# Supplementary material for: Extrachromosomal DNA in the cancerous transformation of Barrett’s oesophagus
Source: Nature. 2023 Apr 12;616(7958):798–805. doi: 10.1038/s41586-023-05937-5 (PMC10132967; doi:10.1038/s41586-023-05937-5)
Supplement: Supplementary file 4 — This file contains FHCC patient age at sampling and additional histology labels. [file 41586_2023_5937_MOESM4_ESM.xlsx]

## Sheet: Sheet1
Cancer_Outcome_Status	Patient_ID	Age_First_Endo	T1_Sample_Age	T2_Sample_Age	Years_Between_T1_T2	EA_Diagnosis_Age	T3_Sample_Age	Years_Between_T1_T3	Last_Endoscopy_Age	Death_Age	Last_Known_Alive_Age	First_Max_Histo_Diagnosis	T1_Max_Histo_Diagnosis	T2_Max_Histo_Diagnosis	T3_Max_Histo_Diagnosis	Max_Histo_Diagnosis_Ever	Histo_Diagnosis_Last	Count_of_Endoscopies_with_Histo_Diagnosis_Assessed
NCO	17	77.31	78.83	87.07	8.24	na	na	na	87.07	88.43		Indefinite	Indefinite	Metaplasia		Indefinite	Metaplasia	6
NCO	55	44.07	53.23	57.07	3.84	na	68.87	15.67	68.87		73.7	Metaplasia	Indefinite	Indefinite	Metaplasia	Indefinite	Metaplasia	10
NCO	59	65.37	67.14	69	1.86	na	78.5	11.4	78.5		85.63	Indefinite	Indefinite	Indefinite	Indefinite	Indefinite	Indefinite	7
NCO	88	78.46	80.13	81.74	1.61	na	na	na	81.74	90		Indefinite	Low-Grade	Indefinite		Low-Grade	Indefinite	3
NCO	126	43.53	50.85	58.14	7.29	na	64.91	14.01	64.91		71.93	Metaplasia	Indefinite	Metaplasia	Metaplasia	Indefinite	Metaplasia	8
NCO	130	54.23	54.6	56.61	2.01	na	na	na	59.6	61.69		Metaplasia	Metaplasia	Low-Grade		Low-Grade	Metaplasia	4
NCO	170	59.58	68.71	76.48	7.77	na	na	na	80.92	86.47		Indefinite	Low-Grade	Low-Grade		Low-Grade	Low-Grade	6
NCO	184	44.56	47.16	52.49	5.33	na	63.78	16.58	63.78	70.6		Metaplasia	Metaplasia	Indefinite	Metaplasia	Indefinite	Metaplasia	11
NCO	222	71.81	75.01	80.07	5.06	na	na	na	80.07	81.61		Indefinite	Indefinite	Indefinite		Indefinite	Indefinite	5
NCO	303	61.52	61.86	63.47	1.61	na	na	na	63.84	66.31		High-Grade	High-Grade	High-Grade		High-Grade	Low-Grade	4
NCO	360	67.79	76.5	83.66	7.16	na	na	na	87.52	88.02		Metaplasia	Low-Grade	High-Grade		High-Grade	Low-Grade	14
NCO	381	48.9	50.39	51.95	1.56	na	64.33	13.93	64.33		66.99	Indefinite	Indefinite	Metaplasia	Metaplasia	Low-Grade	Metaplasia	12
NCO	385	55.24	65.28	68.34	3.06	na	na	na	71.07	80.22		Metaplasia	Low-Grade	Indefinite		Low-Grade	Metaplasia	6
NCO	433	67.76	74.7	77.63	2.93	na	na	na	87.46	92.11		Indefinite	Metaplasia	Metaplasia		Low-Grade	Metaplasia	9
NCO	478	69.55	71.24	78.25	7.01	na	83.27	12.07	83.27	83.99		Indefinite	Low-Grade	Metaplasia	Indefinite	High-Grade	Indefinite	13
NCO	483	66.99	68.52	70.12	1.6	na	na	na	70.12	82.7		Metaplasia	Indefinite	Indefinite		Indefinite	Indefinite	3
NCO	515	48.81	50.28	51.82	1.54	na	na	na	51.82		54.81	Low-Grade	Indefinite	Low-Grade		Low-Grade	Low-Grade	3
NCO	541	70.5	78.57	80.36	1.79	na	na	na	80.36	92.09		Metaplasia	Low-Grade	Indefinite		Low-Grade	Indefinite	6
NCO	572	72.22	72.22	76.09	3.87	na	na	na	78.93	94.31		Metaplasia	Metaplasia	Low-Grade		Low-Grade	Metaplasia	3
NCO	575	57.69	58.12	62.7	4.58	na	na	na	62.7	70.6		Low-Grade	Indefinite	Indefinite		High-Grade	Indefinite	8
NCO	609	78.4	87.32	89.94	2.62	na	94.94	7.64	94.94	97.2		Metaplasia	Metaplasia	Indefinite	Metaplasia	Indefinite	Metaplasia	7
NCO	611	56.82	68.64	72.95	4.31	na	na	na	79.56		85.83	Low-Grade	High-Grade	Metaplasia		High-Grade	Metaplasia	18
NCO	619	78.89	80.94	86.96	6.02	na	na	na	89.65	93.79		Low-Grade	Indefinite	Indefinite		Low-Grade	Indefinite	8
NCO	631	70.72	73.1	74.89	1.79	na	na	na	77.21	84.48		Low-Grade	Low-Grade	Metaplasia		Low-Grade	Metaplasia	4
NCO	635	47.43	54.82	59.48	4.66	na	72.47	17.67	72.47		72.82	Metaplasia	Indefinite	Low-Grade	Metaplasia	Low-Grade	Metaplasia	16
NCO	639	64.11	65.86	67.69	1.83	na	na	na	67.69	68.57		Metaplasia	Metaplasia	Metaplasia		Metaplasia	Metaplasia	3
NCO	652	55.3	55.57	63.12	7.55	na	na	na	71.09		72.89	Metaplasia	Indefinite	Metaplasia		Low-Grade	Metaplasia	8
NCO	729	63.5	65.51	68.55	3.04	na	na	na	74.2	77.45		Metaplasia	Metaplasia	Metaplasia		Metaplasia	Metaplasia	7
NCO	806	57.13	58.63	60.13	1.5	na	na	na	60.13	70.67		Indefinite	Indefinite	Metaplasia		Indefinite	Metaplasia	3
NCO	862	39.46	40.85	42.52	1.67	na	na	na	42.52	60.43		Indefinite	Low-Grade	Indefinite		Low-Grade	Indefinite	3
NCO	865	77.47	78.96	80.59	1.63	na	90.2	11.2	90.2	98.48		Indefinite	Low-Grade	Metaplasia	Metaplasia	Low-Grade	Metaplasia	6
NCO	900	44.28	46.33	47.4	1.07	na	na	na	47.4		67.47	Metaplasia	Low-Grade	Indefinite		Low-Grade	Indefinite	3
NCO	909	63.39	63.69	66.22	2.53	na	75.67	11.97	75.67		81.3	Indefinite	Low-Grade	Metaplasia	Low-Grade	Low-Grade	Low-Grade	9
NCO	911	73.63	75.18	77.72	2.54	na	na	na	83.84	88.68		Low-Grade	Low-Grade	Metaplasia		Low-Grade	Low-Grade	6
NCO	915	61.79	63.27	66.94	3.67	na	na	na	73.64		80.87	Metaplasia	Metaplasia	Metaplasia		Metaplasia	Metaplasia	7
NCO	942	74.56	76.56	78.11	1.55	na	na	na	78.11	83.24		Low-Grade	Low-Grade	Metaplasia		Low-Grade	Metaplasia	3
NCO	956	79.55	81.06	82.29	1.23	na	na	na	82.29		96.89	Indefinite	Metaplasia	Metaplasia		Indefinite	Metaplasia	3
NCO	968	60.88	62.61	65.83	3.22	na	na	na	73.4		75.9	Indefinite	Indefinite	Metaplasia		Indefinite	Metaplasia	7
NCO	1005	63.64	66.66	69.71	3.05	na	na	na	75.79		77.99	Low-Grade	Metaplasia	Low-Grade		High-Grade	Low-Grade	14
NCO	1047	74	76.35	78.04	1.69	na	na	na	78.04	84.91		Metaplasia	Metaplasia	Metaplasia		Metaplasia	Metaplasia	3
CO	42	56.07	56.25	57.65	1.4	57.65	na	na	57.78	78.86		High-Grade	High-Grade	Cancer		Cancer	Cancer	6
CO	43	64.01	64.11	65.07	0.96	65.07	na	na	65.14	73.44		High-Grade	High-Grade	Cancer		Cancer	High-Grade	4
CO	74	50.97	51.38	52.21	0.83	52.21	na	na	52.33		71.28	High-Grade	High-Grade	Cancer		Cancer	Cancer	6
CO	160	69.54	70.27	71.69	1.42	71.69	na	na	71.81	79.9		High-Grade	High-Grade	Cancer		Cancer	High-Grade	6
CO	163	69.75	69.85	72.54	2.69	72.54	na	na	72.54	79.24		High-Grade	High-Grade	Cancer		Cancer	Cancer	7
CO	169	72.91	73.64	76.38	2.74	76.38	na	na	76.54	90.31		High-Grade	High-Grade	Cancer		Cancer	High-Grade	8
CO	266	60.58	60.61	62.14	1.53	62.14	na	na	62.22		79.58	Low-Grade	Low-Grade	Cancer		Cancer	Cancer	3
CO	279	69.7	70.01	71.47	1.46	71.47	na	na	71.92	72.39		High-Grade	Low-Grade	Cancer		Cancer	Cancer	6
CO	286	39.38	49.2	56.07	6.87	56.07	na	na	65.2	69.66		Metaplasia	Indefinite	Cancer		Cancer	Metaplasia	16
CO	295	66.85	67.1	69.51	2.41	69.51	na	na	69.51	69.69		High-Grade	High-Grade	Cancer		Cancer	Cancer	8
CO	322	70.53	75.69	82.99	7.3	82.99	na	na	83.61	84.73		Low-Grade	High-Grade	Cancer		Cancer	Cancer	11
CO	387	68.18	68.22	70.26	2.04	70.26	na	na	82.62	92.67		Indefinite	Indefinite	Cancer		Cancer	Metaplasia	14
CO	391	60.14	60.24	66.4	6.16	66.4	na	na	66.45	70.6		High-Grade	High-Grade	Cancer		Cancer	Cancer	18
CO	396	69.13	72.88	78.34	5.46	78.34	na	na	78.34	78.79		Metaplasia	Low-Grade	Cancer		Cancer	Cancer	4
CO	403	71.72	73.53	77.81	4.28	77.81	na	na	78.84	80.52		High-Grade	Low-Grade	Cancer		Cancer	Cancer	12
CO	422	62.63	63.01	66.5	3.49	66.5	na	na	66.5	66.96		High-Grade	High-Grade	Cancer		Cancer	Cancer	7
CO	450	45.05	45.25	46.46	1.21	46.46	na	na	46.48		67.9	High-Grade	High-Grade	Cancer		Cancer	High-Grade	6
CO	512	80.98	81.14	81.93	0.79	81.93	na	na	82.04	unknown	unknown	High-Grade	High-Grade	Cancer		Cancer	Cancer	5
CO	521	69.75	78.22	86.14	7.92	86.14	na	na	86.14	89.02		Metaplasia	Low-Grade	Cancer		Cancer	Cancer	7
CO	551	66.5	66.68	69.34	2.66	69.34	na	na	69.43	77.32		High-Grade	High-Grade	Cancer		Cancer	High-Grade	9
CO	568	64.57	64.79	66.79	2	66.91	na	na	67.21	79.41		High-Grade	High-Grade	High-Grade		Cancer	High-Grade	7
CO	623	72.2	72.69	72.96	0.27	72.96	na	na	73.03	93.66		High-Grade	High-Grade	Cancer		Cancer	Cancer	4
CO	626	55.19	55.36	59.59	4.23	59.59	na	na	59.59	62.62		High-Grade	High-Grade	Cancer		Cancer	Cancer	10
CO	660	74.8	75.08	76.98	1.9	76.98	na	na	76.98	96.24		High-Grade	High-Grade	Cancer		Cancer	Cancer	6
CO	672	45.19	54.2	58.75	4.55	58.75	na	na	58.75	59.06		Indefinite	Indefinite	Cancer		Cancer	Cancer	7
CO	686	50.06	54.17	57.58	3.41	57.58	na	na	57.73		77.78	Metaplasia	High-Grade	Cancer		Cancer	High-Grade	11
CO	702	32.02	43.01	52.82	9.81	52.82	na	na	52.82		63.89	Metaplasia	Low-Grade	Cancer		Cancer	Cancer	9
CO	728	65.74	65.9	67.03	1.13	67.03	na	na	67.11		84.91	High-Grade	Indefinite	Cancer		Cancer	High-Grade	5
CO	740	53.34	53.71	54.79	1.08	54.79	na	na	54.95		79.93	High-Grade	High-Grade	Cancer		Cancer	Cancer	5
CO	772	67.99	68.27	71.31	3.04	71.99	na	na	72.13	92.28		High-Grade	High-Grade	High-Grade		Cancer	High-Grade	10
CO	779	63.94	67.97	71.09	3.12	71.09	na	na	71.09	71.6		Metaplasia	Low-Grade	Cancer		Cancer	Cancer	6
CO	833	78.11	78.14	80.53	2.39	80.53	na	na	80.72	82.48		High-Grade	High-Grade	Cancer		Cancer	Cancer	7
CO	852	72.68	73.06	74.95	1.89	74.95	na	na	74.98	90.36		High-Grade	High-Grade	Cancer		Cancer	Cancer	7
CO	856	69.02	75.12	77.33	2.21	77.33	na	na	77.33	78.85		Metaplasia	Metaplasia	Cancer		Cancer	Cancer	5
CO	891	75.9	76.01	77.94	1.93	77.94	na	na	78.07	78.18		High-Grade	High-Grade	Cancer		Cancer	High-Grade	7
CO	951	69.32	70.82	76.1	5.28	76.1	na	na	76.1		89.34	Indefinite	Low-Grade	Cancer		Cancer	Cancer	6
CO	954	76.44	76.64	77.46	0.82	77.46	na	na	77.62	91.54		High-Grade	High-Grade	Cancer		Cancer	High-Grade	7
CO	977	53.59	53.72	54.37	0.65	54.37	na	na	54.37		72.26	High-Grade	High-Grade	Cancer		Cancer	Cancer	4
CO	995	74.76	75.07	75.88	0.81	75.88	na	na	75.88	77.28		High-Grade	High-Grade	Cancer		Cancer	Cancer	4
CO	997	49.33	49.62	50.75	1.13	50.75	na	na	50.75	53.42		High-Grade	High-Grade	Cancer		Cancer	Cancer	5
