# Supplementary material for: Extrachromosomal DNA in the cancerous transformation of Barrett’s oesophagus
Source: Nature. 2023 Apr 12;616(7958):798–805. doi: 10.1038/s41586-023-05937-5 (PMC10132967; doi:10.1038/s41586-023-05937-5)
Supplement: Supplementary file 5 — This file contains focal amplification classifications for all samples in the study. [file 41586_2023_5937_MOESM5_ESM.xlsx]

## Sheet: combined_amplicon_classificatio
sample_name	amplicon_number	amplicon_decomposition_class	ecDNA+	BFB+	ecDNA_amplicons	Amp_entropy	Amp_decomp_entropy	Amp_nseg_entropy
1005-24097-96Y-31	amplicon1	No amp/Invalid	None detected	None detected	0	1.20703e-12	1.20703e-12	0
1005-24100-96Y-27	amplicon1	No amp/Invalid	None detected	None detected	0	-1.79345e-12	-1.79345e-12	0
1005-24106-127B-25	amplicon1	No amp/Invalid	None detected	None detected	0	1.70102	0.602403	1.09861
1005-25055N-116Z-BLD	amplicon1	No amp/Invalid	None detected	None detected	0	9.78329e-13	9.78329e-13	0
1005-25105-127B-30	amplicon1	No amp/Invalid	None detected	None detected	0	-2.50444e-12	-2.50444e-12	0
163-23740-14O-37	amplicon1	Complex non-cyclic	None detected	None detected	0	4.07104	1.1266	2.94444
163-23740-14O-37	amplicon2	No amp/Invalid	None detected	None detected	0	-1.07003e-12	-1.07003e-12	0
163-23740-14O-37	amplicon3	No amp/Invalid	None detected	None detected	0	4.87148	1.6526	3.21888
163-23740-14O-37	amplicon4	No amp/Invalid	None detected	None detected	0	1.48049	0.0941966	1.38629
163-23740-14O-37	amplicon5	No amp/Invalid	None detected	None detected	0	1.38767e-12	1.38767e-12	0
163-23740-14O-37	amplicon6	Cyclic	None detected	Positive	0	3.03269	1.08678	1.94591
163-23740-14O-37	amplicon7	No amp/Invalid	None detected	None detected	0	1.01197e-12	1.01197e-12	0
163-23743-14O-35	amplicon1	Linear amplification	None detected	None detected	0	4.46563	1.52119	2.94444
163-23743-14O-35	amplicon2	No amp/Invalid	None detected	None detected	0	-7.69829e-13	-7.69829e-13	0
163-23743-14O-35	amplicon3	No amp/Invalid	None detected	None detected	0	4.04699	1.2744	2.77259
163-23743-14O-35	amplicon4	No amp/Invalid	None detected	None detected	0	1.75538	0.36909	1.38629
163-23743-14O-35	amplicon5	Linear amplification	None detected	None detected	0	2.44927	0.369826	2.07944
163-23743-14O-35	amplicon6	Linear amplification	None detected	None detected	0	2.27849	0.486733	1.79176
163-23743-14O-35	amplicon7	No amp/Invalid	None detected	None detected	0	1.61287	0.514254	1.09861
163-23749-256R-35	amplicon1	No amp/Invalid	None detected	None detected	0	2.83117	0.633943	2.19722
163-23749-256R-35	amplicon2	Linear amplification	None detected	None detected	0	4.5286e-13	4.5286e-13	0
163-23749-256R-35	amplicon3	No amp/Invalid	None detected	None detected	0	3.71783	0.626787	3.09104
163-23749-256R-35	amplicon4	Cyclic	None detected	Positive	0	5.48677	1.6801	3.80666
163-23749-256R-35	amplicon5	No amp/Invalid	None detected	None detected	0	0.857999	0.164852	0.693147
163-23749-256R-35	amplicon6	No amp/Invalid	None detected	None detected	0	0.708743	0.0155958	0.693147
163-23749-256R-35	amplicon7	No amp/Invalid	None detected	None detected	0	3.84603e-12	3.84603e-12	0
163-24735-256R-37	amplicon1	Complex non-cyclic	None detected	None detected	0	3.89458	1.00421	2.89037
163-24735-256R-37	amplicon2	No amp/Invalid	None detected	None detected	0	1.88505e-12	1.88505e-12	0
163-24735-256R-37	amplicon3	No amp/Invalid	None detected	None detected	0	4.28641	1.19537	3.09104
163-24735-256R-37	amplicon4	No amp/Invalid	None detected	None detected	0	2.85946	0.780016	2.07944
163-24735-256R-37	amplicon5	No amp/Invalid	None detected	None detected	0	3.33067e-15	3.33067e-15	0
163-24735-256R-37	amplicon6	Linear amplification	None detected	None detected	0	2.05483	0.445397	1.60944
163-24735-256R-37	amplicon7	No amp/Invalid	None detected	None detected	0	-6.10422e-10	-6.10422e-10	0
163-25059N-78R-BLD	amplicon1	No amp/Invalid	None detected	None detected	0	3.15262	1.07318	2.07944
163-25059N-78R-BLD	amplicon2	No amp/Invalid	None detected	None detected	0	-1.69864e-13	-1.69864e-13	0
163-25059N-78R-BLD	amplicon3	No amp/Invalid	None detected	None detected	0	-7.16094e-13	-7.16094e-13	0
163-25059N-78R-BLD	amplicon4	No amp/Invalid	None detected	None detected	0	2.78302	0.837113	1.94591
163-25059N-78R-BLD	amplicon5	No amp/Invalid	None detected	None detected	0	2.20779e-12	2.20779e-12	0
163-25059N-78R-BLD	amplicon6	No amp/Invalid	None detected	None detected	0	-3.25961e-13	-3.25961e-13	0
163-25059N-78R-BLD	amplicon7	No amp/Invalid	None detected	None detected	0	1.54432e-13	1.54432e-13	0
169-23764-9T-31	amplicon1	Cyclic	Positive	None detected	1	1.79145	0.69284	1.09861
169-23764-9T-31	amplicon2	Cyclic	Positive	None detected	1	2.69877	0.752856	1.94591
169-23767-9T-29	amplicon1	Cyclic	Positive	None detected	1	1.72633	0.627721	1.09861
169-23767-9T-29	amplicon2	No amp/Invalid	None detected	None detected	0	9.0572e-13	9.0572e-13	0
169-23770-232V-33	amplicon1	No amp/Invalid	None detected	None detected	0	1.27152	0.172905	1.09861
169-23770-232V-33	amplicon2	No amp/Invalid	None detected	None detected	0	-2.1072e-13	-2.1072e-13	0
169-23773-232V-31	amplicon1	Cyclic	Positive	None detected	1	1.79027	0.691656	1.09861
169-23773-232V-31	amplicon2	No amp/Invalid	None detected	None detected	0	2.64344e-13	2.64344e-13	0
169-25060N-253T-BLD	amplicon1	No amp/Invalid	None detected	None detected	0	-1.41487e-12	-1.41487e-12	0
169-25060N-253T-BLD	amplicon2	No amp/Invalid	None detected	None detected	0	3.63931e-13	3.63931e-13	0
184-24325-148K-31	amplicon1	Linear amplification	None detected	None detected	0	2.10171	0.71542	1.38629
184-24328-148K-35	amplicon1	No amp/Invalid	None detected	None detected	0	5.63993e-14	5.63993e-14	0
184-24331-16R-29	amplicon1	Linear amplification	None detected	None detected	0	1.37705	0.683899	0.693147
184-24334-16R-33	amplicon1	No amp/Invalid	None detected	None detected	0	2.04235	0.65606	1.38629
184-24337-67C-31	amplicon1	No amp/Invalid	None detected	None detected	0	2.48093	0.689172	1.79176
184-24340-67C-35	amplicon1	No amp/Invalid	None detected	None detected	0	2.09829	0.711999	1.38629
184-24997N-267S-BLD	amplicon1	No amp/Invalid	None detected	None detected	0	2.05935	0.673058	1.38629
266-24139-216R-35	amplicon10	No amp/Invalid	None detected	None detected	0	2.40023	0.790793	1.60944
266-24139-216R-35	amplicon11	No amp/Invalid	None detected	None detected	0	2.32099	0.934697	1.38629
266-24139-216R-35	amplicon12	No amp/Invalid	None detected	None detected	0	0.714665	0.0215173	0.693147
266-24139-216R-35	amplicon13	No amp/Invalid	None detected	None detected	0	1.84251	0.456217	1.38629
266-24139-216R-35	amplicon14	No amp/Invalid	None detected	None detected	0	0.702418	0.00927095	0.693147
266-24139-216R-35	amplicon1	No amp/Invalid	None detected	None detected	0	-4.86944e-13	-4.86944e-13	0
266-24139-216R-35	amplicon2	No amp/Invalid	None detected	None detected	0	3.9091e-13	3.9091e-13	0
266-24139-216R-35	amplicon3	No amp/Invalid	None detected	None detected	0	2.47125e-12	2.47125e-12	0
266-24139-216R-35	amplicon4	No amp/Invalid	None detected	None detected	0	1.1171	0.0184922	1.09861
266-24139-216R-35	amplicon5	No amp/Invalid	None detected	None detected	0	8.08242e-14	8.08242e-14	0
266-24139-216R-35	amplicon6	No amp/Invalid	None detected	None detected	0	2.70908	1.09964	1.60944
266-24139-216R-35	amplicon7	No amp/Invalid	None detected	None detected	0	-6.13953e-13	-6.13953e-13	0
266-24139-216R-35	amplicon8	No amp/Invalid	None detected	None detected	0	-4.87832e-13	-4.87832e-13	0
266-24139-216R-35	amplicon9	No amp/Invalid	None detected	None detected	0	1.66538	0.566768	1.09861
266-24145-67T-34	amplicon10	Linear amplification	None detected	None detected	0	2.84049	0.761046	2.07944
266-24145-67T-34	amplicon11	Linear amplification	None detected	None detected	0	1.13971	0.446566	0.693147
266-24145-67T-34	amplicon12	Linear amplification	None detected	None detected	0	2.07018	0.971573	1.09861
266-24145-67T-34	amplicon1	Linear amplification	None detected	None detected	0	1.9856	0.886988	1.09861
266-24145-67T-34	amplicon2	Cyclic	Positive	None detected	1	3.66737	1.18247	2.48491
266-24145-67T-34	amplicon3	Linear amplification	None detected	None detected	0	2.91592	0.836478	2.07944
266-24145-67T-34	amplicon4	Cyclic	Positive	None detected	1	7.18005	2.81061	4.36945
266-24145-67T-34	amplicon5	No amp/Invalid	None detected	None detected	0	2.06863	0.970015	1.09861
266-24145-67T-34	amplicon6	Complex non-cyclic	None detected	None detected	0	3.17619	0.611239	2.56495
266-24145-67T-34	amplicon7	Cyclic	Positive	None detected	1	3.26871	0.783801	2.48491
266-24145-67T-34	amplicon8	Cyclic	Positive	None detected	1	2.79926	1.0075	1.79176
266-24145-67T-34	amplicon9	Linear amplification	None detected	None detected	0	2.85862	0.661396	2.19722
266-24148-67T-33	amplicon10	No amp/Invalid	None detected	None detected	0	-1.87605e-12	-1.87605e-12	0
266-24148-67T-33	amplicon11	No amp/Invalid	None detected	None detected	0	3.46567	0.900722	2.56495
266-24148-67T-33	amplicon12	No amp/Invalid	None detected	None detected	0	2.03386	0.935248	1.09861
266-24148-67T-33	amplicon13	No amp/Invalid	None detected	None detected	0	1.75046	0.364163	1.38629
266-24148-67T-33	amplicon14	No amp/Invalid	None detected	None detected	0	7.51843e-13	7.51843e-13	0
266-24148-67T-33	amplicon1	No amp/Invalid	None detected	None detected	0	-2.30549e-12	-2.30549e-12	0
266-24148-67T-33	amplicon2	No amp/Invalid	None detected	None detected	0	2.67782	0.886062	1.79176
266-24148-67T-33	amplicon3	No amp/Invalid	None detected	None detected	0	1.9087e-12	1.9087e-12	0
266-24148-67T-33	amplicon4	No amp/Invalid	None detected	None detected	0	7.51177e-13	7.51177e-13	0
266-24148-67T-33	amplicon5	No amp/Invalid	None detected	None detected	0	2.52223	0.912796	1.60944
266-24148-67T-33	amplicon6	No amp/Invalid	None detected	None detected	0	8.75633e-13	8.75633e-13	0
266-24148-67T-33	amplicon7	No amp/Invalid	None detected	None detected	0	1.48841	0.795268	0.693147
266-24148-67T-33	amplicon8	No amp/Invalid	None detected	None detected	0	-1.70797e-12	-1.70797e-12	0
266-24148-67T-33	amplicon9	No amp/Invalid	None detected	None detected	0	-1.39866e-12	-1.39866e-12	0
266-24900-216R-33	amplicon10	No amp/Invalid	None detected	None detected	0	1.67677	0.578157	1.09861
266-24900-216R-33	amplicon11	No amp/Invalid	None detected	None detected	0	2.35672	0.747279	1.60944
266-24900-216R-33	amplicon12	No amp/Invalid	None detected	None detected	0	1.4827e-12	1.4827e-12	0
266-24900-216R-33	amplicon13	No amp/Invalid	None detected	None detected	0	1.77848	0.392182	1.38629
266-24900-216R-33	amplicon14	No amp/Invalid	None detected	None detected	0	-5.54889e-13	-5.54889e-13	0
266-24900-216R-33	amplicon1	No amp/Invalid	None detected	None detected	0	-1.14486e-12	-1.14486e-12	0
266-24900-216R-33	amplicon2	No amp/Invalid	None detected	None detected	0	1.1578	0.0591903	1.09861
266-24900-216R-33	amplicon3	No amp/Invalid	None detected	None detected	0	2.5328	0.741039	1.79176
266-24900-216R-33	amplicon4	No amp/Invalid	None detected	None detected	0	-2.23022e-12	-2.23022e-12	0
266-24900-216R-33	amplicon5	No amp/Invalid	None detected	None detected	0	1.20259e-12	1.20259e-12	0
266-24900-216R-33	amplicon6	No amp/Invalid	None detected	None detected	0	-2.41918e-12	-2.41918e-12	0
266-24900-216R-33	amplicon7	No amp/Invalid	None detected	None detected	0	1.47792	0.37931	1.09861
266-24900-216R-33	amplicon8	No amp/Invalid	None detected	None detected	0	9.22595e-14	9.22595e-14	0
266-24900-216R-33	amplicon9	No amp/Invalid	None detected	None detected	0	5.17475e-13	5.17475e-13	0
266-25063N-67T-BLD	amplicon10	No amp/Invalid	None detected	None detected	0	-7.58948e-13	-7.58948e-13	0
266-25063N-67T-BLD	amplicon11	No amp/Invalid	None detected	None detected	0	2.40126	0.791823	1.60944
266-25063N-67T-BLD	amplicon12	No amp/Invalid	None detected	None detected	0	-2.55995e-12	-2.55995e-12	0
266-25063N-67T-BLD	amplicon13	No amp/Invalid	None detected	None detected	0	1.80628	0.41999	1.38629
266-25063N-67T-BLD	amplicon14	No amp/Invalid	None detected	None detected	0	-2.27462e-12	-2.27462e-12	0
266-25063N-67T-BLD	amplicon1	No amp/Invalid	None detected	None detected	0	1.5502e-12	1.5502e-12	0
266-25063N-67T-BLD	amplicon2	No amp/Invalid	None detected	None detected	0	1.41558	0.0292889	1.38629
266-25063N-67T-BLD	amplicon3	No amp/Invalid	None detected	None detected	0	-2.47713e-12	-2.47713e-12	0
266-25063N-67T-BLD	amplicon4	No amp/Invalid	None detected	None detected	0	1.77692	0.678305	1.09861
266-25063N-67T-BLD	amplicon5	No amp/Invalid	None detected	None detected	0	2.87364	0.927734	1.94591
266-25063N-67T-BLD	amplicon6	No amp/Invalid	None detected	None detected	0	-1.94977e-12	-1.94977e-12	0
266-25063N-67T-BLD	amplicon7	No amp/Invalid	None detected	None detected	0	1.10568	0.00706852	1.09861
266-25063N-67T-BLD	amplicon8	No amp/Invalid	None detected	None detected	0	2.26419e-12	2.26419e-12	0
266-25063N-67T-BLD	amplicon9	No amp/Invalid	None detected	None detected	0	-1.26343e-13	-1.26343e-13	0
279-23818-251R-31	amplicon1	No amp/Invalid	None detected	None detected	0	0.72399	0.0308433	0.693147
279-23818-251R-31	amplicon2	No amp/Invalid	None detected	None detected	0	9.03833e-13	9.03833e-13	0
279-23818-251R-31	amplicon3	No amp/Invalid	None detected	None detected	0	1.79123	0.692616	1.09861
279-23818-251R-31	amplicon4	No amp/Invalid	None detected	None detected	0	2.28817	0.496412	1.79176
279-24744-53P-32	amplicon1	No amp/Invalid	None detected	None detected	0	2.4613	0.669544	1.79176
279-24744-53P-32	amplicon2	No amp/Invalid	None detected	None detected	0	2.20779e-12	2.20779e-12	0
279-24744-53P-32	amplicon3	Linear amplification	None detected	None detected	0	1.65391	0.555298	1.09861
279-24744-53P-32	amplicon4	No amp/Invalid	None detected	None detected	0	2.23956	0.4478	1.79176
279-24924-251R-32	amplicon1	No amp/Invalid	None detected	None detected	0	0.695631	0.00248426	0.693147
279-24924-251R-32	amplicon2	Cyclic	None detected	Positive	0	4.6125	1.05715	3.55535
279-24924-251R-32	amplicon3	No amp/Invalid	None detected	None detected	0	1.69187e-12	1.69187e-12	0
279-24927-53P-31	amplicon1	No amp/Invalid	None detected	None detected	0	2.223e-12	2.223e-12	0
279-24927-53P-31	amplicon2	No amp/Invalid	None detected	None detected	0	5.63058	1.86938	3.7612
279-24927-53P-31	amplicon3	No amp/Invalid	None detected	None detected	0	2.13892	0.752623	1.38629
279-24927-53P-31	amplicon4	No amp/Invalid	None detected	None detected	0	2.79961	0.720164	2.07944
279-25064N-76R-BLD	amplicon1	No amp/Invalid	None detected	None detected	0	-2.15761e-12	-2.15761e-12	0
279-25064N-76R-BLD	amplicon2	No amp/Invalid	None detected	None detected	0	-1.19216e-12	-1.19216e-12	0
279-25064N-76R-BLD	amplicon3	No amp/Invalid	None detected	None detected	0	1.7047	0.606087	1.09861
279-25064N-76R-BLD	amplicon4	No amp/Invalid	None detected	None detected	0	0.694348	0.00120051	0.693147
295-24169-103S-32	amplicon10	No amp/Invalid	None detected	None detected	0	-7.58948e-13	-7.58948e-13	0
295-24169-103S-32	amplicon11	No amp/Invalid	None detected	None detected	0	1.85023	0.46394	1.38629
295-24169-103S-32	amplicon12	No amp/Invalid	None detected	None detected	0	-2.34124e-12	-2.34124e-12	0
295-24169-103S-32	amplicon13	Cyclic	None detected	Positive	0	5.32257	1.5159	3.80666
295-24169-103S-32	amplicon14	No amp/Invalid	None detected	None detected	0	1.27858	0.179965	1.09861
295-24169-103S-32	amplicon15	No amp/Invalid	None detected	None detected	0	1.77758e-12	1.77758e-12	0
295-24169-103S-32	amplicon16	No amp/Invalid	None detected	None detected	0	3.91147	1.51357	2.3979
295-24169-103S-32	amplicon17	No amp/Invalid	None detected	None detected	0	3.65147	1.25358	2.3979
295-24169-103S-32	amplicon18	No amp/Invalid	None detected	None detected	0	-2.30549e-12	-2.30549e-12	0
295-24169-103S-32	amplicon1	No amp/Invalid	None detected	None detected	0	1.1144	0.0157852	1.09861
295-24169-103S-32	amplicon2	No amp/Invalid	None detected	None detected	0	1.25089e-12	1.25089e-12	0
295-24169-103S-32	amplicon3	No amp/Invalid	None detected	None detected	0	-2.23777e-12	-2.23777e-12	0
295-24169-103S-32	amplicon4	No amp/Invalid	None detected	None detected	0	-9.69003e-13	-9.69003e-13	0
295-24169-103S-32	amplicon5	No amp/Invalid	None detected	None detected	0	-1.76792e-12	-1.76792e-12	0
295-24169-103S-32	amplicon6	No amp/Invalid	None detected	None detected	0	7.91811e-13	7.91811e-13	0
295-24169-103S-32	amplicon7	No amp/Invalid	None detected	None detected	0	-5.38458e-13	-5.38458e-13	0
295-24169-103S-32	amplicon8	No amp/Invalid	None detected	None detected	0	-8.58646e-13	-8.58646e-13	0
295-24169-103S-32	amplicon9	No amp/Invalid	None detected	None detected	0	1.29896e-12	1.29896e-12	0
295-24172-103S-26	amplicon10	No amp/Invalid	None detected	None detected	0	-1.07003e-12	-1.07003e-12	0
295-24172-103S-26	amplicon11	No amp/Invalid	None detected	None detected	0	-7.72715e-14	-7.72715e-14	0
295-24172-103S-26	amplicon12	No amp/Invalid	None detected	None detected	0	1.37894	0.280331	1.09861
295-24172-103S-26	amplicon13	No amp/Invalid	None detected	None detected	0	-2.58282e-12	-2.58282e-12	0
295-24172-103S-26	amplicon14	No amp/Invalid	None detected	None detected	0	5.53779e-13	5.53779e-13	0
295-24172-103S-26	amplicon15	No amp/Invalid	None detected	None detected	0	1.4899	0.391284	1.09861
295-24172-103S-26	amplicon16	No amp/Invalid	None detected	None detected	0	0.831653	0.138506	0.693147
295-24172-103S-26	amplicon17	No amp/Invalid	None detected	None detected	0	3.61804	0.845448	2.77259
295-24172-103S-26	amplicon18	No amp/Invalid	None detected	None detected	0	-2.3721e-12	-2.3721e-12	0
295-24172-103S-26	amplicon1	No amp/Invalid	None detected	None detected	0	8.06133e-13	8.06133e-13	0
295-24172-103S-26	amplicon2	No amp/Invalid	None detected	None detected	0	3.01356	0.934119	2.07944
295-24172-103S-26	amplicon3	No amp/Invalid	None detected	None detected	0	5.63993e-13	5.63993e-13	0
295-24172-103S-26	amplicon4	No amp/Invalid	None detected	None detected	0	-3.00404e-12	-3.00404e-12	0
295-24172-103S-26	amplicon5	No amp/Invalid	None detected	None detected	0	-1.56475e-12	-1.56475e-12	0
295-24172-103S-26	amplicon6	No amp/Invalid	None detected	None detected	0	1.12155e-12	1.12155e-12	0
295-24172-103S-26	amplicon7	No amp/Invalid	None detected	None detected	0	-3.07532e-13	-3.07532e-13	0
295-24172-103S-26	amplicon8	No amp/Invalid	None detected	None detected	0	-1.5512e-12	-1.5512e-12	0
295-24172-103S-26	amplicon9	No amp/Invalid	None detected	None detected	0	2.24154e-12	2.24154e-12	0
295-24175-215U-34	amplicon10	Cyclic	None detected	Positive	0	5.0831	1.2119	3.8712
295-24175-215U-34	amplicon11	No amp/Invalid	None detected	None detected	0	9.56346e-13	9.56346e-13	0
295-24175-215U-34	amplicon12	No amp/Invalid	None detected	None detected	0	1.33545	0.236839	1.09861
295-24175-215U-34	amplicon13	No amp/Invalid	None detected	None detected	0	1.44296e-12	1.44296e-12	0
295-24175-215U-34	amplicon14	Linear amplification	None detected	None detected	0	1.208	0.514849	0.693147
295-24175-215U-34	amplicon15	Linear amplification	None detected	None detected	0	2.43941	0.829973	1.60944
295-24175-215U-34	amplicon16	Linear amplification	None detected	None detected	0	3.47608	1.1735	2.30259
295-24175-215U-34	amplicon17	Linear amplification	None detected	None detected	0	3.7405	1.03245	2.70805
295-24175-215U-34	amplicon1	Cyclic	Positive	None detected	1	3.80128	1.31638	2.48491
295-24175-215U-34	amplicon2	No amp/Invalid	None detected	None detected	0	-1.69953e-12	-1.69953e-12	0
295-24175-215U-34	amplicon3	No amp/Invalid	None detected	None detected	0	1.4404e-12	1.4404e-12	0
295-24175-215U-34	amplicon4	No amp/Invalid	None detected	None detected	0	-8.39995e-13	-8.39995e-13	0
295-24175-215U-34	amplicon5	No amp/Invalid	None detected	None detected	0	-1.11777e-12	-1.11777e-12	0
295-24175-215U-34	amplicon6	No amp/Invalid	None detected	None detected	0	-8.9706e-14	-8.9706e-14	0
295-24175-215U-34	amplicon7	No amp/Invalid	None detected	None detected	0	-1.01141e-12	-1.01141e-12	0
295-24175-215U-34	amplicon8	No amp/Invalid	None detected	None detected	0	-8.70859e-13	-8.70859e-13	0
295-24175-215U-34	amplicon9	Cyclic	Positive	None detected	1	3.28308	1.20364	2.07944
295-24184-215U-26	amplicon10	No amp/Invalid	None detected	None detected	0	2.58071e-12	2.58071e-12	0
295-24184-215U-26	amplicon11	Linear amplification	None detected	None detected	0	6.78124e-13	6.78124e-13	0
295-24184-215U-26	amplicon12	Linear amplification	None detected	None detected	0	1.32665	0.228038	1.09861
295-24184-215U-26	amplicon13	Cyclic	None detected	Positive	0	5.31575	1.50909	3.80666
295-24184-215U-26	amplicon14	Linear amplification	None detected	None detected	0	-3.28848e-13	-3.28848e-13	0
295-24184-215U-26	amplicon15	No amp/Invalid	None detected	None detected	0	1.39611e-12	1.39611e-12	0
295-24184-215U-26	amplicon16	No amp/Invalid	None detected	None detected	0	2.55625	0.764494	1.79176
295-24184-215U-26	amplicon17	No amp/Invalid	None detected	None detected	0	3.28198	0.97939	2.30259
295-24184-215U-26	amplicon18	No amp/Invalid	None detected	None detected	0	1.2701e-13	1.2701e-13	0
295-24184-215U-26	amplicon1	No amp/Invalid	None detected	None detected	0	1.05919	0.366046	0.693147
295-24184-215U-26	amplicon2	No amp/Invalid	None detected	None detected	0	3.39246	0.994564	2.3979
295-24184-215U-26	amplicon3	No amp/Invalid	None detected	None detected	0	1.14198e-12	1.14198e-12	0
295-24184-215U-26	amplicon4	No amp/Invalid	None detected	None detected	0	1.34082e-12	1.34082e-12	0
295-24184-215U-26	amplicon5	Linear amplification	None detected	None detected	0	-6.71019e-13	-6.71019e-13	0
295-24184-215U-26	amplicon6	No amp/Invalid	None detected	None detected	0	1.0324e-12	1.0324e-12	0
295-24184-215U-26	amplicon7	Linear amplification	None detected	None detected	0	-6.53033e-13	-6.53033e-13	0
295-24184-215U-26	amplicon8	No amp/Invalid	None detected	None detected	0	5.93192e-13	5.93192e-13	0
295-24184-215U-26	amplicon9	No amp/Invalid	None detected	None detected	0	-6.2772e-13	-6.2772e-13	0
295-25066N-72T-BLD	amplicon10	No amp/Invalid	None detected	None detected	0	-1.56497e-12	-1.56497e-12	0
295-25066N-72T-BLD	amplicon11	No amp/Invalid	None detected	None detected	0	-6.03073e-13	-6.03073e-13	0
295-25066N-72T-BLD	amplicon12	No amp/Invalid	None detected	None detected	0	-2.3892e-13	-2.3892e-13	0
295-25066N-72T-BLD	amplicon13	No amp/Invalid	None detected	None detected	0	1.29713	0.198513	1.09861
295-25066N-72T-BLD	amplicon14	No amp/Invalid	None detected	None detected	0	9.54237e-13	9.54237e-13	0
295-25066N-72T-BLD	amplicon15	No amp/Invalid	None detected	None detected	0	1.03517e-12	1.03517e-12	0
295-25066N-72T-BLD	amplicon16	No amp/Invalid	None detected	None detected	0	2.12675	0.74046	1.38629
295-25066N-72T-BLD	amplicon17	No amp/Invalid	None detected	None detected	0	2.0028	0.211041	1.79176
295-25066N-72T-BLD	amplicon18	No amp/Invalid	None detected	None detected	0	-2.27418e-12	-2.27418e-12	0
295-25066N-72T-BLD	amplicon1	No amp/Invalid	None detected	None detected	0	4.06675e-13	4.06675e-13	0
295-25066N-72T-BLD	amplicon2	No amp/Invalid	None detected	None detected	0	7.10987e-13	7.10987e-13	0
295-25066N-72T-BLD	amplicon3	No amp/Invalid	None detected	None detected	0	2.51537	0.723609	1.79176
295-25066N-72T-BLD	amplicon4	No amp/Invalid	None detected	None detected	0	5.66436e-13	5.66436e-13	0
295-25066N-72T-BLD	amplicon5	No amp/Invalid	None detected	None detected	0	-2.79776e-13	-2.79776e-13	0
295-25066N-72T-BLD	amplicon6	No amp/Invalid	None detected	None detected	0	-1.59628e-12	-1.59628e-12	0
295-25066N-72T-BLD	amplicon7	No amp/Invalid	None detected	None detected	0	3.43118	1.12859	2.30259
295-25066N-72T-BLD	amplicon8	No amp/Invalid	None detected	None detected	0	2.18359e-12	2.18359e-12	0
295-25066N-72T-BLD	amplicon9	No amp/Invalid	None detected	None detected	0	1.48981e-12	1.48981e-12	0
303-23599-41K-35	amplicon1	No amp/Invalid	None detected	None detected	0	0.69857	0.00542284	0.693147
303-23599-41K-35	amplicon2	Linear amplification	None detected	None detected	0	1.3739	0.275287	1.09861
303-23599-41K-35	amplicon3	No amp/Invalid	None detected	None detected	0	0.695386	0.00223886	0.693147
303-23599-41K-35	amplicon4	Linear amplification	None detected	None detected	0	2.71107	0.919307	1.79176
303-23602-162L-38	amplicon1	Cyclic	Positive	None detected	1	5.64548	1.79533	3.85015
303-23602-162L-38	amplicon2	Linear amplification	None detected	None detected	0	2.34453	0.735088	1.60944
303-23602-162L-38	amplicon3	Cyclic	None detected	Positive	0	5.95763	2.29407	3.66356
303-23602-162L-38	amplicon4	Linear amplification	None detected	None detected	0	2.31712	0.707685	1.60944
303-23605-162L-36	amplicon1	No amp/Invalid	None detected	None detected	0	1.82207	0.0303117	1.79176
303-23605-162L-36	amplicon2	Linear amplification	None detected	None detected	0	2.24153	0.855236	1.38629
303-23605-162L-36	amplicon3	No amp/Invalid	None detected	None detected	0	1.12303	0.0244129	1.09861
303-23605-162L-36	amplicon4	Linear amplification	None detected	None detected	0	3.14786	1.06842	2.07944
303-24660-41K-37	amplicon1	Cyclic	Positive	None detected	1	3.77307	1.20812	2.56495
303-24660-41K-37	amplicon2	Linear amplification	None detected	None detected	0	1.24824	0.555094	0.693147
303-24660-41K-37	amplicon3	No amp/Invalid	None detected	None detected	0	1.14717	0.0485615	1.09861
303-24660-41K-37	amplicon4	Linear amplification	None detected	None detected	0	2.68582	0.894065	1.79176
303-24975N-41K-GST	amplicon1	No amp/Invalid	None detected	None detected	0	-2.28684e-12	-2.28684e-12	0
303-24975N-41K-GST	amplicon2	No amp/Invalid	None detected	None detected	0	1.11655	0.423403	0.693147
303-24975N-41K-GST	amplicon3	No amp/Invalid	None detected	None detected	0	0.771786	0.0786385	0.693147
303-24975N-41K-GST	amplicon4	Linear amplification	None detected	None detected	0	3.26457	1.06734	2.19722
322-24394-130U-30	amplicon1	No amp/Invalid	None detected	None detected	0	2.53087	0.921436	1.60944
322-24394-130U-30	amplicon2	No amp/Invalid	None detected	None detected	0	1.20105	0.102439	1.09861
322-24394-130U-30	amplicon3	No amp/Invalid	None detected	None detected	0	-2.81131e-12	-2.81131e-12	0
322-24394-130U-30	amplicon4	No amp/Invalid	None detected	None detected	0	0.908961	0.215814	0.693147
322-24403-31M-28	amplicon1	No amp/Invalid	None detected	None detected	0	2.46081e-12	2.46081e-12	0
322-24403-31M-28	amplicon2	No amp/Invalid	None detected	None detected	0	0.726152	0.0330044	0.693147
322-24403-31M-28	amplicon3	No amp/Invalid	None detected	None detected	0	-9.18821e-13	-9.18821e-13	0
322-24403-31M-28	amplicon4	No amp/Invalid	None detected	None detected	0	8.21232e-13	8.21232e-13	0
322-24406-31M-32	amplicon1	No amp/Invalid	None detected	None detected	0	2.96807e-12	2.96807e-12	0
322-24406-31M-32	amplicon2	No amp/Invalid	None detected	None detected	0	1.16051	0.0618975	1.09861
322-24406-31M-32	amplicon3	No amp/Invalid	None detected	None detected	0	-3.28182e-13	-3.28182e-13	0
322-24406-31M-32	amplicon4	No amp/Invalid	None detected	None detected	0	9.54792e-13	9.54792e-13	0
322-24807-130U-35	amplicon1	No amp/Invalid	None detected	None detected	0	1.72709	0.628482	1.09861
322-24807-130U-35	amplicon2	No amp/Invalid	None detected	None detected	0	0.884919	0.191772	0.693147
322-24807-130U-35	amplicon3	No amp/Invalid	None detected	None detected	0	2.28439e-12	2.28439e-12	0
322-24807-130U-35	amplicon4	No amp/Invalid	None detected	None detected	0	-7.36522e-13	-7.36522e-13	0
322-25067N-130U-BLD	amplicon1	No amp/Invalid	None detected	None detected	0	2.00606e-12	2.00606e-12	0
322-25067N-130U-BLD	amplicon2	No amp/Invalid	None detected	None detected	0	0.774813	0.0816663	0.693147
322-25067N-130U-BLD	amplicon3	No amp/Invalid	None detected	None detected	0	-3.41438e-12	-3.41438e-12	0
322-25067N-130U-BLD	amplicon4	No amp/Invalid	None detected	None detected	0	3.17746e-13	3.17746e-13	0
387-23656-309J-39	amplicon1	No amp/Invalid	None detected	None detected	0	0.695556	0.00240907	0.693147
387-23659-309J-30	amplicon1	No amp/Invalid	None detected	None detected	0	1.26918	0.170571	1.09861
387-23662-173L-36	amplicon1	No amp/Invalid	None detected	None detected	0	2.44327e-12	2.44327e-12	0
387-23665-173L-29	amplicon1	Linear amplification	None detected	None detected	0	2.17415	0.382392	1.79176
387-24974N-309J-GST	amplicon1	No amp/Invalid	None detected	None detected	0	3.43392e-13	3.43392e-13	0
391-23521-155R-31	amplicon1	Cyclic	Positive	Positive	2	6.83727	2.2834	4.55388
391-23521-155R-31	amplicon2	Cyclic	None detected	Positive	0	4.02324	1.45829	2.56495
391-23521-155R-31	amplicon3	No amp/Invalid	None detected	None detected	0	0	0	0
391-23866-82K-33	amplicon1	No amp/Invalid	None detected	None detected	0	0.779597	0.0864499	0.693147
391-23866-82K-33	amplicon2	No amp/Invalid	None detected	None detected	0	-2.42206e-12	-2.42206e-12	0
391-23866-82K-33	amplicon3	Cyclic	None detected	Positive	0	5.11103	1.61452	3.49651
391-23866-82K-33	amplicon4	No amp/Invalid	None detected	None detected	0	0	0	0
391-23866-82K-33	amplicon5	No amp/Invalid	None detected	None detected	0	7.04659e-13	7.04659e-13	0
391-23866-82K-33	amplicon6	No amp/Invalid	None detected	None detected	0	-5.96634e-13	-5.96634e-13	0
391-23869-82K-31	amplicon1	No amp/Invalid	None detected	None detected	0	8.71969e-13	8.71969e-13	0
391-23869-82K-31	amplicon2	No amp/Invalid	None detected	None detected	0	-2.29439e-12	-2.29439e-12	0
391-23869-82K-31	amplicon3	No amp/Invalid	None detected	None detected	0	2.9168	0.719571	2.19722
391-23869-82K-31	amplicon4	No amp/Invalid	None detected	None detected	0	0	0	0
391-23869-82K-31	amplicon5	No amp/Invalid	None detected	None detected	0	-3.49276e-13	-3.49276e-13	0
391-23869-82K-31	amplicon6	No amp/Invalid	None detected	None detected	0	0.770441	0.0772941	0.693147
391-23872-155R-34	amplicon1	No amp/Invalid	None detected	None detected	0	6.12732e-13	6.12732e-13	0
391-23872-155R-34	amplicon2	No amp/Invalid	None detected	None detected	0	0	0	0
391-23872-155R-34	amplicon3	Cyclic	Positive	Positive	1	5.83634	2.07514	3.7612
391-23872-155R-34	amplicon4	No amp/Invalid	None detected	None detected	0	1.0989e-12	1.0989e-12	0
391-23872-155R-34	amplicon5	No amp/Invalid	None detected	None detected	0	0.745717	0.0525695	0.693147
391-25007N-73P-BLD	amplicon1	No amp/Invalid	None detected	None detected	0	0.746187	0.0530399	0.693147
391-25007N-73P-BLD	amplicon2	No amp/Invalid	None detected	None detected	0	-6.4948e-13	-6.4948e-13	0
391-25007N-73P-BLD	amplicon3	Linear amplification	None detected	None detected	0	3.21351	0.574455	2.63906
391-25007N-73P-BLD	amplicon4	No amp/Invalid	None detected	None detected	0	0	0	0
391-25007N-73P-BLD	amplicon5	No amp/Invalid	None detected	None detected	0	1.7315e-12	1.7315e-12	0
391-25007N-73P-BLD	amplicon6	No amp/Invalid	None detected	None detected	0	1.3386e-12	1.3386e-12	0
396-24445-52V-35	amplicon10	No amp/Invalid	None detected	None detected	0	1.51138	0.125081	1.38629
396-24445-52V-35	amplicon11	No amp/Invalid	None detected	None detected	0	2.13703	0.750736	1.38629
396-24445-52V-35	amplicon12	No amp/Invalid	None detected	None detected	0	-5.64659e-13	-5.64659e-13	0
396-24445-52V-35	amplicon13	No amp/Invalid	None detected	None detected	0	0.883397	0.19025	0.693147
396-24445-52V-35	amplicon14	No amp/Invalid	None detected	None detected	0	2.28205	0.672615	1.60944
396-24445-52V-35	amplicon15	No amp/Invalid	None detected	None detected	0	8.28226e-14	8.28226e-14	0
396-24445-52V-35	amplicon16	No amp/Invalid	None detected	None detected	0	1.19516e-12	1.19516e-12	0
396-24445-52V-35	amplicon17	No amp/Invalid	None detected	None detected	0	8.59424e-13	8.59424e-13	0
396-24445-52V-35	amplicon18	No amp/Invalid	None detected	None detected	0	-3.56715e-12	-3.56715e-12	0
396-24445-52V-35	amplicon19	No amp/Invalid	None detected	None detected	0	-1.16351e-13	-1.16351e-13	0
396-24445-52V-35	amplicon1	No amp/Invalid	None detected	None detected	0	-2.93987e-13	-2.93987e-13	0
396-24445-52V-35	amplicon20	No amp/Invalid	None detected	None detected	0	9.62563e-14	9.62563e-14	0
396-24445-52V-35	amplicon21	No amp/Invalid	None detected	None detected	0	-1.30806e-12	-1.30806e-12	0
396-24445-52V-35	amplicon22	No amp/Invalid	None detected	None detected	0	1.66855e-12	1.66855e-12	0
396-24445-52V-35	amplicon23	No amp/Invalid	None detected	None detected	0	0	0	0
396-24445-52V-35	amplicon2	No amp/Invalid	None detected	None detected	0	1.58951e-12	1.58951e-12	0
396-24445-52V-35	amplicon3	No amp/Invalid	None detected	None detected	0	0	0	0
396-24445-52V-35	amplicon4	No amp/Invalid	None detected	None detected	0	2.78694	0.841029	1.94591
396-24445-52V-35	amplicon5	No amp/Invalid	None detected	None detected	0	2.89636	0.950448	1.94591
396-24445-52V-35	amplicon6	No amp/Invalid	None detected	None detected	0	-1.20925e-12	-1.20925e-12	0
396-24445-52V-35	amplicon7	No amp/Invalid	None detected	None detected	0	3.44834	1.14576	2.30259
396-24445-52V-35	amplicon8	No amp/Invalid	None detected	None detected	0	2.17588	0.38412	1.79176
396-24445-52V-35	amplicon9	No amp/Invalid	None detected	None detected	0	1.76114	0.662527	1.09861
396-24448-52V-37	amplicon10	No amp/Invalid	None detected	None detected	0	1.15043	0.0518203	1.09861
396-24448-52V-37	amplicon11	No amp/Invalid	None detected	None detected	0	6.8423e-13	6.8423e-13	0
396-24448-52V-37	amplicon12	No amp/Invalid	None detected	None detected	0	2.01894e-12	2.01894e-12	0
396-24448-52V-37	amplicon13	No amp/Invalid	None detected	None detected	0	0.897919	0.204772	0.693147
396-24448-52V-37	amplicon14	No amp/Invalid	None detected	None detected	0	1.9899	0.603606	1.38629
396-24448-52V-37	amplicon15	No amp/Invalid	None detected	None detected	0	1.27232e-12	1.27232e-12	0
396-24448-52V-37	amplicon16	No amp/Invalid	None detected	None detected	0	-5.44009e-14	-5.44009e-14	0
396-24448-52V-37	amplicon17	No amp/Invalid	None detected	None detected	0	-1.23035e-12	-1.23035e-12	0
396-24448-52V-37	amplicon18	No amp/Invalid	None detected	None detected	0	-4.59632e-13	-4.59632e-13	0
396-24448-52V-37	amplicon19	No amp/Invalid	None detected	None detected	0	-4.01013e-13	-4.01013e-13	0
396-24448-52V-37	amplicon1	No amp/Invalid	None detected	None detected	0	-1.37002e-12	-1.37002e-12	0
396-24448-52V-37	amplicon20	No amp/Invalid	None detected	None detected	0	1.65387	0.555254	1.09861
396-24448-52V-37	amplicon21	No amp/Invalid	None detected	None detected	0	-1.99174e-13	-1.99174e-13	0
396-24448-52V-37	amplicon22	No amp/Invalid	None detected	None detected	0	5.37348e-13	5.37348e-13	0
396-24448-52V-37	amplicon23	No amp/Invalid	None detected	None detected	0	0	0	0
396-24448-52V-37	amplicon2	No amp/Invalid	None detected	None detected	0	1.9309e-12	1.9309e-12	0
396-24448-52V-37	amplicon3	No amp/Invalid	None detected	None detected	0	0	0	0
396-24448-52V-37	amplicon4	No amp/Invalid	None detected	None detected	0	2.87517	0.92926	1.94591
396-24448-52V-37	amplicon5	No amp/Invalid	None detected	None detected	0	1.77293	0.674314	1.09861
396-24448-52V-37	amplicon6	No amp/Invalid	None detected	None detected	0	2.5524e-12	2.5524e-12	0
396-24448-52V-37	amplicon7	No amp/Invalid	None detected	None detected	0	3.35611	0.871199	2.48491
396-24448-52V-37	amplicon8	No amp/Invalid	None detected	None detected	0	1.83406	0.224624	1.60944
396-24448-52V-37	amplicon9	No amp/Invalid	None detected	None detected	0	1.77129	0.67268	1.09861
396-24457-98A-37	amplicon10	Cyclic	None detected	Positive	0	3.09825	1.15234	1.94591
396-24457-98A-37	amplicon11	Complex non-cyclic	None detected	None detected	0	5.36899	1.84263	3.52636
396-24457-98A-37	amplicon12	Linear amplification	None detected	None detected	0	2.05121	0.664919	1.38629
396-24457-98A-37	amplicon13	Linear amplification	None detected	None detected	0	3.43606	1.03816	2.3979
396-24457-98A-37	amplicon14	Linear amplification	None detected	None detected	0	3.01993	1.07402	1.94591
396-24457-98A-37	amplicon15	No amp/Invalid	None detected	None detected	0	-2.06501e-13	-2.06501e-13	0
396-24457-98A-37	amplicon16	No amp/Invalid	None detected	None detected	0	1.33316	0.234546	1.09861
396-24457-98A-37	amplicon17	No amp/Invalid	None detected	None detected	0	1.21236e-12	1.21236e-12	0
396-24457-98A-37	amplicon18	No amp/Invalid	None detected	None detected	0	2.06747	0.681176	1.38629
396-24457-98A-37	amplicon19	No amp/Invalid	None detected	None detected	0	1.65384	0.555223	1.09861
396-24457-98A-37	amplicon1	Linear amplification	None detected	None detected	0	-3.92575e-13	-3.92575e-13	0
396-24457-98A-37	amplicon20	No amp/Invalid	None detected	None detected	0	6.97442e-13	6.97442e-13	0
396-24457-98A-37	amplicon21	No amp/Invalid	None detected	None detected	0	0	0	0
396-24457-98A-37	amplicon2	Linear amplification	None detected	None detected	0	2.07323	0.686937	1.38629
396-24457-98A-37	amplicon3	No amp/Invalid	None detected	None detected	0	0	0	0
396-24457-98A-37	amplicon4	Complex non-cyclic	None detected	None detected	0	4.31454	1.27002	3.04452
396-24457-98A-37	amplicon5	Linear amplification	None detected	Positive	0	3.92937	1.44446	2.48491
396-24457-98A-37	amplicon6	Cyclic	None detected	Positive	0	2.29087	0.904576	1.38629
396-24457-98A-37	amplicon7	Linear amplification	None detected	None detected	0	3.77527	1.21032	2.56495
396-24457-98A-37	amplicon8	Linear amplification	None detected	None detected	0	2.45062	0.841186	1.60944
396-24457-98A-37	amplicon9	Linear amplification	None detected	None detected	0	0.930932	0.237785	0.693147
396-24461-98A-37	amplicon10	No amp/Invalid	None detected	None detected	0	2.40606	0.6143	1.79176
396-24461-98A-37	amplicon11	No amp/Invalid	None detected	None detected	0	3.12957	1.18366	1.94591
396-24461-98A-37	amplicon12	No amp/Invalid	None detected	None detected	0	3.09681	0.899589	2.19722
396-24461-98A-37	amplicon13	No amp/Invalid	None detected	None detected	0	2.95007	0.870632	2.07944
396-24461-98A-37	amplicon14	No amp/Invalid	None detected	None detected	0	2.01976	0.633462	1.38629
396-24461-98A-37	amplicon15	No amp/Invalid	None detected	None detected	0	-2.75047e-12	-2.75047e-12	0
396-24461-98A-37	amplicon16	No amp/Invalid	None detected	None detected	0	2.18514e-12	2.18514e-12	0
396-24461-98A-37	amplicon17	No amp/Invalid	None detected	None detected	0	1.30687	0.208261	1.09861
396-24461-98A-37	amplicon18	No amp/Invalid	None detected	None detected	0	1.84031e-12	1.84031e-12	0
396-24461-98A-37	amplicon19	No amp/Invalid	None detected	None detected	0	-2.32525e-12	-2.32525e-12	0
396-24461-98A-37	amplicon1	No amp/Invalid	None detected	None detected	0	3.50275e-13	3.50275e-13	0
396-24461-98A-37	amplicon20	No amp/Invalid	None detected	None detected	0	-1.14442e-12	-1.14442e-12	0
396-24461-98A-37	amplicon21	No amp/Invalid	None detected	None detected	0	0	0	0
396-24461-98A-37	amplicon2	No amp/Invalid	None detected	None detected	0	-5.40901e-13	-5.40901e-13	0
396-24461-98A-37	amplicon3	No amp/Invalid	None detected	None detected	0	0	0	0
396-24461-98A-37	amplicon4	No amp/Invalid	None detected	None detected	0	4.62909	1.33326	3.29584
396-24461-98A-37	amplicon5	No amp/Invalid	None detected	None detected	0	3.36813	0.970232	2.3979
396-24461-98A-37	amplicon6	Complex non-cyclic	None detected	None detected	0	3.58526	1.02031	2.56495
396-24461-98A-37	amplicon7	No amp/Invalid	None detected	None detected	0	1.77576	0.677152	1.09861
396-24461-98A-37	amplicon8	No amp/Invalid	None detected	None detected	0	4.03872	1.2055	2.83321
396-24461-98A-37	amplicon9	No amp/Invalid	None detected	None detected	0	1.76919	0.670576	1.09861
396-25008N-52V-BLD	amplicon10	No amp/Invalid	None detected	None detected	0	-1.89648e-12	-1.89648e-12	0
396-25008N-52V-BLD	amplicon11	No amp/Invalid	None detected	None detected	0	2.86075	0.91484	1.94591
396-25008N-52V-BLD	amplicon12	No amp/Invalid	None detected	None detected	0	5.88307e-13	5.88307e-13	0
396-25008N-52V-BLD	amplicon13	No amp/Invalid	None detected	None detected	0	0.870946	0.177798	0.693147
396-25008N-52V-BLD	amplicon14	No amp/Invalid	None detected	None detected	0	0.696985	0.0038377	0.693147
396-25008N-52V-BLD	amplicon15	No amp/Invalid	None detected	None detected	0	8.32667e-15	8.32667e-15	0
396-25008N-52V-BLD	amplicon16	No amp/Invalid	None detected	None detected	0	-7.75158e-13	-7.75158e-13	0
396-25008N-52V-BLD	amplicon17	No amp/Invalid	None detected	None detected	0	7.44294e-13	7.44294e-13	0
396-25008N-52V-BLD	amplicon18	No amp/Invalid	None detected	None detected	0	-3.19611e-12	-3.19611e-12	0
396-25008N-52V-BLD	amplicon19	No amp/Invalid	None detected	None detected	0	-5.31353e-13	-5.31353e-13	0
396-25008N-52V-BLD	amplicon1	No amp/Invalid	None detected	None detected	0	-3.89466e-13	-3.89466e-13	0
396-25008N-52V-BLD	amplicon20	No amp/Invalid	None detected	None detected	0	6.62803e-14	6.62803e-14	0
396-25008N-52V-BLD	amplicon21	No amp/Invalid	None detected	None detected	0	-2.40252e-13	-2.40252e-13	0
396-25008N-52V-BLD	amplicon22	No amp/Invalid	None detected	None detected	0	-1.42109e-14	-1.42109e-14	0
396-25008N-52V-BLD	amplicon23	No amp/Invalid	None detected	None detected	0	0	0	0
396-25008N-52V-BLD	amplicon2	No amp/Invalid	None detected	None detected	0	1.20792e-13	1.20792e-13	0
396-25008N-52V-BLD	amplicon3	No amp/Invalid	None detected	None detected	0	0	0	0
396-25008N-52V-BLD	amplicon4	No amp/Invalid	None detected	None detected	0	2.7547	0.808785	1.94591
396-25008N-52V-BLD	amplicon5	No amp/Invalid	None detected	None detected	0	3.00173	1.05582	1.94591
396-25008N-52V-BLD	amplicon6	No amp/Invalid	None detected	None detected	0	7.55951e-13	7.55951e-13	0
396-25008N-52V-BLD	amplicon7	No amp/Invalid	None detected	None detected	0	2.86349	0.666266	2.19722
396-25008N-52V-BLD	amplicon8	No amp/Invalid	None detected	None detected	0	1.39016	0.291551	1.09861
396-25008N-52V-BLD	amplicon9	No amp/Invalid	None detected	None detected	0	1.78443	0.685815	1.09861
403-24383-153N-30	amplicon1	No amp/Invalid	None detected	None detected	0	2.49889	0.707135	1.79176
403-24383-153N-30	amplicon2	Cyclic	None detected	Positive	0	2.92038	0.840937	2.07944
403-24385-153N-33	amplicon1	No amp/Invalid	None detected	None detected	0	0.815866	0.122719	0.693147
403-24385-153N-33	amplicon2	No amp/Invalid	None detected	None detected	0	1.81277e-12	1.81277e-12	0
403-24388-175J-30	amplicon1	No amp/Invalid	None detected	None detected	0	1.6197e-12	1.6197e-12	0
403-24388-175J-30	amplicon2	No amp/Invalid	None detected	None detected	0	-2.43405e-12	-2.43405e-12	0
403-24391-175J-32	amplicon1	No amp/Invalid	None detected	None detected	0	-1.49014e-12	-1.49014e-12	0
403-24391-175J-32	amplicon2	No amp/Invalid	None detected	None detected	0	-1.34803e-12	-1.34803e-12	0
403-24957N-153N-GST	amplicon1	No amp/Invalid	None detected	None detected	0	1.71428	0.61567	1.09861
403-24957N-153N-GST	amplicon2	No amp/Invalid	None detected	None detected	0	1.27479	0.176182	1.09861
422-24481-59W-30	amplicon1	No amp/Invalid	None detected	None detected	0	1.19222	0.499071	0.693147
422-24481-59W-30	amplicon2	No amp/Invalid	None detected	None detected	0	1.88394e-12	1.88394e-12	0
422-25068N-135T-BLD	amplicon1	No amp/Invalid	None detected	None detected	0	3.78919e-13	3.78919e-13	0
422-25068N-135T-BLD	amplicon2	No amp/Invalid	None detected	None detected	0	3.81584e-13	3.81584e-13	0
422-25117-221S-31	amplicon1	No amp/Invalid	None detected	None detected	0	0.908594	0.215447	0.693147
422-25117-221S-31	amplicon2	No amp/Invalid	None detected	None detected	0	-9.24594e-13	-9.24594e-13	0
422-25123-221S-29	amplicon1	Linear amplification	None detected	None detected	0	1.55141	0.452794	1.09861
422-25123-221S-29	amplicon2	Linear amplification	None detected	None detected	0	7.62945e-13	7.62945e-13	0
422-25129-59W-31	amplicon1	No amp/Invalid	None detected	None detected	0	1.98241e-12	1.98241e-12	0
422-25129-59W-31	amplicon2	No amp/Invalid	None detected	None detected	0	-2.5242e-12	-2.5242e-12	0
43-23585-26O-35	amplicon1	No amp/Invalid	None detected	None detected	0	2.10632e-12	2.10632e-12	0
43-23585-26O-35	amplicon2	No amp/Invalid	None detected	None detected	0	2.52631e-12	2.52631e-12	0
43-23585-26O-35	amplicon3	No amp/Invalid	None detected	None detected	0	-5.04041e-13	-5.04041e-13	0
43-23593-29P-28	amplicon1	Complex non-cyclic	None detected	None detected	0	4.14205	1.36946	2.77259
43-24696-26O-35	amplicon1	No amp/Invalid	None detected	None detected	0	-1.251e-12	-1.251e-12	0
43-24696-26O-35	amplicon2	No amp/Invalid	None detected	None detected	0	-2.95763e-13	-2.95763e-13	0
43-24696-26O-35	amplicon3	No amp/Invalid	None detected	None detected	0	-3.7903e-13	-3.7903e-13	0
43-24956N-29P-GST	amplicon1	No amp/Invalid	None detected	None detected	0	-3.43503e-13	-3.43503e-13	0
43-24956N-29P-GST	amplicon2	No amp/Invalid	None detected	None detected	0	-3.31069e-13	-3.31069e-13	0
43-24956N-29P-GST	amplicon3	No amp/Invalid	None detected	None detected	0	9.16156e-13	9.16156e-13	0
43-25093-29P-30	amplicon1	Complex non-cyclic	None detected	None detected	0	2.9801	0.900662	2.07944
433-23890-37N-30	amplicon10	No amp/Invalid	None detected	None detected	0	1.41842e-12	1.41842e-12	0
433-23890-37N-30	amplicon11	No amp/Invalid	None detected	None detected	0	-4.85167e-13	-4.85167e-13	0
433-23890-37N-30	amplicon12	No amp/Invalid	None detected	None detected	0	1.04883e-12	1.04883e-12	0
433-23890-37N-30	amplicon13	No amp/Invalid	None detected	None detected	0	1.37912e-12	1.37912e-12	0
433-23890-37N-30	amplicon14	No amp/Invalid	None detected	None detected	0	-7.09655e-13	-7.09655e-13	0
433-23890-37N-30	amplicon15	No amp/Invalid	None detected	None detected	0	-1.49103e-12	-1.49103e-12	0
433-23890-37N-30	amplicon16	No amp/Invalid	None detected	None detected	0	-1.384e-12	-1.384e-12	0
433-23890-37N-30	amplicon17	No amp/Invalid	None detected	None detected	0	1.15108e-12	1.15108e-12	0
433-23890-37N-30	amplicon18	No amp/Invalid	None detected	None detected	0	-1.61071e-12	-1.61071e-12	0
433-23890-37N-30	amplicon19	No amp/Invalid	None detected	None detected	0	-1.29163e-12	-1.29163e-12	0
433-23890-37N-30	amplicon1	No amp/Invalid	None detected	None detected	0	4.97158e-13	4.97158e-13	0
433-23890-37N-30	amplicon20	No amp/Invalid	None detected	None detected	0	-5.27578e-13	-5.27578e-13	0
433-23890-37N-30	amplicon21	No amp/Invalid	None detected	None detected	0	7.89036e-13	7.89036e-13	0
433-23890-37N-30	amplicon22	No amp/Invalid	None detected	None detected	0	-1.23057e-12	-1.23057e-12	0
433-23890-37N-30	amplicon2	No amp/Invalid	None detected	None detected	0	1.56575e-12	1.56575e-12	0
433-23890-37N-30	amplicon3	No amp/Invalid	None detected	None detected	0	7.87925e-13	7.87925e-13	0
433-23890-37N-30	amplicon4	No amp/Invalid	None detected	None detected	0	9.88765e-13	9.88765e-13	0
433-23890-37N-30	amplicon5	No amp/Invalid	None detected	None detected	0	3.47389e-13	3.47389e-13	0
433-23890-37N-30	amplicon6	No amp/Invalid	None detected	None detected	0	5.59885e-13	5.59885e-13	0
433-23890-37N-30	amplicon7	No amp/Invalid	None detected	None detected	0	-1.02496e-12	-1.02496e-12	0
433-23890-37N-30	amplicon8	No amp/Invalid	None detected	None detected	0	1.26332e-12	1.26332e-12	0
433-23890-37N-30	amplicon9	No amp/Invalid	None detected	None detected	0	-4.55636e-13	-4.55636e-13	0
433-23896-45R-30	amplicon10	No amp/Invalid	None detected	None detected	0	2.20524e-12	2.20524e-12	0
433-23896-45R-30	amplicon11	No amp/Invalid	None detected	None detected	0	4.87277e-13	4.87277e-13	0
433-23896-45R-30	amplicon12	No amp/Invalid	None detected	None detected	0	1.37446e-13	1.37446e-13	0
433-23896-45R-30	amplicon13	No amp/Invalid	None detected	None detected	0	6.3427e-13	6.3427e-13	0
433-23896-45R-30	amplicon14	No amp/Invalid	None detected	None detected	0	4.60854e-13	4.60854e-13	0
433-23896-45R-30	amplicon15	No amp/Invalid	None detected	None detected	0	-1.34004e-12	-1.34004e-12	0
433-23896-45R-30	amplicon16	No amp/Invalid	None detected	None detected	0	-5.75096e-13	-5.75096e-13	0
433-23896-45R-30	amplicon17	No amp/Invalid	None detected	None detected	0	-1.06359e-12	-1.06359e-12	0
433-23896-45R-30	amplicon18	No amp/Invalid	None detected	None detected	0	-2.54685e-13	-2.54685e-13	0
433-23896-45R-30	amplicon19	No amp/Invalid	None detected	None detected	0	8.53428e-13	8.53428e-13	0
433-23896-45R-30	amplicon1	No amp/Invalid	None detected	None detected	0	1.60094e-12	1.60094e-12	0
433-23896-45R-30	amplicon20	No amp/Invalid	None detected	None detected	0	1.1805e-12	1.1805e-12	0
433-23896-45R-30	amplicon21	No amp/Invalid	None detected	None detected	0	1.61298	0.51437	1.09861
433-23896-45R-30	amplicon22	Linear amplification	None detected	None detected	0	2.3137e-13	2.3137e-13	0
433-23896-45R-30	amplicon2	No amp/Invalid	None detected	None detected	0	-4.92939e-13	-4.92939e-13	0
433-23896-45R-30	amplicon3	No amp/Invalid	None detected	None detected	0	2.5582	0.766439	1.79176
433-23896-45R-30	amplicon4	No amp/Invalid	None detected	None detected	0	-8.01581e-13	-8.01581e-13	0
433-23896-45R-30	amplicon5	No amp/Invalid	None detected	None detected	0	0.975103	0.281956	0.693147
433-23896-45R-30	amplicon6	No amp/Invalid	None detected	None detected	0	-1.14864e-12	-1.14864e-12	0
433-23896-45R-30	amplicon7	No amp/Invalid	None detected	None detected	0	-1.07048e-12	-1.07048e-12	0
433-23896-45R-30	amplicon8	No amp/Invalid	None detected	None detected	0	3.50873	1.42929	2.07944
433-23896-45R-30	amplicon9	No amp/Invalid	None detected	None detected	0	1.74661	0.360318	1.38629
433-23899-45R-26	amplicon10	No amp/Invalid	None detected	None detected	0	-3.46168e-13	-3.46168e-13	0
433-23899-45R-26	amplicon11	No amp/Invalid	None detected	None detected	0	6.36935e-13	6.36935e-13	0
433-23899-45R-26	amplicon12	No amp/Invalid	None detected	None detected	0	-1.44085e-12	-1.44085e-12	0
433-23899-45R-26	amplicon13	No amp/Invalid	None detected	None detected	0	-4.06564e-13	-4.06564e-13	0
433-23899-45R-26	amplicon14	No amp/Invalid	None detected	None detected	0	-1.12022e-12	-1.12022e-12	0
433-23899-45R-26	amplicon15	No amp/Invalid	None detected	None detected	0	-9.41469e-13	-9.41469e-13	0
433-23899-45R-26	amplicon16	No amp/Invalid	None detected	None detected	0	-9.83658e-13	-9.83658e-13	0
433-23899-45R-26	amplicon17	No amp/Invalid	None detected	None detected	0	-8.95062e-13	-8.95062e-13	0
433-23899-45R-26	amplicon18	No amp/Invalid	None detected	None detected	0	-9.41025e-13	-9.41025e-13	0
433-23899-45R-26	amplicon19	No amp/Invalid	None detected	None detected	0	-2.93543e-13	-2.93543e-13	0
433-23899-45R-26	amplicon1	No amp/Invalid	None detected	None detected	0	4.57412e-13	4.57412e-13	0
433-23899-45R-26	amplicon20	No amp/Invalid	None detected	None detected	0	1.34537e-12	1.34537e-12	0
433-23899-45R-26	amplicon2	No amp/Invalid	None detected	None detected	0	-4.22995e-13	-4.22995e-13	0
433-23899-45R-26	amplicon3	No amp/Invalid	None detected	None detected	0	2.20379e-13	2.20379e-13	0
433-23899-45R-26	amplicon4	No amp/Invalid	None detected	None detected	0	5.71757	1.69222	4.02535
433-23899-45R-26	amplicon5	No amp/Invalid	None detected	None detected	0	-2.97762e-13	-2.97762e-13	0
433-23899-45R-26	amplicon6	No amp/Invalid	None detected	None detected	0	0.904964	0.211816	0.693147
433-23899-45R-26	amplicon7	No amp/Invalid	None detected	None detected	0	2.23599e-13	2.23599e-13	0
433-23899-45R-26	amplicon8	No amp/Invalid	None detected	None detected	0	-9.32809e-13	-9.32809e-13	0
433-23899-45R-26	amplicon9	No amp/Invalid	None detected	None detected	0	-3.35509e-13	-3.35509e-13	0
433-24678-37N-28	amplicon10	Complex non-cyclic	None detected	None detected	0	5.7054	2.20889	3.49651
433-24678-37N-28	amplicon11	No amp/Invalid	None detected	None detected	0	-1.22036e-12	-1.22036e-12	0
433-24678-37N-28	amplicon12	No amp/Invalid	None detected	None detected	0	1.79479e-12	1.79479e-12	0
433-24678-37N-28	amplicon13	No amp/Invalid	None detected	None detected	0	1.00453e-12	1.00453e-12	0
433-24678-37N-28	amplicon14	No amp/Invalid	None detected	None detected	0	-1.81388e-12	-1.81388e-12	0
433-24678-37N-28	amplicon15	No amp/Invalid	None detected	None detected	0	2.3036e-12	2.3036e-12	0
433-24678-37N-28	amplicon16	No amp/Invalid	None detected	None detected	0	1.77958e-12	1.77958e-12	0
433-24678-37N-28	amplicon17	No amp/Invalid	None detected	None detected	0	-7.72271e-13	-7.72271e-13	0
433-24678-37N-28	amplicon18	No amp/Invalid	None detected	None detected	0	-9.96092e-13	-9.96092e-13	0
433-24678-37N-28	amplicon19	No amp/Invalid	None detected	None detected	0	1.10589e-12	1.10589e-12	0
433-24678-37N-28	amplicon1	No amp/Invalid	None detected	None detected	0	-8.32001e-13	-8.32001e-13	0
433-24678-37N-28	amplicon20	No amp/Invalid	None detected	None detected	0	1.18638e-12	1.18638e-12	0
433-24678-37N-28	amplicon21	No amp/Invalid	None detected	None detected	0	1.72906e-12	1.72906e-12	0
433-24678-37N-28	amplicon2	No amp/Invalid	None detected	None detected	0	-1.16107e-12	-1.16107e-12	0
433-24678-37N-28	amplicon3	No amp/Invalid	None detected	None detected	0	3.16303e-13	3.16303e-13	0
433-24678-37N-28	amplicon4	No amp/Invalid	None detected	None detected	0	1.38922e-12	1.38922e-12	0
433-24678-37N-28	amplicon5	No amp/Invalid	None detected	None detected	0	1.82321e-12	1.82321e-12	0
433-24678-37N-28	amplicon6	No amp/Invalid	None detected	None detected	0	1.02762e-12	1.02762e-12	0
433-24678-37N-28	amplicon7	No amp/Invalid	None detected	None detected	0	-3.95017e-13	-3.95017e-13	0
433-24678-37N-28	amplicon8	No amp/Invalid	None detected	None detected	0	3.74765	0.489553	3.2581
433-24678-37N-28	amplicon9	No amp/Invalid	None detected	None detected	0	-6.7879e-13	-6.7879e-13	0
433-25069N-154W-BLD	amplicon10	No amp/Invalid	None detected	None detected	0	-5.42455e-13	-5.42455e-13	0
433-25069N-154W-BLD	amplicon11	No amp/Invalid	None detected	None detected	0	5.31908e-13	5.31908e-13	0
433-25069N-154W-BLD	amplicon12	No amp/Invalid	None detected	None detected	0	7.11764e-13	7.11764e-13	0
433-25069N-154W-BLD	amplicon13	No amp/Invalid	None detected	None detected	0	-2.0679e-12	-2.0679e-12	0
433-25069N-154W-BLD	amplicon14	No amp/Invalid	None detected	None detected	0	-6.7546e-13	-6.7546e-13	0
433-25069N-154W-BLD	amplicon15	No amp/Invalid	None detected	None detected	0	3.89688e-14	3.89688e-14	0
433-25069N-154W-BLD	amplicon16	No amp/Invalid	None detected	None detected	0	2.02871e-12	2.02871e-12	0
433-25069N-154W-BLD	amplicon17	No amp/Invalid	None detected	None detected	0	-2.94675e-12	-2.94675e-12	0
433-25069N-154W-BLD	amplicon18	No amp/Invalid	None detected	None detected	0	-1.69909e-12	-1.69909e-12	0
433-25069N-154W-BLD	amplicon19	No amp/Invalid	None detected	None detected	0	1.19171e-12	1.19171e-12	0
433-25069N-154W-BLD	amplicon1	No amp/Invalid	None detected	None detected	0	-5.89528e-13	-5.89528e-13	0
433-25069N-154W-BLD	amplicon20	No amp/Invalid	None detected	None detected	0	2.25597e-13	2.25597e-13	0
433-25069N-154W-BLD	amplicon21	No amp/Invalid	None detected	None detected	0	-1.75726e-12	-1.75726e-12	0
433-25069N-154W-BLD	amplicon22	No amp/Invalid	None detected	None detected	0	1.43197e-12	1.43197e-12	0
433-25069N-154W-BLD	amplicon2	No amp/Invalid	None detected	None detected	0	-2.86837e-12	-2.86837e-12	0
433-25069N-154W-BLD	amplicon3	No amp/Invalid	None detected	None detected	0	3.72258e-13	3.72258e-13	0
433-25069N-154W-BLD	amplicon4	No amp/Invalid	None detected	None detected	0	1.32128e-12	1.32128e-12	0
433-25069N-154W-BLD	amplicon5	No amp/Invalid	None detected	None detected	0	1.87328e-12	1.87328e-12	0
433-25069N-154W-BLD	amplicon6	No amp/Invalid	None detected	None detected	0	2.43161e-12	2.43161e-12	0
433-25069N-154W-BLD	amplicon7	No amp/Invalid	None detected	None detected	0	1.79168e-12	1.79168e-12	0
433-25069N-154W-BLD	amplicon8	No amp/Invalid	None detected	None detected	0	-4.50084e-13	-4.50084e-13	0
433-25069N-154W-BLD	amplicon9	No amp/Invalid	None detected	None detected	0	1.45994e-13	1.45994e-13	0
478-23938-114T-33	amplicon1	No amp/Invalid	None detected	None detected	0	-1.58651e-12	-1.58651e-12	0
478-23938-114T-33	amplicon2	No amp/Invalid	None detected	None detected	0	3.1153	1.32354	1.79176
478-23941-114T-31	amplicon1	No amp/Invalid	None detected	None detected	0	1.38023e-12	1.38023e-12	0
478-23941-114T-31	amplicon2	No amp/Invalid	None detected	None detected	0	2.82029	1.21086	1.60944
478-23944-52A-32	amplicon1	No amp/Invalid	None detected	None detected	0	6.80789e-13	6.80789e-13	0
478-23944-52A-32	amplicon2	No amp/Invalid	None detected	None detected	0	3.80955	1.03696	2.77259
478-23947-52A-30	amplicon1	No amp/Invalid	None detected	None detected	0	-8.94396e-13	-8.94396e-13	0
478-23947-52A-30	amplicon2	No amp/Invalid	None detected	None detected	0	9.92761e-13	9.92761e-13	0
478-23950-46F-34	amplicon1	No amp/Invalid	None detected	None detected	0	2.84217e-14	2.84217e-14	0
478-23950-46F-34	amplicon2	No amp/Invalid	None detected	None detected	0	1.78824e-12	1.78824e-12	0
478-23953-46F-32	amplicon1	No amp/Invalid	None detected	None detected	0	-5.42011e-13	-5.42011e-13	0
478-23953-46F-32	amplicon2	No amp/Invalid	None detected	None detected	0	4.4447	1.55433	2.89037
478-25071N-116V-BLD	amplicon1	No amp/Invalid	None detected	None detected	0	-1.63736e-12	-1.63736e-12	0
478-25071N-116V-BLD	amplicon2	No amp/Invalid	None detected	None detected	0	1.74982e-12	1.74982e-12	0
512-23968-43R-32	amplicon1	No amp/Invalid	None detected	None detected	0	-1.5119e-12	-1.5119e-12	0
512-23968-43R-32	amplicon2	No amp/Invalid	None detected	None detected	0	0.807074	0.113926	0.693147
512-23968-43R-32	amplicon3	No amp/Invalid	None detected	None detected	0	9.97313e-13	9.97313e-13	0
512-23968-43R-32	amplicon4	Linear amplification	None detected	None detected	0	8.24896e-13	8.24896e-13	0
512-23968-43R-32	amplicon5	No amp/Invalid	None detected	None detected	0	-2.28928e-12	-2.28928e-12	0
512-23968-43R-32	amplicon6	Complex non-cyclic	None detected	None detected	0	5.72785	2.1725	3.55535
512-23968-43R-32	amplicon7	No amp/Invalid	None detected	None detected	0	1.78225	0.683637	1.09861
512-23968-43R-32	amplicon8	No amp/Invalid	None detected	None detected	0	7.45071e-13	7.45071e-13	0
512-23971-43R-27	amplicon1	No amp/Invalid	None detected	None detected	0	-3.53273e-13	-3.53273e-13	0
512-23971-43R-27	amplicon2	No amp/Invalid	None detected	None detected	0	2.54936	0.939919	1.60944
512-23971-43R-27	amplicon3	No amp/Invalid	None detected	None detected	0	-1.99885e-12	-1.99885e-12	0
512-23971-43R-27	amplicon4	Linear amplification	None detected	None detected	0	1.68053	0.581916	1.09861
512-23971-43R-27	amplicon5	No amp/Invalid	None detected	None detected	0	1.54299e-12	1.54299e-12	0
512-23971-43R-27	amplicon6	Cyclic	Positive	None detected	1	4.27511	1.7902	2.48491
512-23971-43R-27	amplicon7	No amp/Invalid	None detected	None detected	0	0.694075	0.000928073	0.693147
512-23971-43R-27	amplicon8	No amp/Invalid	None detected	None detected	0	-6.46594e-13	-6.46594e-13	0
512-23974-306R-33	amplicon1	No amp/Invalid	None detected	None detected	0	-1.33671e-13	-1.33671e-13	0
512-23974-306R-33	amplicon2	No amp/Invalid	None detected	None detected	0	1.62361	0.525003	1.09861
512-23974-306R-33	amplicon3	No amp/Invalid	None detected	None detected	0	1.3789e-13	1.3789e-13	0
512-23974-306R-33	amplicon4	Linear amplification	None detected	None detected	0	1.2238	0.530652	0.693147
512-23974-306R-33	amplicon5	No amp/Invalid	None detected	None detected	0	1.38367e-12	1.38367e-12	0
512-23974-306R-33	amplicon6	Complex non-cyclic	None detected	None detected	0	3.66966	0.779284	2.89037
512-23974-306R-33	amplicon7	No amp/Invalid	None detected	None detected	0	1.92851	0.136748	1.79176
512-23974-306R-33	amplicon8	No amp/Invalid	None detected	None detected	0	8.05134e-13	8.05134e-13	0
512-23977-306R-29	amplicon1	No amp/Invalid	None detected	None detected	0	-5.81313e-13	-5.81313e-13	0
512-23977-306R-29	amplicon2	No amp/Invalid	None detected	None detected	0	2.04694	0.660647	1.38629
512-23977-306R-29	amplicon3	Cyclic	Positive	None detected	1	4.38857	1.34405	3.04452
512-23977-306R-29	amplicon4	Linear amplification	None detected	None detected	0	1.05691	0.363762	0.693147
512-23977-306R-29	amplicon5	Linear amplification	None detected	None detected	0	2.02653	0.640235	1.38629
512-23977-306R-29	amplicon6	Complex non-cyclic	None detected	None detected	0	6.08825	2.37468	3.71357
512-23977-306R-29	amplicon7	No amp/Invalid	None detected	None detected	0	6.62581e-13	6.62581e-13	0
512-25072N-306R-BLD	amplicon1	No amp/Invalid	None detected	None detected	0	1.10578e-13	1.10578e-13	0
512-25072N-306R-BLD	amplicon2	No amp/Invalid	None detected	None detected	0	2.05979	0.673491	1.38629
512-25072N-306R-BLD	amplicon3	No amp/Invalid	None detected	None detected	0	-6.31495e-13	-6.31495e-13	0
512-25072N-306R-BLD	amplicon4	No amp/Invalid	None detected	None detected	0	1.23977	0.546619	0.693147
512-25072N-306R-BLD	amplicon5	No amp/Invalid	None detected	None detected	0	1.93745e-12	1.93745e-12	0
512-25072N-306R-BLD	amplicon6	No amp/Invalid	None detected	None detected	0	0.921794	0.228647	0.693147
512-25072N-306R-BLD	amplicon7	No amp/Invalid	None detected	None detected	0	2.09279	0.706498	1.38629
512-25072N-306R-BLD	amplicon8	No amp/Invalid	None detected	None detected	0	-2.34257e-12	-2.34257e-12	0
55-23611-140P-31	amplicon1	No amp/Invalid	None detected	None detected	0	-2.07834e-12	-2.07834e-12	0
55-23614-204U-32	amplicon1	No amp/Invalid	None detected	None detected	0	8.88178e-15	8.88178e-15	0
55-23617-204U-30	amplicon1	No amp/Invalid	None detected	None detected	0	-8.80629e-13	-8.80629e-13	0
55-23620-67G-33	amplicon1	No amp/Invalid	None detected	None detected	0	-3.11973e-13	-3.11973e-13	0
55-23623-67G-31	amplicon1	No amp/Invalid	None detected	None detected	0	1.7456e-12	1.7456e-12	0
55-24702-140P-32	amplicon1	No amp/Invalid	None detected	None detected	0	1.43707e-12	1.43707e-12	0
55-25056N-204U-BLD	amplicon1	No amp/Invalid	None detected	None detected	0	1.89837e-12	1.89837e-12	0
568-24690-177S-27	amplicon10	No amp/Invalid	None detected	None detected	0	1.59373e-12	1.59373e-12	0
568-24690-177S-27	amplicon11	No amp/Invalid	None detected	None detected	0	3.81939	1.42149	2.3979
568-24690-177S-27	amplicon12	No amp/Invalid	None detected	None detected	0	1.92091e-12	1.92091e-12	0
568-24690-177S-27	amplicon13	No amp/Invalid	None detected	None detected	0	0.853424	0.160277	0.693147
568-24690-177S-27	amplicon14	No amp/Invalid	None detected	None detected	0	1.61078	0.91763	0.693147
568-24690-177S-27	amplicon1	No amp/Invalid	None detected	None detected	0	1.44908	0.350473	1.09861
568-24690-177S-27	amplicon2	No amp/Invalid	None detected	None detected	0	-2.99671e-12	-2.99671e-12	0
568-24690-177S-27	amplicon3	No amp/Invalid	None detected	None detected	0	0.69612	0.0029732	0.693147
568-24690-177S-27	amplicon4	No amp/Invalid	None detected	None detected	0	5.99742e-13	5.99742e-13	0
568-24690-177S-27	amplicon5	No amp/Invalid	None detected	None detected	0	5.09037e-13	5.09037e-13	0
568-24690-177S-27	amplicon6	No amp/Invalid	None detected	None detected	0	-9.33031e-13	-9.33031e-13	0
568-24690-177S-27	amplicon7	No amp/Invalid	None detected	None detected	0	-2.64566e-12	-2.64566e-12	0
568-24690-177S-27	amplicon8	No amp/Invalid	None detected	None detected	0	-2.59792e-14	-2.59792e-14	0
568-24690-177S-27	amplicon9	No amp/Invalid	None detected	None detected	0	4.45211e-12	4.45211e-12	0
568-24693-177S-30	amplicon10	No amp/Invalid	None detected	None detected	0	-3.4639e-14	-3.4639e-14	0
568-24693-177S-30	amplicon11	No amp/Invalid	None detected	None detected	0	8.01914e-13	8.01914e-13	0
568-24693-177S-30	amplicon12	No amp/Invalid	None detected	None detected	0	2.91401	1.12225	1.79176
568-24693-177S-30	amplicon13	No amp/Invalid	None detected	None detected	0	-8.46212e-13	-8.46212e-13	0
568-24693-177S-30	amplicon14	No amp/Invalid	None detected	None detected	0	-2.07834e-13	-2.07834e-13	0
568-24693-177S-30	amplicon1	No amp/Invalid	None detected	None detected	0	2.2021	0.410336	1.79176
568-24693-177S-30	amplicon2	No amp/Invalid	None detected	None detected	0	-3.11884e-12	-3.11884e-12	0
568-24693-177S-30	amplicon3	No amp/Invalid	None detected	None detected	0	1.19344	0.0948311	1.09861
568-24693-177S-30	amplicon4	No amp/Invalid	None detected	None detected	0	-2.7407e-12	-2.7407e-12	0
568-24693-177S-30	amplicon5	No amp/Invalid	None detected	None detected	0	1.99174e-13	1.99174e-13	0
568-24693-177S-30	amplicon6	No amp/Invalid	None detected	None detected	0	5.14144e-13	5.14144e-13	0
568-24693-177S-30	amplicon7	No amp/Invalid	None detected	None detected	0	-4.17977e-12	-4.17977e-12	0
568-24693-177S-30	amplicon8	No amp/Invalid	None detected	None detected	0	-5.24025e-14	-5.24025e-14	0
568-24693-177S-30	amplicon9	No amp/Invalid	None detected	None detected	0	1.85981	0.761201	1.09861
568-24885-191U-31	amplicon10	No amp/Invalid	None detected	None detected	0	2.24598e-13	2.24598e-13	0
568-24885-191U-31	amplicon11	No amp/Invalid	None detected	None detected	0	3.35676	1.15953	2.19722
568-24885-191U-31	amplicon12	No amp/Invalid	None detected	None detected	0	-2.24709e-13	-2.24709e-13	0
568-24885-191U-31	amplicon13	No amp/Invalid	None detected	None detected	0	0.760035	0.0668882	0.693147
568-24885-191U-31	amplicon14	No amp/Invalid	None detected	None detected	0	1.05711	0.363966	0.693147
568-24885-191U-31	amplicon1	No amp/Invalid	None detected	None detected	0	2.15456	0.362797	1.79176
568-24885-191U-31	amplicon2	No amp/Invalid	None detected	None detected	0	-1.98153e-12	-1.98153e-12	0
568-24885-191U-31	amplicon3	No amp/Invalid	None detected	None detected	0	0.69944	0.00629254	0.693147
568-24885-191U-31	amplicon4	No amp/Invalid	None detected	None detected	0	-1.4615e-12	-1.4615e-12	0
568-24885-191U-31	amplicon5	No amp/Invalid	None detected	None detected	0	2.1802	0.100755	2.07944
568-24885-191U-31	amplicon6	No amp/Invalid	None detected	None detected	0	-2.18114e-12	-2.18114e-12	0
568-24885-191U-31	amplicon7	No amp/Invalid	None detected	None detected	0	-2.19891e-12	-2.19891e-12	0
568-24885-191U-31	amplicon8	No amp/Invalid	None detected	None detected	0	-8.87734e-13	-8.87734e-13	0
568-24885-191U-31	amplicon9	No amp/Invalid	None detected	None detected	0	-2.97984e-13	-2.97984e-13	0
568-24888-191U-31	amplicon10	Linear amplification	None detected	None detected	0	1.21099	0.517844	0.693147
568-24888-191U-31	amplicon1	No amp/Invalid	None detected	None detected	0	3.5563	1.47686	2.07944
568-24888-191U-31	amplicon2	Cyclic	Positive	None detected	1	1.80213	0.703519	1.09861
568-24888-191U-31	amplicon3	Cyclic	Positive	None detected	1	5.42965	1.5795	3.85015
568-24888-191U-31	amplicon4	No amp/Invalid	None detected	None detected	0	1.84104	0.454744	1.38629
568-24888-191U-31	amplicon5	No amp/Invalid	None detected	None detected	0	2.86372	1.25428	1.60944
568-24888-191U-31	amplicon6	No amp/Invalid	None detected	None detected	0	0.794743	0.101596	0.693147
568-24888-191U-31	amplicon7	No amp/Invalid	None detected	None detected	0	1.35409	0.660941	0.693147
568-24888-191U-31	amplicon8	No amp/Invalid	None detected	None detected	0	2.17944	0.793143	1.38629
568-24888-191U-31	amplicon9	Cyclic	None detected	Positive	0	6.64847	2.25403	4.39445
568-25075N-302T-BLD	amplicon10	No amp/Invalid	None detected	None detected	0	2.23987e-12	2.23987e-12	0
568-25075N-302T-BLD	amplicon11	No amp/Invalid	None detected	None detected	0	2.92148	1.31204	1.60944
568-25075N-302T-BLD	amplicon12	No amp/Invalid	None detected	None detected	0	-3.49742e-12	-3.49742e-12	0
568-25075N-302T-BLD	amplicon13	No amp/Invalid	None detected	None detected	0	6.83342e-13	6.83342e-13	0
568-25075N-302T-BLD	amplicon14	No amp/Invalid	None detected	None detected	0	-2.77334e-13	-2.77334e-13	0
568-25075N-302T-BLD	amplicon1	No amp/Invalid	None detected	None detected	0	6.9722e-13	6.9722e-13	0
568-25075N-302T-BLD	amplicon2	No amp/Invalid	None detected	None detected	0	0.8502	0.157052	0.693147
568-25075N-302T-BLD	amplicon3	No amp/Invalid	None detected	None detected	0	1.0858e-13	1.0858e-13	0
568-25075N-302T-BLD	amplicon4	No amp/Invalid	None detected	None detected	0	2.00592	0.907307	1.09861
568-25075N-302T-BLD	amplicon5	No amp/Invalid	None detected	None detected	0	-2.73581e-12	-2.73581e-12	0
568-25075N-302T-BLD	amplicon6	No amp/Invalid	None detected	None detected	0	0.719222	0.0260745	0.693147
568-25075N-302T-BLD	amplicon7	No amp/Invalid	None detected	None detected	0	-2.37255e-12	-2.37255e-12	0
568-25075N-302T-BLD	amplicon8	No amp/Invalid	None detected	None detected	0	3.0087e-14	3.0087e-14	0
568-25075N-302T-BLD	amplicon9	No amp/Invalid	None detected	None detected	0	3.81917e-13	3.81917e-13	0
572-23776-94R-32	amplicon1	No amp/Invalid	None detected	None detected	0	2.97229	0.487384	2.48491
572-23776-94R-32	amplicon2	Linear amplification	None detected	None detected	0	2.74918	1.13974	1.60944
572-23779-94R-31	amplicon1	No amp/Invalid	None detected	None detected	0	3.38158	0.608987	2.77259
572-23779-94R-31	amplicon2	Linear amplification	None detected	None detected	0	1.33936	0.646214	0.693147
572-23785-66V-32	amplicon1	No amp/Invalid	None detected	None detected	0	3.05627	0.417208	2.63906
572-23785-66V-32	amplicon2	Linear amplification	None detected	None detected	0	2.07284	0.686543	1.38629
572-24741-66V-34	amplicon1	No amp/Invalid	None detected	None detected	0	5.41345e-13	5.41345e-13	0
572-24741-66V-34	amplicon2	Linear amplification	None detected	None detected	0	2.98418	1.19242	1.79176
572-24962N-94R-GST	amplicon1	No amp/Invalid	None detected	None detected	0	2.63933e-12	2.63933e-12	0
572-24962N-94R-GST	amplicon2	Linear amplification	None detected	None detected	0	2.67405	0.882293	1.79176
575-24541-32W-30	amplicon1	Linear amplification	None detected	None detected	0	-2.97762e-13	-2.97762e-13	0
575-25019N-181R-BLD	amplicon1	No amp/Invalid	None detected	None detected	0	-9.79883e-13	-9.79883e-13	0
575-25141-181R-28	amplicon1	Linear amplification	None detected	None detected	0	4.51639e-13	4.51639e-13	0
575-25147-181R-26	amplicon1	Linear amplification	None detected	None detected	0	-6.72129e-13	-6.72129e-13	0
575-25150-32W-32	amplicon1	Linear amplification	None detected	None detected	0	4.52971e-14	4.52971e-14	0
609-23992-126P-33	amplicon1	No amp/Invalid	None detected	None detected	0	1.41338	0.314769	1.09861
609-23992-126P-33	amplicon2	No amp/Invalid	None detected	None detected	0	1.28594	0.187323	1.09861
609-23992-126P-33	amplicon3	No amp/Invalid	None detected	None detected	0	1.0385e-12	1.0385e-12	0
609-23998-125T-32	amplicon1	No amp/Invalid	None detected	None detected	0	1.46722	0.368603	1.09861
609-23998-125T-32	amplicon2	No amp/Invalid	None detected	None detected	0	1.03295e-12	1.03295e-12	0
609-23998-125T-32	amplicon3	No amp/Invalid	None detected	None detected	0	9.27702e-13	9.27702e-13	0
609-24004-66Y-31	amplicon1	No amp/Invalid	None detected	None detected	0	1.45594	0.357331	1.09861
609-24004-66Y-31	amplicon2	No amp/Invalid	None detected	None detected	0	2.10673	0.720433	1.38629
609-24004-66Y-31	amplicon3	No amp/Invalid	None detected	None detected	0	1.07014e-12	1.07014e-12	0
609-24007-66Y-29	amplicon1	No amp/Invalid	None detected	None detected	0	1.47108	0.372463	1.09861
609-24007-66Y-29	amplicon2	No amp/Invalid	None detected	None detected	0	2.48798	0.408539	2.07944
609-24007-66Y-29	amplicon3	No amp/Invalid	None detected	None detected	0	1.36002e-13	1.36002e-13	0
609-24768-126P-34	amplicon1	No amp/Invalid	None detected	None detected	0	-1.97131e-12	-1.97131e-12	0
609-24768-126P-34	amplicon2	No amp/Invalid	None detected	None detected	0	0.703155	0.010008	0.693147
609-24768-126P-34	amplicon3	No amp/Invalid	None detected	None detected	0	1.36902e-12	1.36902e-12	0
609-24915-125T-29	amplicon1	No amp/Invalid	None detected	None detected	0	1.48453	0.385917	1.09861
609-24915-125T-29	amplicon2	Linear amplification	None detected	None detected	0	1.03517e-12	1.03517e-12	0
609-24915-125T-29	amplicon3	Linear amplification	None detected	None detected	0	-7.10543e-14	-7.10543e-14	0
609-25076N-66Y-BLD	amplicon1	No amp/Invalid	None detected	None detected	0	5.83089e-13	5.83089e-13	0
609-25076N-66Y-BLD	amplicon2	No amp/Invalid	None detected	None detected	0	-1.58051e-12	-1.58051e-12	0
609-25076N-66Y-BLD	amplicon3	No amp/Invalid	None detected	None detected	0	2.39941e-12	2.39941e-12	0
623-23710-1O-36	amplicon10	Complex non-cyclic	None detected	None detected	0	3.39615	0.911248	2.48491
623-23710-1O-36	amplicon11	Linear amplification	None detected	None detected	0	1.74134	0.642727	1.09861
623-23710-1O-36	amplicon12	No amp/Invalid	None detected	None detected	0	6.89337e-13	6.89337e-13	0
623-23710-1O-36	amplicon13	Linear amplification	None detected	None detected	0	2.55098	0.60507	1.94591
623-23710-1O-36	amplicon1	Cyclic	Positive	None detected	2	5.71913	1.7118	4.00733
623-23710-1O-36	amplicon2	Cyclic	None detected	Positive	0	6.82266	2.38001	4.44265
623-23710-1O-36	amplicon3	Linear amplification	None detected	None detected	0	2.89013	0.492238	2.3979
623-23710-1O-36	amplicon4	Linear amplification	None detected	None detected	0	2.47913e-13	2.47913e-13	0
623-23710-1O-36	amplicon5	Linear amplification	None detected	None detected	0	0.748919	0.0557723	0.693147
623-23710-1O-36	amplicon6	Cyclic	None detected	Positive	0	3.5073	1.20471	2.30259
623-23710-1O-36	amplicon7	Cyclic	None detected	Positive	0	5.85011	1.77257	4.07754
623-23710-1O-36	amplicon8	Linear amplification	None detected	None detected	0	1.93307	0.834461	1.09861
623-23710-1O-36	amplicon9	Cyclic	Positive	None detected	1	3.45262	1.2554	2.19722
623-23713-1O-35	amplicon10	No amp/Invalid	None detected	None detected	0	0.719776	0.0266285	0.693147
623-23713-1O-35	amplicon11	No amp/Invalid	None detected	None detected	0	5.83533e-13	5.83533e-13	0
623-23713-1O-35	amplicon12	No amp/Invalid	None detected	None detected	0	2.87747	0.798026	2.07944
623-23713-1O-35	amplicon1	Cyclic	None detected	Positive	0	3.89514	0.368778	3.52636
623-23713-1O-35	amplicon2	No amp/Invalid	None detected	None detected	0	3.94579	1.23774	2.70805
623-23713-1O-35	amplicon3	No amp/Invalid	None detected	None detected	0	2.48045	0.87101	1.60944
623-23713-1O-35	amplicon4	No amp/Invalid	None detected	None detected	0	2.6431	0.851343	1.79176
623-23713-1O-35	amplicon5	Cyclic	Positive	None detected	1	6.66428	2.37382	4.29046
623-23713-1O-35	amplicon6	Cyclic	None detected	Positive	0	6.09608	2.05303	4.04305
623-23713-1O-35	amplicon7	No amp/Invalid	None detected	None detected	0	-1.70686e-12	-1.70686e-12	0
623-23713-1O-35	amplicon8	Cyclic	Positive	None detected	1	3.53353	1.13563	2.3979
623-23713-1O-35	amplicon9	No amp/Invalid	None detected	None detected	0	3.07574	0.677845	2.3979
623-24672-133N-36	amplicon10	No amp/Invalid	None detected	None detected	0	-2.20002e-12	-2.20002e-12	0
623-24672-133N-36	amplicon11	No amp/Invalid	None detected	None detected	0	1.49652	0.397911	1.09861
623-24672-133N-36	amplicon12	No amp/Invalid	None detected	None detected	0	1.11032	0.0117097	1.09861
623-24672-133N-36	amplicon13	No amp/Invalid	None detected	None detected	0	-2.0246e-12	-2.0246e-12	0
623-24672-133N-36	amplicon14	No amp/Invalid	None detected	None detected	0	2.45974	0.850304	1.60944
623-24672-133N-36	amplicon1	No amp/Invalid	None detected	None detected	0	0.859016	0.165869	0.693147
623-24672-133N-36	amplicon2	No amp/Invalid	None detected	None detected	0	3.20887	0.906282	2.30259
623-24672-133N-36	amplicon3	No amp/Invalid	None detected	None detected	0	3.00449	1.21273	1.79176
623-24672-133N-36	amplicon4	No amp/Invalid	None detected	None detected	0	2.46753	0.858092	1.60944
623-24672-133N-36	amplicon5	No amp/Invalid	None detected	None detected	0	-1.03584e-12	-1.03584e-12	0
623-24672-133N-36	amplicon6	No amp/Invalid	None detected	None detected	0	2.60055	0.808792	1.79176
623-24672-133N-36	amplicon7	No amp/Invalid	None detected	None detected	0	1.57052e-12	1.57052e-12	0
623-24672-133N-36	amplicon8	No amp/Invalid	None detected	None detected	0	3.26621	0.868313	2.3979
623-24672-133N-36	amplicon9	No amp/Invalid	None detected	None detected	0	0.757667	0.0645202	0.693147
623-24879-133N-38	amplicon10	No amp/Invalid	None detected	None detected	0	1.13788	0.0392643	1.09861
623-24879-133N-38	amplicon11	No amp/Invalid	None detected	None detected	0	0.756112	0.0629649	0.693147
623-24879-133N-38	amplicon12	No amp/Invalid	None detected	None detected	0	1.10821	0.00960066	1.09861
623-24879-133N-38	amplicon13	No amp/Invalid	None detected	None detected	0	-1.79257e-12	-1.79257e-12	0
623-24879-133N-38	amplicon14	No amp/Invalid	None detected	None detected	0	2.1848	0.798502	1.38629
623-24879-133N-38	amplicon1	No amp/Invalid	None detected	None detected	0	0.215312	0.215312	0
623-24879-133N-38	amplicon2	No amp/Invalid	None detected	None detected	0	2.5906	0.798842	1.79176
623-24879-133N-38	amplicon3	No amp/Invalid	None detected	None detected	0	3.15689	0.959668	2.19722
623-24879-133N-38	amplicon4	No amp/Invalid	None detected	None detected	0	1.23795	0.139337	1.09861
623-24879-133N-38	amplicon5	No amp/Invalid	None detected	None detected	0	5.77094e-13	5.77094e-13	0
623-24879-133N-38	amplicon6	No amp/Invalid	None detected	None detected	0	0.700222	0.00707483	0.693147
623-24879-133N-38	amplicon7	No amp/Invalid	None detected	None detected	0	1.02973e-12	1.02973e-12	0
623-24879-133N-38	amplicon8	No amp/Invalid	None detected	None detected	0	3.2455	0.942913	2.30259
623-24879-133N-38	amplicon9	No amp/Invalid	None detected	None detected	0	3.29528	0.897387	2.3979
623-24959N-133N-GST	amplicon10	No amp/Invalid	None detected	None detected	0	0.826736	0.133589	0.693147
623-24959N-133N-GST	amplicon11	No amp/Invalid	None detected	None detected	0	0.699723	0.00657563	0.693147
623-24959N-133N-GST	amplicon12	No amp/Invalid	None detected	None detected	0	3.65578	0.947729	2.70805
623-24959N-133N-GST	amplicon13	No amp/Invalid	None detected	None detected	0	2.4758e-13	2.4758e-13	0
623-24959N-133N-GST	amplicon14	No amp/Invalid	None detected	None detected	0	2.87471	0.928804	1.94591
623-24959N-133N-GST	amplicon1	No amp/Invalid	None detected	None detected	0	1.41795	0.319336	1.09861
623-24959N-133N-GST	amplicon2	No amp/Invalid	None detected	None detected	0	2.66765	0.72174	1.94591
623-24959N-133N-GST	amplicon3	No amp/Invalid	None detected	None detected	0	2.55482	0.945381	1.60944
623-24959N-133N-GST	amplicon4	No amp/Invalid	None detected	None detected	0	1.81721	0.430914	1.38629
623-24959N-133N-GST	amplicon5	No amp/Invalid	None detected	None detected	0	2.64899e-13	2.64899e-13	0
623-24959N-133N-GST	amplicon6	No amp/Invalid	None detected	None detected	0	2.42143	0.811995	1.60944
623-24959N-133N-GST	amplicon7	No amp/Invalid	None detected	None detected	0	3.28365	0.981065	2.30259
623-24959N-133N-GST	amplicon8	No amp/Invalid	None detected	None detected	0	0.730588	0.0374411	0.693147
623-24959N-133N-GST	amplicon9	No amp/Invalid	None detected	None detected	0	0.784016	0.090869	0.693147
626-24022-238S-33	amplicon1	No amp/Invalid	None detected	None detected	0	-1.16129e-12	-1.16129e-12	0
626-24022-238S-33	amplicon2	Cyclic	None detected	Positive	0	5.32989	1.52323	3.80666
626-24028-12X-34	amplicon1	No amp/Invalid	None detected	None detected	0	-1.08535e-12	-1.08535e-12	0
626-24028-12X-34	amplicon2	Cyclic	None detected	Positive	0	6.1753	2.11486	4.06044
626-24031-12X-33	amplicon1	No amp/Invalid	None detected	None detected	0	2.64299	0.851235	1.79176
626-24031-12X-33	amplicon2	No amp/Invalid	None detected	None detected	0	1.47479	0.376182	1.09861
626-24031-12X-33	amplicon3	No amp/Invalid	None detected	None detected	0	4.24105e-14	4.24105e-14	0
626-24031-12X-33	amplicon4	No amp/Invalid	None detected	None detected	0	-2.13629e-12	-2.13629e-12	0
626-24780-238S-34	amplicon1	Cyclic	None detected	Positive	0	6.46194	2.09249	4.36945
626-25079N-194T-BLD	amplicon1	No amp/Invalid	None detected	None detected	0	2.90203	0.956124	1.94591
626-25079N-194T-BLD	amplicon2	No amp/Invalid	None detected	None detected	0	6.34381e-13	6.34381e-13	0
626-25079N-194T-BLD	amplicon3	No amp/Invalid	None detected	None detected	0	-2.0175e-12	-2.0175e-12	0
626-25079N-194T-BLD	amplicon4	No amp/Invalid	None detected	None detected	0	-1.86295e-13	-1.86295e-13	0
660-24052-83O-31	amplicon10	No amp/Invalid	None detected	None detected	0	1.05205e-12	1.05205e-12	0
660-24052-83O-31	amplicon11	No amp/Invalid	None detected	None detected	0	-4.84057e-13	-4.84057e-13	0
660-24052-83O-31	amplicon12	No amp/Invalid	None detected	None detected	0	1.43835	0.0520532	1.38629
660-24052-83O-31	amplicon13	No amp/Invalid	None detected	None detected	0	2.91211e-13	2.91211e-13	0
660-24052-83O-31	amplicon14	No amp/Invalid	None detected	None detected	0	-2.52021e-13	-2.52021e-13	0
660-24052-83O-31	amplicon15	No amp/Invalid	None detected	None detected	0	0.942235	0.249087	0.693147
660-24052-83O-31	amplicon16	No amp/Invalid	None detected	None detected	0	6.38489e-13	6.38489e-13	0
660-24052-83O-31	amplicon17	No amp/Invalid	None detected	None detected	0	6.80789e-13	6.80789e-13	0
660-24052-83O-31	amplicon18	No amp/Invalid	None detected	None detected	0	-9.13714e-13	-9.13714e-13	0
660-24052-83O-31	amplicon19	No amp/Invalid	None detected	None detected	0	0.964727	0.271579	0.693147
660-24052-83O-31	amplicon1	Linear amplification	None detected	None detected	0	1.75547	0.656856	1.09861
660-24052-83O-31	amplicon20	Linear amplification	None detected	None detected	0	1.27098	0.172368	1.09861
660-24052-83O-31	amplicon21	No amp/Invalid	None detected	None detected	0	3.63931e-13	3.63931e-13	0
660-24052-83O-31	amplicon2	No amp/Invalid	None detected	None detected	0	-2.42362e-12	-2.42362e-12	0
660-24052-83O-31	amplicon3	No amp/Invalid	None detected	None detected	0	-4.0834e-13	-4.0834e-13	0
660-24052-83O-31	amplicon4	No amp/Invalid	None detected	None detected	0	-8.5465e-13	-8.5465e-13	0
660-24052-83O-31	amplicon5	No amp/Invalid	None detected	None detected	0	2.33485	0.725412	1.60944
660-24052-83O-31	amplicon6	No amp/Invalid	None detected	None detected	0	2.86147	0.915563	1.94591
660-24052-83O-31	amplicon7	No amp/Invalid	None detected	None detected	0	0.857353	0.164205	0.693147
660-24052-83O-31	amplicon8	No amp/Invalid	None detected	None detected	0	1.23446e-12	1.23446e-12	0
660-24052-83O-31	amplicon9	No amp/Invalid	None detected	None detected	0	-8.50431e-13	-8.50431e-13	0
660-24055-83O-27	amplicon10	No amp/Invalid	None detected	None detected	0	-3.51719e-13	-3.51719e-13	0
660-24055-83O-27	amplicon11	No amp/Invalid	None detected	None detected	0	-1.76015e-12	-1.76015e-12	0
660-24055-83O-27	amplicon12	No amp/Invalid	None detected	None detected	0	0.878223	0.185076	0.693147
660-24055-83O-27	amplicon13	No amp/Invalid	None detected	None detected	0	1.17112	0.477974	0.693147
660-24055-83O-27	amplicon14	No amp/Invalid	None detected	None detected	0	1.67029	0.571681	1.09861
660-24055-83O-27	amplicon15	No amp/Invalid	None detected	None detected	0	-1.09868e-12	-1.09868e-12	0
660-24055-83O-27	amplicon16	No amp/Invalid	None detected	None detected	0	1.47338e-12	1.47338e-12	0
660-24055-83O-27	amplicon17	No amp/Invalid	None detected	None detected	0	-1.00808e-13	-1.00808e-13	0
660-24055-83O-27	amplicon18	No amp/Invalid	None detected	None detected	0	1.79064	0.69203	1.09861
660-24055-83O-27	amplicon19	No amp/Invalid	None detected	None detected	0	-7.24532e-13	-7.24532e-13	0
660-24055-83O-27	amplicon1	No amp/Invalid	None detected	None detected	0	-4.11227e-13	-4.11227e-13	0
660-24055-83O-27	amplicon20	No amp/Invalid	None detected	None detected	0	1.23479e-12	1.23479e-12	0
660-24055-83O-27	amplicon2	No amp/Invalid	None detected	None detected	0	1.3346e-12	1.3346e-12	0
660-24055-83O-27	amplicon3	No amp/Invalid	None detected	None detected	0	0.749609	0.0564617	0.693147
660-24055-83O-27	amplicon4	No amp/Invalid	None detected	None detected	0	7.44071e-13	7.44071e-13	0
660-24055-83O-27	amplicon5	No amp/Invalid	None detected	None detected	0	0.700073	0.00692547	0.693147
660-24055-83O-27	amplicon6	No amp/Invalid	None detected	None detected	0	-1.22213e-12	-1.22213e-12	0
660-24055-83O-27	amplicon7	No amp/Invalid	None detected	None detected	0	1.6834	0.0739573	1.60944
660-24055-83O-27	amplicon8	No amp/Invalid	None detected	None detected	0	-1.06359e-13	-1.06359e-13	0
660-24055-83O-27	amplicon9	Cyclic	Positive	None detected	1	5.84227	1.76474	4.07754
660-24058-213R-33	amplicon10	Linear amplification	None detected	None detected	0	8.69416e-13	8.69416e-13	0
660-24058-213R-33	amplicon11	No amp/Invalid	None detected	None detected	0	-8.46878e-13	-8.46878e-13	0
660-24058-213R-33	amplicon12	No amp/Invalid	None detected	None detected	0	6.42375e-13	6.42375e-13	0
660-24058-213R-33	amplicon13	No amp/Invalid	None detected	None detected	0	-2.98206e-13	-2.98206e-13	0
660-24058-213R-33	amplicon14	Linear amplification	None detected	None detected	0	1.37802	0.279404	1.09861
660-24058-213R-33	amplicon15	Linear amplification	None detected	None detected	0	-4.05009e-13	-4.05009e-13	0
660-24058-213R-33	amplicon16	No amp/Invalid	None detected	None detected	0	-8.6553e-13	-8.6553e-13	0
660-24058-213R-33	amplicon17	No amp/Invalid	None detected	None detected	0	7.54286e-13	7.54286e-13	0
660-24058-213R-33	amplicon18	No amp/Invalid	None detected	None detected	0	4.47796	1.04397	3.43399
660-24058-213R-33	amplicon19	No amp/Invalid	None detected	None detected	0	0.894652	0.201505	0.693147
660-24058-213R-33	amplicon1	No amp/Invalid	None detected	None detected	0	1.03617e-12	1.03617e-12	0
660-24058-213R-33	amplicon20	No amp/Invalid	None detected	None detected	0	1.50095	0.402341	1.09861
660-24058-213R-33	amplicon21	No amp/Invalid	None detected	None detected	0	-5.96856e-13	-5.96856e-13	0
660-24058-213R-33	amplicon2	Linear amplification	None detected	None detected	0	7.08655e-13	7.08655e-13	0
660-24058-213R-33	amplicon3	No amp/Invalid	None detected	None detected	0	2.0095e-13	2.0095e-13	0
660-24058-213R-33	amplicon4	No amp/Invalid	None detected	None detected	0	-2.43139e-13	-2.43139e-13	0
660-24058-213R-33	amplicon5	Cyclic	None detected	Positive	0	3.49034	1.09244	2.3979
660-24058-213R-33	amplicon6	No amp/Invalid	None detected	None detected	0	-2.01306e-12	-2.01306e-12	0
660-24058-213R-33	amplicon7	No amp/Invalid	None detected	None detected	0	-1.18772e-12	-1.18772e-12	0
660-24058-213R-33	amplicon8	No amp/Invalid	None detected	None detected	0	-3.43059e-13	-3.43059e-13	0
660-24058-213R-33	amplicon9	No amp/Invalid	None detected	None detected	0	8.8507e-13	8.8507e-13	0
660-24897-213R-30	amplicon10	No amp/Invalid	None detected	None detected	0	-1.28497e-12	-1.28497e-12	0
660-24897-213R-30	amplicon11	No amp/Invalid	None detected	None detected	0	1.72617e-12	1.72617e-12	0
660-24897-213R-30	amplicon12	No amp/Invalid	None detected	None detected	0	1.24134e-12	1.24134e-12	0
660-24897-213R-30	amplicon13	No amp/Invalid	None detected	None detected	0	1.27108	0.172467	1.09861
660-24897-213R-30	amplicon14	No amp/Invalid	None detected	None detected	0	-1.34648e-12	-1.34648e-12	0
660-24897-213R-30	amplicon15	No amp/Invalid	None detected	None detected	0	0.727976	0.0348286	0.693147
660-24897-213R-30	amplicon16	No amp/Invalid	None detected	None detected	0	-1.20681e-12	-1.20681e-12	0
660-24897-213R-30	amplicon17	No amp/Invalid	None detected	None detected	0	1.11944	0.0208247	1.09861
660-24897-213R-30	amplicon18	No amp/Invalid	None detected	None detected	0	-1.34315e-12	-1.34315e-12	0
660-24897-213R-30	amplicon19	No amp/Invalid	None detected	None detected	0	1.47698	0.378364	1.09861
660-24897-213R-30	amplicon1	No amp/Invalid	None detected	None detected	0	1.72877	0.630154	1.09861
660-24897-213R-30	amplicon20	No amp/Invalid	None detected	None detected	0	1.48627	0.0999772	1.38629
660-24897-213R-30	amplicon21	No amp/Invalid	None detected	None detected	0	-8.85292e-13	-8.85292e-13	0
660-24897-213R-30	amplicon2	No amp/Invalid	None detected	None detected	0	0.722329	0.0291819	0.693147
660-24897-213R-30	amplicon3	No amp/Invalid	None detected	None detected	0	-6.25056e-13	-6.25056e-13	0
660-24897-213R-30	amplicon4	No amp/Invalid	None detected	None detected	0	1.16524	0.0666304	1.09861
660-24897-213R-30	amplicon5	No amp/Invalid	None detected	None detected	0	0.767109	0.0739617	0.693147
660-24897-213R-30	amplicon6	No amp/Invalid	None detected	None detected	0	2.74046	0.948704	1.79176
660-24897-213R-30	amplicon7	No amp/Invalid	None detected	None detected	0	-7.82263e-13	-7.82263e-13	0
660-24897-213R-30	amplicon8	Complex non-cyclic	None detected	None detected	0	3.63574	0.863148	2.77259
660-24897-213R-30	amplicon9	No amp/Invalid	None detected	None detected	0	1.4384e-12	1.4384e-12	0
660-25082N-213R-BLD	amplicon10	No amp/Invalid	None detected	None detected	0	-1.73772e-12	-1.73772e-12	0
660-25082N-213R-BLD	amplicon11	No amp/Invalid	None detected	None detected	0	1.43918e-12	1.43918e-12	0
660-25082N-213R-BLD	amplicon12	No amp/Invalid	None detected	None detected	0	-1.3427e-12	-1.3427e-12	0
660-25082N-213R-BLD	amplicon13	No amp/Invalid	None detected	None detected	0	1.17168	0.0730687	1.09861
660-25082N-213R-BLD	amplicon14	No amp/Invalid	None detected	None detected	0	-5.47784e-13	-5.47784e-13	0
660-25082N-213R-BLD	amplicon15	No amp/Invalid	None detected	None detected	0	2.98428e-13	2.98428e-13	0
660-25082N-213R-BLD	amplicon16	No amp/Invalid	None detected	None detected	0	-1.72107e-12	-1.72107e-12	0
660-25082N-213R-BLD	amplicon17	No amp/Invalid	None detected	None detected	0	2.98094	1.03502	1.94591
660-25082N-213R-BLD	amplicon18	No amp/Invalid	None detected	None detected	0	-1.56986e-12	-1.56986e-12	0
660-25082N-213R-BLD	amplicon19	No amp/Invalid	None detected	None detected	0	0.749145	0.0559981	0.693147
660-25082N-213R-BLD	amplicon1	No amp/Invalid	None detected	None detected	0	2.26297e-12	2.26297e-12	0
660-25082N-213R-BLD	amplicon20	No amp/Invalid	None detected	None detected	0	0.932136	0.238989	0.693147
660-25082N-213R-BLD	amplicon21	No amp/Invalid	None detected	None detected	0	-1.12133e-12	-1.12133e-12	0
660-25082N-213R-BLD	amplicon2	No amp/Invalid	None detected	None detected	0	-1.40776e-13	-1.40776e-13	0
660-25082N-213R-BLD	amplicon3	No amp/Invalid	None detected	None detected	0	-2.20512e-12	-2.20512e-12	0
660-25082N-213R-BLD	amplicon4	No amp/Invalid	None detected	None detected	0	1.06493e-12	1.06493e-12	0
660-25082N-213R-BLD	amplicon5	No amp/Invalid	None detected	None detected	0	-1.93201e-12	-1.93201e-12	0
660-25082N-213R-BLD	amplicon6	No amp/Invalid	None detected	None detected	0	2.55262	0.943185	1.60944
660-25082N-213R-BLD	amplicon7	No amp/Invalid	None detected	None detected	0	-2.17071e-12	-2.17071e-12	0
660-25082N-213R-BLD	amplicon8	No amp/Invalid	None detected	None detected	0	1.93479e-12	1.93479e-12	0
660-25082N-213R-BLD	amplicon9	No amp/Invalid	None detected	None detected	0	-1.61648e-12	-1.61648e-12	0
686-23635-1T-32	amplicon1	Cyclic	None detected	Positive	0	2.90292	0.823474	2.07944
686-23635-1T-32	amplicon2	Cyclic	None detected	Positive	0	6.71746	2.4134	4.30407
686-23635-1T-32	amplicon3	Linear amplification	None detected	None detected	0	2.10499	0.7187	1.38629
686-24663-69O-34	amplicon1	No amp/Invalid	None detected	None detected	0	2.28193	0.895631	1.38629
686-24663-69O-34	amplicon2	No amp/Invalid	None detected	None detected	0	2.19523	0.585792	1.60944
686-24663-69O-34	amplicon3	No amp/Invalid	None detected	None detected	0	7.95253e-13	7.95253e-13	0
686-24663-69O-34	amplicon4	No amp/Invalid	None detected	None detected	0	3.67262e-13	3.67262e-13	0
686-24669-1T-32	amplicon1	No amp/Invalid	None detected	None detected	0	-6.30163e-13	-6.30163e-13	0
686-24669-1T-32	amplicon2	Cyclic	None detected	Positive	0	8.04845	3.17326	4.8752
686-25029N-77P-BLD	amplicon1	Linear amplification	None detected	None detected	0	2.22918	0.619744	1.60944
686-25029N-77P-BLD	amplicon2	No amp/Invalid	None detected	None detected	0	2.84752	0.901613	1.94591
686-25029N-77P-BLD	amplicon3	No amp/Invalid	None detected	None detected	0	-1.6116e-12	-1.6116e-12	0
686-25029N-77P-BLD	amplicon4	No amp/Invalid	None detected	None detected	0	-7.76046e-13	-7.76046e-13	0
686-25096-69O-33	amplicon1	Linear amplification	None detected	None detected	0	1.78695	0.68834	1.09861
686-25096-69O-33	amplicon2	No amp/Invalid	None detected	None detected	0	2.29536	0.685922	1.60944
686-25096-69O-33	amplicon3	No amp/Invalid	None detected	None detected	0	-3.12417e-13	-3.12417e-13	0
686-25096-69O-33	amplicon4	No amp/Invalid	None detected	None detected	0	-2.41718e-12	-2.41718e-12	0
740-24247-138M-36	amplicon1	No amp/Invalid	None detected	None detected	0	3.229	1.14956	2.07944
740-24247-138M-36	amplicon2	No amp/Invalid	None detected	None detected	0	1.58462e-12	1.58462e-12	0
740-24247-138M-36	amplicon3	Cyclic	None detected	Positive	0	4.03991	1.47496	2.56495
740-24247-138M-36	amplicon4	Complex non-cyclic	None detected	Positive	0	3.85075	1.45286	2.3979
740-24247-138M-36	amplicon5	Cyclic	Positive	None detected	1	4.43013	1.72208	2.70805
740-24247-138M-36	amplicon6	No amp/Invalid	None detected	None detected	0	8.37774e-13	8.37774e-13	0
740-24250-138M-33	amplicon1	No amp/Invalid	None detected	None detected	0	0.700713	0.00756547	0.693147
740-24250-138M-33	amplicon2	No amp/Invalid	None detected	None detected	0	2.50044e-12	2.50044e-12	0
740-24250-138M-33	amplicon3	No amp/Invalid	None detected	None detected	0	-2.61458e-12	-2.61458e-12	0
740-24250-138M-33	amplicon4	No amp/Invalid	None detected	None detected	0	2.09242	0.482987	1.60944
740-24250-138M-33	amplicon5	No amp/Invalid	None detected	None detected	0	5.59219e-13	5.59219e-13	0
740-24250-138M-33	amplicon6	No amp/Invalid	None detected	None detected	0	0	0	0
740-24250-138M-33	amplicon7	No amp/Invalid	None detected	None detected	0	1.7083e-12	1.7083e-12	0
740-24253-156N-35	amplicon1	No amp/Invalid	None detected	None detected	0	2.9838	1.19204	1.79176
740-24253-156N-35	amplicon2	No amp/Invalid	None detected	None detected	0	1.58376	0.485149	1.09861
740-24253-156N-35	amplicon3	Cyclic	Positive	None detected	1	4.6526	1.70816	2.94444
740-24253-156N-35	amplicon4	Linear amplification	None detected	None detected	0	2.91375	0.834312	2.07944
740-24256-156N-33	amplicon1	No amp/Invalid	None detected	None detected	0	-1.49636e-12	-1.49636e-12	0
740-24256-156N-33	amplicon2	No amp/Invalid	None detected	None detected	0	1.78934	0.690733	1.09861
740-24256-156N-33	amplicon3	No amp/Invalid	None detected	None detected	0	-1.14597e-12	-1.14597e-12	0
740-24256-156N-33	amplicon4	No amp/Invalid	None detected	None detected	0	1.69402	0.595404	1.09861
740-24256-156N-33	amplicon5	No amp/Invalid	None detected	None detected	0	-1.09091e-12	-1.09091e-12	0
740-24256-156N-33	amplicon6	No amp/Invalid	None detected	None detected	0	2.0329	0.93429	1.09861
740-24256-156N-33	amplicon7	No amp/Invalid	None detected	None detected	0	-1.28431e-12	-1.28431e-12	0
740-24960N-156N-GST	amplicon1	No amp/Invalid	None detected	None detected	0	-2.45204e-12	-2.45204e-12	0
740-24960N-156N-GST	amplicon2	No amp/Invalid	None detected	None detected	0	1.50346e-12	1.50346e-12	0
740-24960N-156N-GST	amplicon3	No amp/Invalid	None detected	None detected	0	1.68698e-12	1.68698e-12	0
740-24960N-156N-GST	amplicon4	No amp/Invalid	None detected	None detected	0	1.68896	0.590346	1.09861
740-24960N-156N-GST	amplicon5	No amp/Invalid	None detected	None detected	0	2.67453e-13	2.67453e-13	0
740-24960N-156N-GST	amplicon6	No amp/Invalid	None detected	None detected	0	2.0854	0.293637	1.79176
740-24960N-156N-GST	amplicon7	No amp/Invalid	None detected	None detected	0	1.78927	0.690663	1.09861
74-23668-230T-33	amplicon1	No amp/Invalid	None detected	None detected	0	2.4925	0.883062	1.60944
74-23668-230T-33	amplicon2	Cyclic	None detected	Positive	0	4.97385	1.50811	3.46574
74-23668-230T-33	amplicon3	No amp/Invalid	None detected	None detected	0	2.28411	0.338197	1.94591
74-23668-230T-33	amplicon4	No amp/Invalid	None detected	None detected	0	1.79043	0.691821	1.09861
74-23668-230T-33	amplicon5	No amp/Invalid	None detected	None detected	0	-7.62279e-13	-7.62279e-13	0
74-23677-169U-32	amplicon1	No amp/Invalid	None detected	None detected	0	1.76585	0.667235	1.09861
74-23677-169U-32	amplicon2	Cyclic	None detected	Positive	0	5.85522	2.11755	3.73767
74-23677-169U-32	amplicon3	No amp/Invalid	None detected	None detected	0	2.8081	0.610874	2.19722
74-23677-169U-32	amplicon4	Linear amplification	None detected	None detected	0	2.78061	0.988846	1.79176
74-23677-169U-32	amplicon5	No amp/Invalid	None detected	None detected	0	0.958951	0.265804	0.693147
74-24714-230T-31	amplicon1	No amp/Invalid	None detected	None detected	0	1.72865	0.11921	1.60944
74-24714-230T-31	amplicon2	Cyclic	None detected	Positive	0	4.76756	1.27105	3.49651
74-24714-230T-31	amplicon3	Complex non-cyclic	None detected	None detected	0	4.50511	1.20927	3.29584
74-24714-230T-31	amplicon4	No amp/Invalid	None detected	None detected	0	1.79107	0.692454	1.09861
74-24714-230T-31	amplicon5	No amp/Invalid	None detected	None detected	0	0.914965	0.221817	0.693147
74-24717-169U-30	amplicon1	No amp/Invalid	None detected	None detected	0	2.57842	0.786664	1.79176
74-24717-169U-30	amplicon2	Cyclic	None detected	Positive	0	5.82196	2.01529	3.80666
74-24717-169U-30	amplicon3	No amp/Invalid	None detected	None detected	0	1.10801	0.00939947	1.09861
74-24717-169U-30	amplicon4	No amp/Invalid	None detected	None detected	0	2.96254	1.01663	1.94591
74-24717-169U-30	amplicon5	No amp/Invalid	None detected	None detected	0	4.54303e-13	4.54303e-13	0
74-25057N-80U-BLD	amplicon1	No amp/Invalid	None detected	None detected	0	2.77556e-13	2.77556e-13	0
74-25057N-80U-BLD	amplicon2	No amp/Invalid	None detected	None detected	0	3.2182	1.02098	2.19722
74-25057N-80U-BLD	amplicon3	No amp/Invalid	None detected	None detected	0	1.64612	0.0366776	1.60944
74-25057N-80U-BLD	amplicon4	No amp/Invalid	None detected	None detected	0	1.20903e-12	1.20903e-12	0
74-25057N-80U-BLD	amplicon5	No amp/Invalid	None detected	None detected	0	3.59379e-13	3.59379e-13	0
779-21582N-67M-GST	amplicon10	No amp/Invalid	None detected	None detected	0	2.00262e-12	2.00262e-12	0
779-21582N-67M-GST	amplicon11	No amp/Invalid	None detected	None detected	0	1.1684e-12	1.1684e-12	0
779-21582N-67M-GST	amplicon1	No amp/Invalid	None detected	None detected	0	-2.02238e-12	-2.02238e-12	0
779-21582N-67M-GST	amplicon2	No amp/Invalid	None detected	None detected	0	2.47002e-12	2.47002e-12	0
779-21582N-67M-GST	amplicon3	No amp/Invalid	None detected	None detected	0	2.78444e-13	2.78444e-13	0
779-21582N-67M-GST	amplicon4	No amp/Invalid	None detected	None detected	0	0.718558	0.0254112	0.693147
779-21582N-67M-GST	amplicon5	No amp/Invalid	None detected	None detected	0	3.52379	1.12589	2.3979
779-21582N-67M-GST	amplicon6	No amp/Invalid	None detected	None detected	0	1.74794e-12	1.74794e-12	0
779-21582N-67M-GST	amplicon7	No amp/Invalid	None detected	None detected	0	-2.21156e-12	-2.21156e-12	0
779-21582N-67M-GST	amplicon8	No amp/Invalid	None detected	None detected	0	-1.51568e-12	-1.51568e-12	0
779-21582N-67M-GST	amplicon9	No amp/Invalid	None detected	None detected	0	1.11828	0.0196665	1.09861
779-24082-103J-29	amplicon10	No amp/Invalid	None detected	None detected	0	-1.32117e-12	-1.32117e-12	0
779-24082-103J-29	amplicon11	No amp/Invalid	None detected	None detected	0	1.82552	0.439227	1.38629
779-24082-103J-29	amplicon1	No amp/Invalid	None detected	None detected	0	2.24898e-12	2.24898e-12	0
779-24082-103J-29	amplicon2	No amp/Invalid	None detected	None detected	0	-1.88716e-12	-1.88716e-12	0
779-24082-103J-29	amplicon3	No amp/Invalid	None detected	None detected	0	0.735693	0.0425463	0.693147
779-24082-103J-29	amplicon4	No amp/Invalid	None detected	None detected	0	3.13782	0.9406	2.19722
779-24082-103J-29	amplicon5	No amp/Invalid	None detected	None detected	0	-1.39888e-12	-1.39888e-12	0
779-24082-103J-29	amplicon6	No amp/Invalid	None detected	None detected	0	-2.21934e-12	-2.21934e-12	0
779-24082-103J-29	amplicon7	No amp/Invalid	None detected	None detected	0	5.2236e-13	5.2236e-13	0
779-24082-103J-29	amplicon8	No amp/Invalid	None detected	None detected	0	-1.52922e-12	-1.52922e-12	0
779-24082-103J-29	amplicon9	No amp/Invalid	None detected	None detected	0	1.12341	0.024799	1.09861
779-24085-103J-25	amplicon10	No amp/Invalid	None detected	None detected	0	9.61342e-13	9.61342e-13	0
779-24085-103J-25	amplicon1	No amp/Invalid	None detected	None detected	0	-9.0572e-13	-9.0572e-13	0
779-24085-103J-25	amplicon2	Complex non-cyclic	None detected	None detected	0	3.67964	1.19473	2.48491
779-24085-103J-25	amplicon3	Linear amplification	None detected	None detected	0	-9.30367e-14	-9.30367e-14	0
779-24085-103J-25	amplicon4	No amp/Invalid	None detected	None detected	0	-9.56124e-13	-9.56124e-13	0
779-24085-103J-25	amplicon5	Cyclic	None detected	Positive	0	6.30377	2.24332	4.06044
779-24085-103J-25	amplicon6	Linear amplification	None detected	None detected	0	-5.49116e-13	-5.49116e-13	0
779-24085-103J-25	amplicon7	No amp/Invalid	None detected	None detected	0	1.50234	0.40373	1.09861
779-24085-103J-25	amplicon8	Cyclic	Positive	None detected	1	1.78226	0.683651	1.09861
779-24085-103J-25	amplicon9	No amp/Invalid	None detected	None detected	0	-2.08944e-13	-2.08944e-13	0
779-24091-67M-31	amplicon10	No amp/Invalid	None detected	None detected	0	-2.29328e-12	-2.29328e-12	0
779-24091-67M-31	amplicon1	No amp/Invalid	None detected	None detected	0	-1.2963e-12	-1.2963e-12	0
779-24091-67M-31	amplicon2	Linear amplification	None detected	None detected	0	2.81503	0.735586	2.07944
779-24091-67M-31	amplicon3	No amp/Invalid	None detected	None detected	0	1.46672e-12	1.46672e-12	0
779-24091-67M-31	amplicon4	No amp/Invalid	None detected	None detected	0	1.51434e-13	1.51434e-13	0
779-24091-67M-31	amplicon5	Cyclic	None detected	Positive	0	5.97184	2.05982	3.91202
779-24091-67M-31	amplicon6	No amp/Invalid	None detected	None detected	0	-1.24745e-12	-1.24745e-12	0
779-24091-67M-31	amplicon7	No amp/Invalid	None detected	None detected	0	8.16791e-13	8.16791e-13	0
779-24091-67M-31	amplicon8	No amp/Invalid	None detected	None detected	0	1.12866	0.0300469	1.09861
779-24091-67M-31	amplicon9	No amp/Invalid	None detected	None detected	0	3.9202e-13	3.9202e-13	0
779-24094-67M-28	amplicon10	No amp/Invalid	None detected	None detected	0	-2.19136e-12	-2.19136e-12	0
779-24094-67M-28	amplicon1	No amp/Invalid	None detected	None detected	0	1.20204e-12	1.20204e-12	0
779-24094-67M-28	amplicon2	Linear amplification	None detected	None detected	0	3.97382	1.20123	2.77259
779-24094-67M-28	amplicon3	No amp/Invalid	None detected	None detected	0	-8.53762e-13	-8.53762e-13	0
779-24094-67M-28	amplicon4	No amp/Invalid	None detected	None detected	0	-3.43059e-13	-3.43059e-13	0
779-24094-67M-28	amplicon5	Cyclic	None detected	Positive	0	6.28108	2.25573	4.02535
779-24094-67M-28	amplicon6	No amp/Invalid	None detected	None detected	0	5.77205e-13	5.77205e-13	0
779-24094-67M-28	amplicon7	Linear amplification	None detected	None detected	0	1.52596	0.427349	1.09861
779-24094-67M-28	amplicon8	Cyclic	Positive	None detected	1	2.30062	0.691183	1.60944
779-24094-67M-28	amplicon9	No amp/Invalid	None detected	None detected	0	1.21148e-12	1.21148e-12	0
833-24010-30T-31	amplicon10	No amp/Invalid	None detected	None detected	0	2.57373	0.781968	1.79176
833-24010-30T-31	amplicon11	No amp/Invalid	None detected	None detected	0	1.06415e-12	1.06415e-12	0
833-24010-30T-31	amplicon1	No amp/Invalid	None detected	None detected	0	0.696984	0.0038366	0.693147
833-24010-30T-31	amplicon2	No amp/Invalid	None detected	None detected	0	2.5921	0.982658	1.60944
833-24010-30T-31	amplicon3	No amp/Invalid	None detected	None detected	0	-1.59206e-13	-1.59206e-13	0
833-24010-30T-31	amplicon4	No amp/Invalid	None detected	None detected	0	-1.33671e-12	-1.33671e-12	0
833-24010-30T-31	amplicon5	Linear amplification	None detected	None detected	0	3.47944e-13	3.47944e-13	0
833-24010-30T-31	amplicon6	No amp/Invalid	None detected	None detected	0	-7.58948e-13	-7.58948e-13	0
833-24010-30T-31	amplicon7	No amp/Invalid	None detected	None detected	0	6.55032e-13	6.55032e-13	0
833-24010-30T-31	amplicon8	No amp/Invalid	None detected	None detected	0	-2.53131e-14	-2.53131e-14	0
833-24010-30T-31	amplicon9	Cyclic	Positive	None detected	1	5.62825	1.73643	3.89182
833-24016-147V-30	amplicon10	No amp/Invalid	None detected	None detected	0	1.58185e-12	1.58185e-12	0
833-24016-147V-30	amplicon11	No amp/Invalid	None detected	None detected	0	-3.98348e-13	-3.98348e-13	0
833-24016-147V-30	amplicon1	Linear amplification	None detected	None detected	0	1.98137	0.189611	1.79176
833-24016-147V-30	amplicon2	No amp/Invalid	None detected	None detected	0	2.31525	0.928958	1.38629
833-24016-147V-30	amplicon3	No amp/Invalid	None detected	None detected	0	3.05748	0.978036	2.07944
833-24016-147V-30	amplicon4	No amp/Invalid	None detected	None detected	0	4.52749e-13	4.52749e-13	0
833-24016-147V-30	amplicon5	No amp/Invalid	None detected	None detected	0	-8.83738e-13	-8.83738e-13	0
833-24016-147V-30	amplicon6	Linear amplification	None detected	None detected	0	1.28314	0.184527	1.09861
833-24016-147V-30	amplicon7	No amp/Invalid	None detected	None detected	0	-3.2796e-13	-3.2796e-13	0
833-24016-147V-30	amplicon8	Linear amplification	None detected	None detected	0	2.63459	0.842827	1.79176
833-24016-147V-30	amplicon9	No amp/Invalid	None detected	None detected	0	2.97984e-13	2.97984e-13	0
833-24774-30T-27	amplicon10	No amp/Invalid	None detected	None detected	0	1.65446	0.555846	1.09861
833-24774-30T-27	amplicon11	No amp/Invalid	None detected	None detected	0	1.57474e-12	1.57474e-12	0
833-24774-30T-27	amplicon1	No amp/Invalid	None detected	None detected	0	4.03233e-13	4.03233e-13	0
833-24774-30T-27	amplicon2	No amp/Invalid	None detected	None detected	0	2.64093	1.03149	1.60944
833-24774-30T-27	amplicon3	No amp/Invalid	None detected	None detected	0	-1.40554e-13	-1.40554e-13	0
833-24774-30T-27	amplicon4	No amp/Invalid	None detected	None detected	0	-6.80789e-13	-6.80789e-13	0
833-24774-30T-27	amplicon5	Linear amplification	None detected	None detected	0	1.25327	0.154656	1.09861
833-24774-30T-27	amplicon6	No amp/Invalid	None detected	None detected	0	-1.9984e-14	-1.9984e-14	0
833-24774-30T-27	amplicon7	No amp/Invalid	None detected	None detected	0	0.942968	0.249821	0.693147
833-24774-30T-27	amplicon8	No amp/Invalid	None detected	None detected	0	-4.43201e-13	-4.43201e-13	0
833-24774-30T-27	amplicon9	No amp/Invalid	None detected	None detected	0	-2.17382e-13	-2.17382e-13	0
833-24777-147V-26	amplicon10	No amp/Invalid	None detected	None detected	0	1.16642	0.0678057	1.09861
833-24777-147V-26	amplicon11	No amp/Invalid	None detected	None detected	0	9.82991e-13	9.82991e-13	0
833-24777-147V-26	amplicon1	No amp/Invalid	None detected	None detected	0	1.25109	0.152474	1.09861
833-24777-147V-26	amplicon2	No amp/Invalid	None detected	None detected	0	2.85629	1.06453	1.79176
833-24777-147V-26	amplicon3	No amp/Invalid	None detected	None detected	0	-1.21303e-12	-1.21303e-12	0
833-24777-147V-26	amplicon4	No amp/Invalid	None detected	None detected	0	-1.38978e-12	-1.38978e-12	0
833-24777-147V-26	amplicon5	Linear amplification	None detected	None detected	0	1.24316	0.144552	1.09861
833-24777-147V-26	amplicon6	No amp/Invalid	None detected	None detected	0	1.08913e-13	1.08913e-13	0
833-24777-147V-26	amplicon7	No amp/Invalid	None detected	None detected	0	1.37336	0.274744	1.09861
833-24777-147V-26	amplicon8	No amp/Invalid	None detected	None detected	0	-3.31735e-13	-3.31735e-13	0
833-24777-147V-26	amplicon9	No amp/Invalid	None detected	None detected	0	-3.72591e-13	-3.72591e-13	0
833-25085N-211U-BLD	amplicon10	No amp/Invalid	None detected	None detected	0	-1.66533e-14	-1.66533e-14	0
833-25085N-211U-BLD	amplicon11	No amp/Invalid	None detected	None detected	0	1.87172e-12	1.87172e-12	0
833-25085N-211U-BLD	amplicon1	No amp/Invalid	None detected	None detected	0	3.31513e-13	3.31513e-13	0
833-25085N-211U-BLD	amplicon2	No amp/Invalid	None detected	None detected	0	1.78933	0.690714	1.09861
833-25085N-211U-BLD	amplicon3	No amp/Invalid	None detected	None detected	0	-2.28928e-13	-2.28928e-13	0
833-25085N-211U-BLD	amplicon4	No amp/Invalid	None detected	None detected	0	-8.71303e-13	-8.71303e-13	0
833-25085N-211U-BLD	amplicon5	No amp/Invalid	None detected	None detected	0	1.64024e-12	1.64024e-12	0
833-25085N-211U-BLD	amplicon6	No amp/Invalid	None detected	None detected	0	1.19929	0.100677	1.09861
833-25085N-211U-BLD	amplicon7	No amp/Invalid	None detected	None detected	0	-2.19624e-12	-2.19624e-12	0
833-25085N-211U-BLD	amplicon8	No amp/Invalid	None detected	None detected	0	0.861793	0.168645	0.693147
833-25085N-211U-BLD	amplicon9	No amp/Invalid	None detected	None detected	0	1.31828e-12	1.31828e-12	0
88-23692-18U-36	amplicon1	Linear amplification	None detected	None detected	0	1.74586	0.64725	1.09861
88-23695-18U-35	amplicon1	Complex non-cyclic	None detected	None detected	0	4.06437	1.35632	2.70805
88-23698-198V-33	amplicon1	Complex non-cyclic	None detected	None detected	0	3.07801	0.880782	2.19722
88-23701-198V-33	amplicon1	Linear amplification	None detected	None detected	0	2.06379	0.677497	1.38629
88-24967N-18U-GST	amplicon1	Complex non-cyclic	None detected	None detected	0	3.6919	1.294	2.3979
88-24991N-123S-BLD	amplicon1	Linear amplification	None detected	None detected	0	3.18197	1.23606	1.94591
891-24604-309R-31	amplicon1	No amp/Invalid	None detected	None detected	0	1.74484	0.646225	1.09861
891-24604-309R-31	amplicon2	No amp/Invalid	None detected	None detected	0	2.08446	0.698167	1.38629
891-24604-309R-31	amplicon3	No amp/Invalid	None detected	None detected	0	0.770318	0.0771704	0.693147
891-24613-5P-25	amplicon1	Complex non-cyclic	None detected	None detected	0	4.31762	1.2731	3.04452
891-24613-5P-25	amplicon2	Linear amplification	None detected	None detected	0	3.91907	1.61648	2.30259
891-24616-5P-31	amplicon1	No amp/Invalid	None detected	None detected	0	1.78917	0.69056	1.09861
891-24616-5P-31	amplicon2	No amp/Invalid	None detected	None detected	0	1.38629	0.693143	0.693147
891-24616-5P-31	amplicon3	No amp/Invalid	None detected	None detected	0	-6.19504e-13	-6.19504e-13	0
891-24873-309R-32	amplicon1	No amp/Invalid	None detected	None detected	0	1.99655	0.610258	1.38629
891-24873-309R-32	amplicon2	No amp/Invalid	None detected	None detected	0	1.38629	0.69314	0.693147
891-24873-309R-32	amplicon3	No amp/Invalid	None detected	None detected	0	-1.89226e-12	-1.89226e-12	0
891-25041N-75P-BLD	amplicon1	No amp/Invalid	None detected	None detected	0	1.99117	0.604876	1.38629
891-25041N-75P-BLD	amplicon2	No amp/Invalid	None detected	None detected	0	3.16374	1.37199	1.79176
891-25041N-75P-BLD	amplicon3	No amp/Invalid	None detected	None detected	0	-1.19682e-13	-1.19682e-13	0
900-23926-32P-30	amplicon1	No amp/Invalid	None detected	None detected	0	-3.55493e-13	-3.55493e-13	0
900-23926-32P-30	amplicon2	No amp/Invalid	None detected	None detected	0	-7.68274e-13	-7.68274e-13	0
900-23926-32P-30	amplicon3	No amp/Invalid	None detected	None detected	0	2.72062	0.774711	1.94591
900-23929-32P-28	amplicon1	No amp/Invalid	None detected	None detected	0	-1.49236e-12	-1.49236e-12	0
900-23929-32P-28	amplicon2	No amp/Invalid	None detected	None detected	0	1.88971e-12	1.88971e-12	0
900-23929-32P-28	amplicon3	No amp/Invalid	None detected	None detected	0	2.88477	0.938859	1.94591
900-23932-64R-32	amplicon1	No amp/Invalid	None detected	None detected	0	1.10378e-12	1.10378e-12	0
900-23932-64R-32	amplicon2	No amp/Invalid	None detected	None detected	0	3.06088e-13	3.06088e-13	0
900-23932-64R-32	amplicon3	No amp/Invalid	None detected	None detected	0	3.2698	1.19036	2.07944
900-23935-64R-30	amplicon1	No amp/Invalid	None detected	None detected	0	3.10418e-13	3.10418e-13	0
900-23935-64R-30	amplicon2	No amp/Invalid	None detected	None detected	0	-1.86406e-12	-1.86406e-12	0
900-23935-64R-30	amplicon3	No amp/Invalid	None detected	None detected	0	3.19482	0.997592	2.19722
900-25089N-32P-GST	amplicon1	No amp/Invalid	None detected	None detected	0	2.44915e-13	2.44915e-13	0
900-25089N-32P-GST	amplicon2	No amp/Invalid	None detected	None detected	0	2.02582e-12	2.02582e-12	0
900-25089N-32P-GST	amplicon3	No amp/Invalid	None detected	None detected	0	2.72472	0.932961	1.79176
951-23800-129V-35	amplicon1	No amp/Invalid	None detected	None detected	0	-1.12355e-13	-1.12355e-13	0
951-23800-129V-35	amplicon2	No amp/Invalid	None detected	None detected	0	1.04669	0.353541	0.693147
951-23800-129V-35	amplicon3	No amp/Invalid	None detected	None detected	0	-2.20313e-12	-2.20313e-12	0
951-23800-129V-35	amplicon4	No amp/Invalid	None detected	None detected	0	-1.61915e-12	-1.61915e-12	0
951-23800-129V-35	amplicon5	No amp/Invalid	None detected	None detected	0	1.77436e-12	1.77436e-12	0
951-23800-129V-35	amplicon6	No amp/Invalid	None detected	None detected	0	1.48137e-12	1.48137e-12	0
951-23800-129V-35	amplicon7	No amp/Invalid	None detected	None detected	0	1.36346e-12	1.36346e-12	0
951-23800-129V-35	amplicon8	No amp/Invalid	None detected	None detected	0	2.42127	0.47536	1.94591
951-23800-129V-35	amplicon9	No amp/Invalid	None detected	None detected	0	7.97029e-13	7.97029e-13	0
951-23803-129V-33	amplicon1	No amp/Invalid	None detected	None detected	0	-2.10476e-12	-2.10476e-12	0
951-23803-129V-33	amplicon2	No amp/Invalid	None detected	None detected	0	0.990569	0.297422	0.693147
951-23803-129V-33	amplicon3	No amp/Invalid	None detected	None detected	0	4.06453e-13	4.06453e-13	0
951-23803-129V-33	amplicon4	No amp/Invalid	None detected	None detected	0	0.702881	0.00973425	0.693147
951-23803-129V-33	amplicon5	No amp/Invalid	None detected	None detected	0	-6.57252e-14	-6.57252e-14	0
951-23803-129V-33	amplicon6	No amp/Invalid	None detected	None detected	0	2.37788e-12	2.37788e-12	0
951-23803-129V-33	amplicon7	No amp/Invalid	None detected	None detected	0	-1.16596e-12	-1.16596e-12	0
951-23803-129V-33	amplicon8	No amp/Invalid	None detected	None detected	0	1.66077	0.274473	1.38629
951-23803-129V-33	amplicon9	No amp/Invalid	None detected	None detected	0	-3.93019e-13	-3.93019e-13	0
951-23806-108A-36	amplicon1	Cyclic	Positive	None detected	1	7.02544	2.38105	4.64439
951-23806-108A-36	amplicon2	No amp/Invalid	None detected	None detected	0	3.8097	1.24475	2.56495
951-23809-108A-36	amplicon1	No amp/Invalid	None detected	None detected	0	2.38587e-13	2.38587e-13	0
951-23809-108A-36	amplicon2	No amp/Invalid	None detected	None detected	0	-1.4635e-12	-1.4635e-12	0
951-23809-108A-36	amplicon3	No amp/Invalid	None detected	None detected	0	7.81153e-13	7.81153e-13	0
951-23809-108A-36	amplicon4	No amp/Invalid	None detected	None detected	0	1.7959e-12	1.7959e-12	0
951-23809-108A-36	amplicon5	No amp/Invalid	None detected	None detected	0	3.96683e-13	3.96683e-13	0
951-23809-108A-36	amplicon6	No amp/Invalid	None detected	None detected	0	-5.29576e-13	-5.29576e-13	0
951-23809-108A-36	amplicon7	No amp/Invalid	None detected	None detected	0	-8.84626e-13	-8.84626e-13	0
951-23809-108A-36	amplicon8	No amp/Invalid	None detected	None detected	0	1.71496	0.616346	1.09861
951-23809-108A-36	amplicon9	No amp/Invalid	None detected	None detected	0	-1.64602e-12	-1.64602e-12	0
951-25047N-169W-BLD	amplicon1	No amp/Invalid	None detected	None detected	0	-2.48335e-12	-2.48335e-12	0
951-25047N-169W-BLD	amplicon2	No amp/Invalid	None detected	None detected	0	1.03213	0.338986	0.693147
951-25047N-169W-BLD	amplicon3	No amp/Invalid	None detected	None detected	0	-2.31104e-12	-2.31104e-12	0
951-25047N-169W-BLD	amplicon4	No amp/Invalid	None detected	None detected	0	8.88178e-15	8.88178e-15	0
951-25047N-169W-BLD	amplicon5	No amp/Invalid	None detected	None detected	0	1.71629e-12	1.71629e-12	0
951-25047N-169W-BLD	amplicon6	No amp/Invalid	None detected	None detected	0	-9.88098e-13	-9.88098e-13	0
951-25047N-169W-BLD	amplicon7	No amp/Invalid	None detected	None detected	0	9.84879e-13	9.84879e-13	0
951-25047N-169W-BLD	amplicon8	No amp/Invalid	None detected	None detected	0	2.03632	0.650024	1.38629
951-25047N-169W-BLD	amplicon9	No amp/Invalid	None detected	None detected	0	1.98275e-12	1.98275e-12	0
954-24205-298T-35	amplicon1	Linear amplification	None detected	None detected	0	2.49285	0.883416	1.60944
954-24205-298T-35	amplicon2	No amp/Invalid	None detected	None detected	0	-5.50671e-14	-5.50671e-14	0
954-24205-298T-35	amplicon3	Cyclic	None detected	Positive	0	6.22272	2.37257	3.85015
954-24205-298T-35	amplicon4	Linear amplification	None detected	None detected	0	2.66364	0.871879	1.79176
954-24205-298T-35	amplicon5	Linear amplification	None detected	None detected	0	5.21916e-13	5.21916e-13	0
954-24205-298T-35	amplicon6	Linear amplification	None detected	None detected	0	1.64238	0.543768	1.09861
954-24208-298T-34	amplicon1	No amp/Invalid	None detected	None detected	0	-4.77396e-13	-4.77396e-13	0
954-24208-298T-34	amplicon2	No amp/Invalid	None detected	None detected	0	-1.07714e-12	-1.07714e-12	0
954-24208-298T-34	amplicon3	Cyclic	None detected	Positive	0	5.50667	1.89575	3.61092
954-24208-298T-34	amplicon4	Linear amplification	None detected	None detected	0	2.81784	1.02608	1.79176
954-24208-298T-34	amplicon5	Linear amplification	None detected	None detected	0	2.93947	1.33003	1.60944
954-24208-298T-34	amplicon6	Linear amplification	None detected	None detected	0	1.52644	0.427823	1.09861
954-24214-219U-36	amplicon1	No amp/Invalid	None detected	None detected	0	1.9172	0.818588	1.09861
954-24214-219U-36	amplicon2	No amp/Invalid	None detected	None detected	0	8.90399e-14	8.90399e-14	0
954-24214-219U-36	amplicon3	Cyclic	None detected	Positive	0	5.41571	1.86037	3.55535
954-24214-219U-36	amplicon4	Linear amplification	None detected	None detected	0	2.83444	0.888534	1.94591
954-24214-219U-36	amplicon5	Linear amplification	None detected	None detected	0	2.63678e-13	2.63678e-13	0
954-24214-219U-36	amplicon6	Linear amplification	None detected	None detected	0	1.57698	0.478371	1.09861
954-24220-219U-34	amplicon1	Linear amplification	None detected	None detected	0	2.39856	0.789122	1.60944
954-24220-219U-34	amplicon2	Linear amplification	None detected	None detected	0	-5.51559e-13	-5.51559e-13	0
954-24220-219U-34	amplicon3	Cyclic	None detected	Positive	0	5.39075	1.67718	3.71357
954-24220-219U-34	amplicon4	Linear amplification	None detected	None detected	0	2.46507	0.855635	1.60944
954-24220-219U-34	amplicon5	Linear amplification	None detected	None detected	0	-3.77032e-13	-3.77032e-13	0
954-24220-219U-34	amplicon6	Linear amplification	None detected	None detected	0	1.49865	0.400035	1.09861
954-24971N-298T-GST	amplicon1	No amp/Invalid	None detected	None detected	0	2.63154	1.02211	1.60944
954-24971N-298T-GST	amplicon2	No amp/Invalid	None detected	None detected	0	2.16162	0.552181	1.60944
954-24971N-298T-GST	amplicon3	No amp/Invalid	None detected	None detected	0	2.06923e-12	2.06923e-12	0
954-24971N-298T-GST	amplicon4	No amp/Invalid	None detected	None detected	0	-7.54952e-13	-7.54952e-13	0
954-24971N-298T-GST	amplicon5	No amp/Invalid	None detected	None detected	0	-2.34035e-12	-2.34035e-12	0
954-24971N-298T-GST	amplicon6	No amp/Invalid	None detected	None detected	0	1.97271	0.874094	1.09861
954-24971N-298T-GST	amplicon7	Linear amplification	None detected	None detected	0	1.1199	0.42675	0.693147
954-24971N-298T-GST	amplicon8	No amp/Invalid	None detected	None detected	0	2.54996e-12	2.54996e-12	0
954-25048N-259T-BLD	amplicon1	No amp/Invalid	None detected	None detected	0	2.61273	1.00329	1.60944
954-25048N-259T-BLD	amplicon2	No amp/Invalid	None detected	None detected	0	2.43982	0.493914	1.94591
954-25048N-259T-BLD	amplicon3	No amp/Invalid	None detected	None detected	0	-5.18474e-13	-5.18474e-13	0
954-25048N-259T-BLD	amplicon4	No amp/Invalid	None detected	None detected	0	-1.63691e-12	-1.63691e-12	0
954-25048N-259T-BLD	amplicon5	No amp/Invalid	None detected	None detected	0	0.713162	0.0200149	0.693147
954-25048N-259T-BLD	amplicon6	No amp/Invalid	None detected	None detected	0	1.91011	0.811499	1.09861
954-25048N-259T-BLD	amplicon7	Linear amplification	None detected	None detected	0	9.45022e-13	9.45022e-13	0
954-25048N-259T-BLD	amplicon8	No amp/Invalid	None detected	None detected	0	1.36879e-12	1.36879e-12	0
977-23854-209U-33	amplicon1	No amp/Invalid	None detected	None detected	0	1.15212	0.0535082	1.09861
977-23854-209U-33	amplicon2	No amp/Invalid	None detected	None detected	0	2.34642	0.40051	1.94591
977-23854-209U-33	amplicon3	No amp/Invalid	None detected	None detected	0	1.98504	0.375605	1.60944
977-23854-209U-33	amplicon4	No amp/Invalid	None detected	None detected	0	2.55894	0.949505	1.60944
977-23854-209U-33	amplicon5	No amp/Invalid	None detected	None detected	0	1.27243e-12	1.27243e-12	0
977-23854-209U-33	amplicon6	Cyclic	None detected	Positive	0	4.7159	1.42006	3.29584
977-23857-209U-28	amplicon1	No amp/Invalid	None detected	None detected	0	-8.93285e-13	-8.93285e-13	0
977-23857-209U-28	amplicon2	No amp/Invalid	None detected	None detected	0	3.25118	1.05395	2.19722
977-23857-209U-28	amplicon3	No amp/Invalid	None detected	None detected	0	1.71017	0.611559	1.09861
977-23857-209U-28	amplicon4	No amp/Invalid	None detected	None detected	0	1.65381	0.555203	1.09861
977-23857-209U-28	amplicon5	No amp/Invalid	None detected	None detected	0	-2.23155e-12	-2.23155e-12	0
977-23857-209U-28	amplicon6	Cyclic	None detected	Positive	0	4.88812	1.63002	3.2581
977-23860-115V-33	amplicon1	No amp/Invalid	None detected	None detected	0	-1.25189e-12	-1.25189e-12	0
977-23860-115V-33	amplicon2	No amp/Invalid	None detected	None detected	0	1.27584	0.582695	0.693147
977-23860-115V-33	amplicon3	No amp/Invalid	None detected	None detected	0	-1.44462e-12	-1.44462e-12	0
977-23860-115V-33	amplicon4	No amp/Invalid	None detected	None detected	0	1.64053	0.541921	1.09861
977-23860-115V-33	amplicon5	No amp/Invalid	None detected	None detected	0	8.65863e-13	8.65863e-13	0
977-23860-115V-33	amplicon6	No amp/Invalid	None detected	None detected	0	2.62323	0.426008	2.19722
977-24864-115V-32	amplicon1	No amp/Invalid	None detected	None detected	0	3.27516e-13	3.27516e-13	0
977-24864-115V-32	amplicon2	No amp/Invalid	None detected	None detected	0	4.23693	1.29249	2.94444
977-24864-115V-32	amplicon3	Linear amplification	None detected	None detected	0	2.46543	0.855996	1.60944
977-24864-115V-32	amplicon4	No amp/Invalid	None detected	None detected	0	2.56687	0.957428	1.60944
977-24864-115V-32	amplicon5	No amp/Invalid	None detected	None detected	0	1.23296	0.539813	0.693147
977-24864-115V-32	amplicon6	Cyclic	None detected	Positive	0	5.82705	2.2717	3.55535
977-25088N-178U-BLD	amplicon1	No amp/Invalid	None detected	None detected	0	-1.83742e-12	-1.83742e-12	0
977-25088N-178U-BLD	amplicon2	No amp/Invalid	None detected	None detected	0	0.715236	0.0220885	0.693147
977-25088N-178U-BLD	amplicon3	No amp/Invalid	None detected	None detected	0	3.30291e-13	3.30291e-13	0
977-25088N-178U-BLD	amplicon4	No amp/Invalid	None detected	None detected	0	1.69357	0.594958	1.09861
977-25088N-178U-BLD	amplicon5	No amp/Invalid	None detected	None detected	0	-1.12688e-12	-1.12688e-12	0
977-25088N-178U-BLD	amplicon6	No amp/Invalid	None detected	None detected	0	2.13869	1.04008	1.09861
995-24130-187V-32	amplicon1	No amp/Invalid	None detected	None detected	0	0.787859	0.0947122	0.693147
995-24130-187V-32	amplicon2	No amp/Invalid	None detected	None detected	0	-1.69642e-12	-1.69642e-12	0
995-24130-187V-32	amplicon3	No amp/Invalid	None detected	None detected	0	-2.61013e-12	-2.61013e-12	0
995-24130-187V-32	amplicon4	No amp/Invalid	None detected	None detected	0	0.837996	0.144848	0.693147
995-24130-187V-32	amplicon5	No amp/Invalid	None detected	None detected	0	-6.23501e-13	-6.23501e-13	0
995-24130-187V-32	amplicon6	No amp/Invalid	None detected	None detected	0	1.73628e-12	1.73628e-12	0
995-24130-187V-32	amplicon7	No amp/Invalid	None detected	None detected	0	6.17728e-13	6.17728e-13	0
995-24130-187V-32	amplicon8	No amp/Invalid	None detected	None detected	0	-1.0516e-12	-1.0516e-12	0
995-24130-187V-32	amplicon9	Linear amplification	None detected	None detected	0	2.3237e-13	2.3237e-13	0
995-24133-91W-34	amplicon1	No amp/Invalid	None detected	None detected	0	1.49103	0.392422	1.09861
995-24133-91W-34	amplicon2	No amp/Invalid	None detected	None detected	0	2.68729e-12	2.68729e-12	0
995-24133-91W-34	amplicon3	No amp/Invalid	None detected	None detected	0	-1.45617e-12	-1.45617e-12	0
995-24133-91W-34	amplicon4	No amp/Invalid	None detected	None detected	0	1.19525	0.0966386	1.09861
995-24133-91W-34	amplicon5	No amp/Invalid	None detected	None detected	0	1.28331e-12	1.28331e-12	0
995-24133-91W-34	amplicon6	No amp/Invalid	None detected	None detected	0	1.22302e-12	1.22302e-12	0
995-24133-91W-34	amplicon7	No amp/Invalid	None detected	None detected	0	5.18696e-13	5.18696e-13	0
995-24133-91W-34	amplicon8	No amp/Invalid	None detected	None detected	0	1.17662	0.0780117	1.09861
995-24133-91W-34	amplicon9	No amp/Invalid	None detected	None detected	0	-1.42419e-12	-1.42419e-12	0
995-24136-91W-31	amplicon1	No amp/Invalid	None detected	None detected	0	0.890037	0.19689	0.693147
995-24136-91W-31	amplicon2	No amp/Invalid	None detected	None detected	0	-9.52127e-13	-9.52127e-13	0
995-24136-91W-31	amplicon3	Linear amplification	None detected	None detected	0	1.23672	0.543575	0.693147
995-24136-91W-31	amplicon4	Cyclic	None detected	Positive	0	5.00301	1.53727	3.46574
995-24136-91W-31	amplicon5	Linear amplification	None detected	None detected	0	-9.41913e-13	-9.41913e-13	0
995-24136-91W-31	amplicon6	Linear amplification	None detected	None detected	0	5.58331e-13	5.58331e-13	0
995-24136-91W-31	amplicon7	No amp/Invalid	None detected	None detected	0	-6.55476e-13	-6.55476e-13	0
995-24136-91W-31	amplicon8	Linear amplification	None detected	None detected	0	1.19752	0.504374	0.693147
995-24136-91W-31	amplicon9	No amp/Invalid	None detected	None detected	0	1.56297e-12	1.56297e-12	0
995-24945-187V-35	amplicon1	No amp/Invalid	None detected	None detected	0	1.44882	0.350204	1.09861
995-24945-187V-35	amplicon2	No amp/Invalid	None detected	None detected	0	1.51545e-13	1.51545e-13	0
995-24945-187V-35	amplicon3	No amp/Invalid	None detected	None detected	0	-1.64646e-12	-1.64646e-12	0
995-24945-187V-35	amplicon4	No amp/Invalid	None detected	None detected	0	0.708255	0.0151074	0.693147
995-24945-187V-35	amplicon5	No amp/Invalid	None detected	None detected	0	1.10578e-12	1.10578e-12	0
995-24945-187V-35	amplicon6	No amp/Invalid	None detected	None detected	0	0.917156	0.224009	0.693147
995-24945-187V-35	amplicon7	No amp/Invalid	None detected	None detected	0	1.2319e-12	1.2319e-12	0
995-24945-187V-35	amplicon8	No amp/Invalid	None detected	None detected	0	-4.99822e-13	-4.99822e-13	0
995-24945-187V-35	amplicon9	No amp/Invalid	None detected	None detected	0	3.17857e-13	3.17857e-13	0
995-25053N-119V-BLD	amplicon1	No amp/Invalid	None detected	None detected	0	1.56752	0.468911	1.09861
995-25053N-119V-BLD	amplicon2	No amp/Invalid	None detected	None detected	0	-1.64757e-12	-1.64757e-12	0
995-25053N-119V-BLD	amplicon3	No amp/Invalid	None detected	None detected	0	-1.45262e-12	-1.45262e-12	0
995-25053N-119V-BLD	amplicon4	No amp/Invalid	None detected	None detected	0	1.87683e-12	1.87683e-12	0
995-25053N-119V-BLD	amplicon5	No amp/Invalid	None detected	None detected	0	0.700075	0.00692817	0.693147
995-25053N-119V-BLD	amplicon6	No amp/Invalid	None detected	None detected	0	1.75041	0.651801	1.09861
995-25053N-119V-BLD	amplicon7	No amp/Invalid	None detected	None detected	0	-2.13474e-12	-2.13474e-12	0
995-25053N-119V-BLD	amplicon8	No amp/Invalid	None detected	None detected	0	0.741852	0.0487046	0.693147
995-25053N-119V-BLD	amplicon9	No amp/Invalid	None detected	None detected	0	1.19948e-12	1.19948e-12	0
997-24592-142W-30	amplicon1	No amp/Invalid	None detected	None detected	0	-9.37916e-13	-9.37916e-13	0
997-24592-142W-30	amplicon2	Linear amplification	None detected	None detected	0	1.32117e-14	1.32117e-14	0
997-24592-142W-30	amplicon3	Complex non-cyclic	None detected	None detected	0	5.03948	1.60549	3.43399
997-24592-142W-30	amplicon4	Linear amplification	None detected	None detected	0	5.69322e-13	5.69322e-13	0
997-24592-142W-30	amplicon5	Cyclic	Positive	None detected	1	5.18866	1.02978	4.15888
997-24592-142W-30	amplicon6	No amp/Invalid	None detected	None detected	0	1.19393e-12	1.19393e-12	0
997-24592-142W-30	amplicon7	No amp/Invalid	None detected	None detected	0	1.78363	0.68502	1.09861
997-24592-142W-30	amplicon8	Cyclic	Positive	None detected	1	2.44372	1.05742	1.38629
997-24595-142W-33	amplicon1	No amp/Invalid	None detected	None detected	0	5.14366e-13	5.14366e-13	0
997-24595-142W-33	amplicon2	Complex non-cyclic	None detected	None detected	0	5.43647	1.91011	3.52636
997-24595-142W-33	amplicon3	No amp/Invalid	None detected	None detected	0	-5.30687e-13	-5.30687e-13	0
997-24595-142W-33	amplicon4	Linear amplification	None detected	None detected	0	-1.05915e-13	-1.05915e-13	0
997-24595-142W-33	amplicon5	No amp/Invalid	None detected	None detected	0	6.37823e-13	6.37823e-13	0
997-24595-142W-33	amplicon6	No amp/Invalid	None detected	None detected	0	-1.21414e-12	-1.21414e-12	0
997-24595-142W-33	amplicon7	No amp/Invalid	None detected	None detected	0	1.7863	0.687687	1.09861
997-24595-142W-33	amplicon8	Cyclic	Positive	None detected	1	1.80204	0.703424	1.09861
997-24598-184V-29	amplicon1	Linear amplification	None detected	None detected	0	4.0945e-13	4.0945e-13	0
997-24598-184V-29	amplicon2	No amp/Invalid	None detected	None detected	0	-1.62093e-14	-1.62093e-14	0
997-24598-184V-29	amplicon3	Complex non-cyclic	None detected	None detected	0	5.14552	1.61916	3.52636
997-24598-184V-29	amplicon4	No amp/Invalid	None detected	None detected	0	1.2339e-12	1.2339e-12	0
997-24598-184V-29	amplicon5	No amp/Invalid	None detected	None detected	0	8.98059e-13	8.98059e-13	0
997-24598-184V-29	amplicon6	Cyclic	Positive	None detected	1	1.79321	0.694598	1.09861
997-24598-184V-29	amplicon7	Cyclic	Positive	None detected	1	1.78119	0.682578	1.09861
997-24598-184V-29	amplicon8	No amp/Invalid	None detected	None detected	0	1.82395	0.725337	1.09861
997-24601-184V-32	amplicon1	No amp/Invalid	None detected	None detected	0	1.14473	0.451582	0.693147
997-24601-184V-32	amplicon2	Complex non-cyclic	None detected	None detected	0	4.45539	1.51095	2.94444
997-24601-184V-32	amplicon3	No amp/Invalid	None detected	None detected	0	-6.55254e-13	-6.55254e-13	0
997-24601-184V-32	amplicon4	No amp/Invalid	None detected	None detected	0	1.19462	0.096009	1.09861
997-24601-184V-32	amplicon5	No amp/Invalid	None detected	None detected	0	-1.61671e-12	-1.61671e-12	0
997-24601-184V-32	amplicon6	No amp/Invalid	None detected	None detected	0	1.76079	0.662177	1.09861
997-24601-184V-32	amplicon7	No amp/Invalid	None detected	None detected	0	-1.38112e-13	-1.38112e-13	0
997-24601-184V-32	amplicon8	No amp/Invalid	None detected	None detected	0	1.99002	0.603727	1.38629
997-24601-184V-32	amplicon9	Complex non-cyclic	None detected	None detected	0	2.92438	0.978467	1.94591
997-25054N-122V-BLD	amplicon10	No amp/Invalid	None detected	None detected	0	-1.58051e-12	-1.58051e-12	0
997-25054N-122V-BLD	amplicon11	No amp/Invalid	None detected	None detected	0	-2.16938e-12	-2.16938e-12	0
997-25054N-122V-BLD	amplicon1	No amp/Invalid	None detected	None detected	0	7.64944e-14	7.64944e-14	0
997-25054N-122V-BLD	amplicon2	No amp/Invalid	None detected	None detected	0	-7.77822e-13	-7.77822e-13	0
997-25054N-122V-BLD	amplicon3	No amp/Invalid	None detected	None detected	0	-6.28386e-13	-6.28386e-13	0
997-25054N-122V-BLD	amplicon4	No amp/Invalid	None detected	None detected	0	1.25396	0.155346	1.09861
997-25054N-122V-BLD	amplicon5	No amp/Invalid	None detected	None detected	0	1.57541e-12	1.57541e-12	0
997-25054N-122V-BLD	amplicon6	No amp/Invalid	None detected	None detected	0	7.8848e-13	7.8848e-13	0
997-25054N-122V-BLD	amplicon7	No amp/Invalid	None detected	None detected	0	2.25331e-12	2.25331e-12	0
997-25054N-122V-BLD	amplicon8	No amp/Invalid	None detected	None detected	0	-2.20224e-12	-2.20224e-12	0
997-25054N-122V-BLD	amplicon9	No amp/Invalid	None detected	None detected	0	0.718224	0.0250768	0.693147
LP2000333-DNA_A01	amplicon1	Complex non-cyclic	None detected	Positive	0	5.20511	1.73937	3.46574
LP2000333-DNA_A01	amplicon3	Cyclic	Positive	None detected	1	6.18503	2.14198	4.04305
LP2000333-DNA_A01	amplicon4	Cyclic	None detected	Positive	0	4.66456	1.72012	2.94444
LP2000333-DNA_A01	amplicon6	Linear amplification	None detected	None detected	0	1.09571	0.402558	0.693147
LP6005409-DNA_G03	amplicon1	Linear amplification	None detected	None detected	0	2.30277	0.916477	1.38629
LP6005409-DNA_G03	amplicon2	Linear amplification	None detected	None detected	0	2.35669	0.747247	1.60944
LP6005500-DNA_D02	amplicon2	Cyclic	None detected	Positive	0	4.98085	1.84535	3.13549
LP6005500-DNA_D02	amplicon6	Cyclic	None detected	Positive	0	3.25681	1.05958	2.19722
LP6005500-DNA_D02	amplicon8	Cyclic	Positive	None detected	2	5.17139	1.61604	3.55535
LP6005935-DNA_E01	amplicon1	Cyclic	Positive	None detected	1	7.03334	2.46899	4.56435
LP6007401-DNA_A01	amplicon10	Cyclic	None detected	Positive	0	3.55118	1.35396	2.19722
LP6007401-DNA_A01	amplicon2	Cyclic	Positive	None detected	1	6.93142	2.32625	4.60517
LP6007401-DNA_A01	amplicon5	Complex non-cyclic	None detected	Positive	0	2.77338	0.827468	1.94591
LP6007404-DNA_A01	amplicon1	Cyclic	Positive	None detected	1	5.7397	2.18435	3.55535
LP6007538-DNA_A01	amplicon1	Cyclic	Positive	None detected	1	3.42542	1.02753	2.3979
LP6008031-DNA_B01	amplicon1	Cyclic	None detected	Positive	0	5.78851	2.23317	3.55535
LP6008031-DNA_B01	amplicon3	Complex non-cyclic	None detected	None detected	0	5.00202	1.70618	3.29584
LP6008051-DNA_C01	amplicon1	Linear amplification	None detected	None detected	0	1.69647	0.597857	1.09861
LP6008051-DNA_C01	amplicon3	Linear amplification	None detected	None detected	0	1.78003	0.681414	1.09861
LP6008051-DNA_E01	amplicon1	Cyclic	Positive	None detected	1	4.4315	1.1734	3.2581
LP6008051-DNA_E01	amplicon3	Complex non-cyclic	None detected	Positive	0	5.22713	1.85983	3.3673
LP6008141-DNA_A01	amplicon1	Linear amplification	None detected	None detected	0	3.71333	1.22842	2.48491
LP6008141-DNA_A01	amplicon3	Linear amplification	None detected	None detected	0	2.99927	0.802046	2.19722
LP6008141-DNA_A01	amplicon4	Linear amplification	None detected	None detected	0	3.00436	0.807137	2.19722
LP6008141-DNA_A01	amplicon5	Linear amplification	None detected	None detected	0	2.7724	0.826488	1.94591
LP6008141-DNA_F01	amplicon10	Cyclic	Positive	None detected	1	5.18724	1.75326	3.43399
LP6008141-DNA_F01	amplicon1	Complex non-cyclic	None detected	None detected	0	4.40497	1.5146	2.89037
LP6008141-DNA_F01	amplicon2	Cyclic	Positive	None detected	1	4.09195	1.04743	3.04452
LP6008141-DNA_F01	amplicon6	Cyclic	Positive	None detected	1	2.88169	0.935784	1.94591
LP6008267-DNA_C01	amplicon1	Linear amplification	None detected	None detected	0	2.17837	0.79208	1.38629
LP6008267-DNA_C01	amplicon2	Complex non-cyclic	None detected	None detected	0	4.7277	1.78326	2.94444
LP6008267-DNA_E01	amplicon1	Cyclic	None detected	Positive	0	5.28722	1.62366	3.66356
LP6008267-DNA_F01	amplicon12	Cyclic	Positive	None detected	1	6.5266	2.06069	4.46591
LP6008267-DNA_F01	amplicon13	Linear amplification	None detected	None detected	0	4.94382e-13	4.94382e-13	0
LP6008267-DNA_F01	amplicon5	Complex non-cyclic	None detected	None detected	0	3.61705	1.21915	2.3979
LP6008267-DNA_F01	amplicon7	Linear amplification	None detected	None detected	0	3.42308	1.02519	2.3979
LP6008267-DNA_F01	amplicon8	Cyclic	None detected	Positive	0	3.33997	0.855063	2.48491
LP6008267-DNA_F01	amplicon9	Cyclic	Positive	None detected	1	4.43829	1.30279	3.13549
LP6008269-DNA_A03	amplicon2	Linear amplification	None detected	None detected	0	-7.07212e-13	-7.07212e-13	0
LP6008269-DNA_A03	amplicon3	Complex non-cyclic	None detected	None detected	0	2.17579	0.229876	1.94591
LP6008269-DNA_A03	amplicon4	Complex non-cyclic	None detected	None detected	0	6.97851	1.09241	5.8861
LP6008269-DNA_A05	amplicon1	Cyclic	None detected	Positive	0	4.8834	1.62531	3.2581
LP6008269-DNA_B02	amplicon1	Cyclic	Positive	None detected	1	5.0088	1.6415	3.3673
LP6008269-DNA_D03	amplicon1	Linear amplification	None detected	None detected	0	1.84998	0.751369	1.09861
LP6008269-DNA_F02	amplicon1	Linear amplification	None detected	None detected	0	1.13317	0.440021	0.693147
LP6008269-DNA_F02	amplicon2	Linear amplification	None detected	None detected	0	2.24068	0.854383	1.38629
LP6008269-DNA_F03	amplicon1	Cyclic	None detected	Positive	0	4.62203	1.48654	3.13549
LP6008269-DNA_F04	amplicon2	Linear amplification	None detected	None detected	0	1.30789	0.614743	0.693147
LP6008269-DNA_F04	amplicon3	Complex non-cyclic	None detected	None detected	0	4.01652	1.07208	2.94444
LP6008269-DNA_F04	amplicon4	Linear amplification	None detected	None detected	0	1.58771	0.489097	1.09861
LP6008269-DNA_F04	amplicon5	Linear amplification	None detected	None detected	0	5.27911e-13	5.27911e-13	0
LP6008269-DNA_F04	amplicon6	Linear amplification	None detected	None detected	0	1.0925	0.39935	0.693147
LP6008269-DNA_F04	amplicon8	Complex non-cyclic	None detected	None detected	0	4.99963	1.38871	3.61092
LP6008269-DNA_G02	amplicon1	Cyclic	None detected	Positive	0	5.86768	2.25676	3.61092
LP6008269-DNA_G03	amplicon1	Cyclic	None detected	Positive	0	5.2124	1.77841	3.43399
LP6008269-DNA_H06	amplicon1	Cyclic	None detected	Positive	0	3.56252	1.36529	2.19722
LP6008280-DNA_E02	amplicon10	Linear amplification	None detected	None detected	0	2.54803	1.16173	1.38629
LP6008280-DNA_E02	amplicon11	Complex non-cyclic	None detected	None detected	0	6.71748	2.52782	4.18965
LP6008280-DNA_E02	amplicon12	Complex non-cyclic	None detected	None detected	0	2.54634	0.754581	1.79176
LP6008280-DNA_E02	amplicon14	Linear amplification	None detected	None detected	0	1.13104	0.0324265	1.09861
LP6008280-DNA_E02	amplicon15	Cyclic	None detected	Positive	0	4.34477	0.818414	3.52636
LP6008280-DNA_E02	amplicon16	Complex non-cyclic	None detected	Positive	0	2.52669	0.917254	1.60944
LP6008280-DNA_E02	amplicon17	Complex non-cyclic	None detected	Positive	0	3.37666	1.43075	1.94591
LP6008280-DNA_E03	amplicon1	Cyclic	None detected	Positive	0	4.27503	1.44181	2.83321
LP6008280-DNA_F03	amplicon1	Linear amplification	None detected	None detected	0	1.73199	0.633377	1.09861
LP6008280-DNA_F05	amplicon1	Complex non-cyclic	None detected	None detected	0	3.61924	1.31665	2.30259
LP6008280-DNA_F05	amplicon2	Cyclic	None detected	Positive	0	3.17522	1.09578	2.07944
LP6008337-DNA_A06	amplicon1	Cyclic	Positive	None detected	1	5.49985	1.86226	3.63759
LP6008337-DNA_E05	amplicon1	Linear amplification	None detected	None detected	0	-7.70495e-14	-7.70495e-14	0
LP6008337-DNA_F01	amplicon1	Linear amplification	None detected	None detected	0	1.78968e-13	1.78968e-13	0
LP6008337-DNA_H05	amplicon1	Cyclic	None detected	Positive	0	4.79153	1.39033	3.4012
LP6008341-DNA_B01	amplicon1	Linear amplification	None detected	None detected	0	2.04494	0.946332	1.09861
LP6008341-DNA_B02	amplicon1	Cyclic	Positive	None detected	2	5.59412	1.74397	3.85015
LP6008341-DNA_B02	amplicon3	Complex non-cyclic	None detected	None detected	0	3.20487	1.25896	1.94591
LP6008341-DNA_F01	amplicon1	Cyclic	None detected	Positive	0	6.44944	2.3551	4.09434
LP6008460-DNA_A03	amplicon12	Complex non-cyclic	None detected	None detected	0	2.54061	0.594703	1.94591
LP6008460-DNA_A03	amplicon14	Linear amplification	None detected	None detected	0	1.59081	0.492199	1.09861
LP6008460-DNA_A03	amplicon15	Complex non-cyclic	None detected	None detected	0	3.78785	0.954633	2.83321
LP6008460-DNA_A03	amplicon16	Linear amplification	None detected	None detected	0	2.32939	0.719957	1.60944
LP6008460-DNA_A03	amplicon1	Cyclic	None detected	Positive	0	3.47532	1.27809	2.19722
LP6008460-DNA_A03	amplicon2	Linear amplification	None detected	None detected	0	1.53389	0.435283	1.09861
LP6008460-DNA_A03	amplicon3	Complex non-cyclic	None detected	None detected	0	5.43434	1.82342	3.61092
LP6008460-DNA_A03	amplicon5	Linear amplification	None detected	None detected	0	3.16149	1.21558	1.94591
SM-4B296	amplicon3	Cyclic	None detected	Positive	0	4.687	1.50894	3.17805
SM-4B296	amplicon4	Cyclic	None detected	Positive	0	4.00112	1.22853	2.77259
SM-4B296	amplicon5	Cyclic	Positive	None detected	1	3.86357	1.15552	2.70805
LP2000104-DNA_A01	amplicon1	Cyclic	Positive	None detected	1	6.11268	2.08733	4.02535
LP2000108-DNA_A01	amplicon1	Complex non-cyclic	None detected	None detected	0	4.58658	1.69621	2.89037
LP2000108-DNA_A01	amplicon2	Cyclic	Positive	None detected	1	3.39363	1.1964	2.19722
LP2000108-DNA_A01	amplicon3	Linear amplification	None detected	None detected	0	3.18994	1.24403	1.94591
LP2000108-DNA_A01	amplicon4	Linear amplification	None detected	None detected	0	2.26454	0.878247	1.38629
LP2000108-DNA_A01	amplicon6	Complex non-cyclic	None detected	None detected	0	4.07363	1.50869	2.56495
LP6005334-DNA_B02	amplicon3	Complex non-cyclic	None detected	None detected	0	4.49833	1.5026	2.99573
LP6005334-DNA_B02	amplicon4	Complex non-cyclic	None detected	None detected	0	5.80444	1.8532	3.95124
LP6005334-DNA_B02	amplicon7	Linear amplification	None detected	None detected	0	2.43508	0.64332	1.79176
LP6005334-DNA_E01	amplicon1	Linear amplification	None detected	None detected	0	2.47848	0.869045	1.60944
LP6005334-DNA_E01	amplicon3	Complex non-cyclic	None detected	None detected	0	5.22326	1.85597	3.3673
LP6005334-DNA_E01	amplicon6	Cyclic	Positive	None detected	1	2.87141	0.47351	2.3979
LP6005334-DNA_E01	amplicon7	Linear amplification	None detected	None detected	0	4.10477	1.46572	2.63906
LP6005334-DNA_E02	amplicon1	Linear amplification	None detected	None detected	0	1.96249	0.353047	1.60944
LP6005334-DNA_E02	amplicon2	Linear amplification	None detected	None detected	0	1.37224e-13	1.37224e-13	0
LP6005334-DNA_G01	amplicon2	Cyclic	Positive	None detected	1	4.93998	1.60777	3.3322
LP6005334-DNA_H01	amplicon1	Complex non-cyclic	None detected	Positive	0	3.12523	0.822641	2.30259
LP6005334-DNA_H01	amplicon2	Linear amplification	None detected	None detected	0	1.6777	0.57909	1.09861
LP6005334-DNA_H03	amplicon2	Cyclic	Positive	None detected	1	7.72242	2.39941	5.32301
LP6005409-DNA_A02	amplicon1	Linear amplification	None detected	None detected	0	1.58873e-13	1.58873e-13	0
LP6005409-DNA_A02	amplicon2	Cyclic	None detected	Positive	0	5.75918	1.97499	3.78419
LP6005409-DNA_D02	amplicon2	Cyclic	Positive	None detected	1	6.92479	2.29006	4.63473
LP6005409-DNA_E01	amplicon5	Cyclic	Positive	None detected	1	6.3934	2.06266	4.33073
LP6005409-DNA_F01	amplicon1	Cyclic	None detected	Positive	0	4.6561	1.32389	3.3322
LP6005409-DNA_F01	amplicon2	Cyclic	None detected	Positive	0	4.35341	1.46304	2.89037
LP6005409-DNA_F01	amplicon3	Complex non-cyclic	None detected	Positive	0	3.27789	0.975304	2.30259
LP6005409-DNA_F01	amplicon5	Complex non-cyclic	None detected	None detected	0	3.93556	1.10235	2.83321
LP6005409-DNA_F02	amplicon1	Linear amplification	None detected	None detected	0	3.22131	1.02409	2.19722
LP6005409-DNA_F03	amplicon3	Cyclic	Positive	None detected	1	7.86123	2.63549	5.22575
LP6005409-DNA_H01	amplicon10	Complex non-cyclic	None detected	Positive	0	5.04793	1.71572	3.3322
LP6005409-DNA_H01	amplicon1	Cyclic	None detected	Positive	0	5.33302	2.00082	3.3322
LP6005409-DNA_H01	amplicon6	Cyclic	Positive	None detected	1	3.53473	0.969785	2.56495
LP6005409-DNA_H01	amplicon7	Linear amplification	None detected	None detected	0	3.24539	1.16595	2.07944
LP6005409-DNA_H01	amplicon8	Complex non-cyclic	None detected	None detected	0	2.69148	0.899718	1.79176
LP6005409-DNA_H01	amplicon9	Linear amplification	None detected	None detected	0	2.5525	0.943061	1.60944
LP6005409-DNA_H03	amplicon1	Cyclic	None detected	Positive	0	3.89741	1.4125	2.48491
LP6005500-DNA_A01	amplicon1	Cyclic	Positive	None detected	1	2.65635	1.04691	1.60944
LP6005500-DNA_A02	amplicon3	Cyclic	Positive	None detected	1	6.63201	2.2882	4.34381
LP6005500-DNA_B02	amplicon2	Complex non-cyclic	None detected	None detected	0	4.75122	1.61573	3.13549
LP6005500-DNA_B02	amplicon4	Cyclic	Positive	None detected	1	5.98195	1.97461	4.00733
LP6005500-DNA_B02	amplicon5	Complex non-cyclic	None detected	None detected	0	5.51611	1.70945	3.80666
LP6005500-DNA_B03	amplicon1	Linear amplification	None detected	None detected	0	2.92123	0.618644	2.30259
LP6005500-DNA_C03	amplicon1	Cyclic	None detected	Positive	0	5.58828	1.46115	4.12713
LP6005500-DNA_D01	amplicon1	Cyclic	Positive	None detected	1	5.25269	1.81871	3.43399
LP6005500-DNA_D03	amplicon1	Cyclic	None detected	Positive	0	3.27532	1.19588	2.07944
LP6005500-DNA_D03	amplicon3	Cyclic	Positive	None detected	1	4.20768	1.21195	2.99573
LP6005500-DNA_E03	amplicon10	Linear amplification	None detected	None detected	0	1.07104	0.377894	0.693147
LP6005500-DNA_E03	amplicon11	Complex non-cyclic	None detected	None detected	0	5.10198	1.4131	3.68888
LP6005500-DNA_E03	amplicon12	Linear amplification	None detected	None detected	0	1.57826	0.47965	1.09861
LP6005500-DNA_E03	amplicon1	Cyclic	None detected	Positive	0	4.6325	1.45444	3.17805
LP6005500-DNA_E03	amplicon3	Linear amplification	None detected	None detected	0	1.38652	0.28791	1.09861
LP6005500-DNA_E03	amplicon4	Cyclic	Positive	None detected	1	3.33189	0.933998	2.3979
LP6005500-DNA_E03	amplicon5	Linear amplification	None detected	None detected	0	1.58767	0.489055	1.09861
LP6005500-DNA_E03	amplicon6	Linear amplification	None detected	None detected	0	2.35882	0.412905	1.94591
LP6005500-DNA_E03	amplicon7	Complex non-cyclic	None detected	None detected	0	4.71072	1.41488	3.29584
LP6005500-DNA_F02	amplicon1	Cyclic	None detected	Positive	0	3.48894	0.92399	2.56495
LP6005500-DNA_G01	amplicon1	Linear amplification	None detected	Positive	0	3.2172	1.13776	2.07944
LP6005500-DNA_G01	amplicon2	Cyclic	None detected	Positive	0	5.148	1.62163	3.52636
LP6005500-DNA_G01	amplicon3	Cyclic	None detected	Positive	0	3.97914	1.27109	2.70805
LP6005500-DNA_H01	amplicon1	Cyclic	Positive	None detected	1	4.51906	1.38356	3.13549
LP6005500-DNA_H01	amplicon2	Linear amplification	None detected	None detected	0	1.97342	0.363983	1.60944
LP6005500-DNA_H02	amplicon1	Linear amplification	None detected	None detected	0	-5.71321e-13	-5.71321e-13	0
LP6005690-DNA_A02	amplicon10	Complex non-cyclic	None detected	None detected	0	2.57991	0.788155	1.79176
LP6005690-DNA_A02	amplicon11	Cyclic	Positive	None detected	1	1.85729	0.247855	1.60944
LP6005690-DNA_A02	amplicon12	Cyclic	None detected	Positive	0	3.65827	1.17336	2.48491
LP6005690-DNA_A02	amplicon13	Linear amplification	None detected	None detected	0	2.79423	0.848317	1.94591
LP6005690-DNA_A02	amplicon1	Cyclic	Positive	None detected	1	0.93085	0.237703	0.693147
LP6005690-DNA_A02	amplicon3	Complex non-cyclic	None detected	None detected	0	2.51495	0.723189	1.79176
LP6005690-DNA_A02	amplicon5	Cyclic	Positive	None detected	1	4.70658	1.52852	3.17805
LP6005690-DNA_A02	amplicon8	Cyclic	Positive	None detected	1	5.75549	1.99429	3.7612
LP6005690-DNA_B02	amplicon1	Complex non-cyclic	None detected	Positive	0	3.75027	0.917057	2.83321
LP6005690-DNA_B02	amplicon2	Linear amplification	None detected	None detected	0	1.37462	0.276005	1.09861
LP6005690-DNA_B02	amplicon3	Cyclic	Positive	None detected	1	6.12931	1.9098	4.21951
LP6005690-DNA_B03	amplicon2	Linear amplification	None detected	None detected	0	1.78682	0.688204	1.09861
LP6005690-DNA_B03	amplicon4	Linear amplification	None detected	None detected	0	4.723	1.39079	3.3322
LP6005690-DNA_B03	amplicon6	Cyclic	Positive	None detected	1	2.7437	0.345808	2.3979
LP6005690-DNA_B03	amplicon8	Complex non-cyclic	None detected	None detected	0	3.47315	0.834091	2.63906
LP6005690-DNA_B03	amplicon9	Complex non-cyclic	None detected	None detected	0	2.93659	0.857147	2.07944
LP6005690-DNA_D01	amplicon1	Cyclic	Positive	None detected	1	2.92642	0.980514	1.94591
LP6005690-DNA_D01	amplicon2	Linear amplification	None detected	None detected	0	1.36595	0.6728	0.693147
LP6005690-DNA_D02	amplicon2	Complex non-cyclic	None detected	None detected	0	3.92007	1.21202	2.70805
LP6005690-DNA_D02	amplicon3	Linear amplification	None detected	None detected	0	1.95461	0.568317	1.38629
LP6005690-DNA_D02	amplicon4	Linear amplification	None detected	None detected	0	2.89892	0.596331	2.30259
LP6005690-DNA_E01	amplicon4	Complex non-cyclic	None detected	None detected	0	4.9805	1.31694	3.66356
LP6005690-DNA_E01	amplicon5	Complex non-cyclic	None detected	Positive	0	3.79904	1.31413	2.48491
LP6005690-DNA_E01	amplicon6	Complex non-cyclic	None detected	None detected	0	3.82104	1.18199	2.63906
LP6005690-DNA_E01	amplicon7	Linear amplification	None detected	None detected	0	2.40485	0.795408	1.60944
LP6005690-DNA_E01	amplicon8	Complex non-cyclic	None detected	None detected	0	4.67111	1.49305	3.17805
LP6005690-DNA_F02	amplicon1	Linear amplification	None detected	None detected	0	1.33473	0.236113	1.09861
LP6005690-DNA_F02	amplicon2	Linear amplification	None detected	None detected	0	2.51208	0.566166	1.94591
LP6005690-DNA_F02	amplicon3	Cyclic	None detected	Positive	0	3.02587	1.07996	1.94591
LP6005690-DNA_F02	amplicon4	Linear amplification	None detected	None detected	0	-4.91829e-13	-4.91829e-13	0
LP6005935-DNA_D01	amplicon2	Cyclic	Positive	None detected	1	6.57023	2.35072	4.21951
LP6005935-DNA_F01	amplicon1	Linear amplification	None detected	None detected	0	2.20472	0.258807	1.94591
LP6005935-DNA_F02	amplicon1	Cyclic	Positive	None detected	1	3.57755	1.27497	2.30259
LP6005935-DNA_F02	amplicon2	Linear amplification	None detected	None detected	0	2.12638	1.02777	1.09861
LP6005935-DNA_F02	amplicon3	Linear amplification	None detected	None detected	0	3.78219	1.14313	2.63906
LP6005935-DNA_F02	amplicon4	Cyclic	Positive	None detected	1	2.49718	0.705418	1.79176
LP6005935-DNA_H01	amplicon2	Complex non-cyclic	None detected	None detected	0	3.62635	1.22845	2.3979
LP6005935-DNA_H01	amplicon3	Cyclic	Positive	None detected	1	6.49776	2.45471	4.04305
LP6007414-DNA_A02	amplicon1	Cyclic	None detected	Positive	0	3.73288	0.842504	2.89037
LP6007416-DNA_A01	amplicon1	Complex non-cyclic	None detected	Positive	0	4.81516	1.77063	3.04452
LP6007416-DNA_A01	amplicon2	Linear amplification	None detected	None detected	0	1.80982	0.711211	1.09861
LP6007416-DNA_A01	amplicon4	Cyclic	None detected	Positive	0	4.1602	1.38761	2.77259
LP6007416-DNA_A01	amplicon5	Cyclic	Positive	None detected	1	5.65281	2.39471	3.2581
LP6007416-DNA_A01	amplicon7	Linear amplification	None detected	None detected	0	2.25439	0.462626	1.79176
LP6007422-DNA_A01	amplicon2	Complex non-cyclic	None detected	None detected	0	3.58777	1.28519	2.30259
LP6007422-DNA_A01	amplicon3	Linear amplification	None detected	None detected	0	1.75045	0.651842	1.09861
LP6007422-DNA_A01	amplicon4	Linear amplification	None detected	None detected	0	2.05529	0.445851	1.60944
LP6007422-DNA_A01	amplicon5	Linear amplification	None detected	None detected	0	5.11147e-13	5.11147e-13	0
LP6007422-DNA_A01	amplicon6	Cyclic	None detected	Positive	0	4.23406	1.28962	2.94444
LP6007424-DNA_A01	amplicon10	Cyclic	Positive	None detected	1	1.64479	0.54618	1.09861
LP6007424-DNA_A01	amplicon11	Cyclic	Positive	None detected	1	4.95927	1.49353	3.46574
LP6007424-DNA_A01	amplicon12	Cyclic	Positive	None detected	1	1.78476	0.686148	1.09861
LP6007424-DNA_A01	amplicon14	Linear amplification	None detected	None detected	0	1.81397	0.715361	1.09861
LP6007424-DNA_A01	amplicon15	Linear amplification	None detected	None detected	0	2.53353	0.741772	1.79176
LP6007424-DNA_A01	amplicon16	Cyclic	Positive	None detected	1	1.78869	0.690074	1.09861
LP6007424-DNA_A01	amplicon2	Complex non-cyclic	None detected	None detected	0	5.17481	1.4136	3.7612
LP6007424-DNA_A01	amplicon3	Linear amplification	None detected	None detected	0	2.10155	0.492114	1.60944
LP6007424-DNA_A01	amplicon4	Cyclic	Positive	None detected	1	1.7631	0.66449	1.09861
LP6007424-DNA_A01	amplicon5	Complex non-cyclic	None detected	None detected	0	3.04058	0.961138	2.07944
LP6007424-DNA_A01	amplicon6	Cyclic	Positive	None detected	1	5.13715	1.61079	3.52636
LP6007424-DNA_A01	amplicon8	Cyclic	Positive	None detected	1	3.34517	1.04259	2.30259
LP6007424-DNA_A01	amplicon9	Linear amplification	None detected	None detected	0	2.04309	0.656801	1.38629
LP6007430-DNA_A01	amplicon5	Cyclic	Positive	None detected	1	5.65182	1.82318	3.82864
LP6007430-DNA_A01	amplicon6	Linear amplification	None detected	None detected	0	2.95147	1.00556	1.94591
LP6007436-DNA_A01	amplicon1	Cyclic	None detected	Positive	0	5.04998	1.91448	3.13549
LP6007438-DNA_A01	amplicon2	Cyclic	Positive	None detected	1	5.2844	1.81866	3.46574
LP6007438-DNA_A01	amplicon3	Cyclic	Positive	None detected	1	5.27515	1.66424	3.61092
LP6007438-DNA_A01	amplicon5	Complex non-cyclic	None detected	None detected	0	4.73224	0.780992	3.95124
LP6007438-DNA_A01	amplicon6	Complex non-cyclic	None detected	None detected	0	3.42514	0.717086	2.70805
LP6007438-DNA_A01	amplicon7	Cyclic	Positive	None detected	1	2.43564	0.8262	1.60944
LP6007504-DNA_A01	amplicon2	Complex non-cyclic	None detected	None detected	0	4.73898	1.305	3.43399
LP6007512-DNA_A01	amplicon1	Cyclic	Positive	None detected	1	3.38405	1.08146	2.30259
LP6007512-DNA_A01	amplicon5	Cyclic	Positive	None detected	1	6.55131	1.9766	4.57471
LP6007512-DNA_A01	amplicon6	Cyclic	Positive	None detected	1	4.56872	1.73551	2.83321
LP6007512-DNA_A01	amplicon8	Cyclic	None detected	Positive	0	4.44877	1.31328	3.13549
LP6007520-DNA_A01	amplicon12	Linear amplification	None detected	None detected	0	2.65623	0.864466	1.79176
LP6007520-DNA_A01	amplicon2	Cyclic	None detected	Positive	0	6.08344	2.27677	3.80666
LP6007520-DNA_A01	amplicon3	Cyclic	None detected	Positive	0	3.48642	1.08853	2.3979
LP6007520-DNA_A01	amplicon4	Complex non-cyclic	None detected	None detected	0	3.0999	1.02046	2.07944
LP6007520-DNA_A01	amplicon5	Complex non-cyclic	None detected	None detected	0	3.80412	1.03153	2.77259
LP6007520-DNA_A01	amplicon6	Cyclic	Positive	None detected	1	3.55216	0.913102	2.63906
LP6007520-DNA_A01	amplicon8	Cyclic	None detected	Positive	0	3.89515	1.49725	2.3979
LP6007520-DNA_A01	amplicon9	Complex non-cyclic	None detected	None detected	0	5.61199	1.32153	4.29046
LP6007531-DNA_A01	amplicon1	Cyclic	Positive	None detected	1	7.11734	2.58474	4.5326
LP6007531-DNA_A01	amplicon3	Complex non-cyclic	None detected	None detected	0	5.03164	1.9406	3.09104
LP6007567-DNA_A01	amplicon3	Complex non-cyclic	None detected	Positive	0	3.73108	1.24618	2.48491
LP6007567-DNA_A01	amplicon4	Linear amplification	None detected	None detected	0	3.18762	0.990398	2.19722
LP6007567-DNA_A01	amplicon5	Cyclic	Positive	None detected	1	6.51681	2.29731	4.21951
LP6007591	amplicon1	Cyclic	None detected	Positive	0	4.68403	1.54853	3.13549
LP6007594	amplicon3	Cyclic	Positive	None detected	2	5.69249	1.95482	3.73767
LP6007594	amplicon4	Complex non-cyclic	None detected	None detected	0	4.21649	1.17196	3.04452
LP6007594	amplicon5	Cyclic	None detected	Positive	0	4.5114	1.62103	2.89037
LP6007594	amplicon6	Linear amplification	None detected	None detected	0	8.63531e-13	8.63531e-13	0
LP6007597	amplicon2	Complex non-cyclic	None detected	None detected	0	6.01517	1.82552	4.18965
LP6007597	amplicon3	Cyclic	None detected	Positive	0	4.63348	1.30128	3.3322
LP6007597	amplicon4	Cyclic	None detected	Positive	0	4.44441	1.22553	3.21888
LP6007602	amplicon1	Cyclic	None detected	Positive	0	4.81221	1.67672	3.13549
SM-4AX85	amplicon2	Cyclic	Positive	None detected	2	5.86166	1.83631	4.02535
SM-4AX86	amplicon1	Cyclic	Positive	None detected	1	2.59982	0.990383	1.60944
SM-4B295	amplicon4	Cyclic	Positive	None detected	1	7.41966	2.51438	4.90527
SS6003111	amplicon1	Linear amplification	None detected	None detected	0	2.00597	0.907354	1.09861
SS6003111	amplicon2	Linear amplification	None detected	Positive	0	2.97336	0.893922	2.07944
SS6003111	amplicon4	Cyclic	Positive	None detected	1	3.83195	1.1239	2.70805
SS6003115	amplicon2	Linear amplification	None detected	None detected	0	1.80136	0.702751	1.09861
SS6003115	amplicon4	Complex non-cyclic	None detected	None detected	0	3.10983	0.91261	2.19722
SS6003115	amplicon5	Cyclic	Positive	None detected	1	5.96566	1.88812	4.07754
SS6003119	amplicon1	Cyclic	Positive	None detected	3	6.57225	2.1179	4.45435
SS6003149	amplicon1	Linear amplification	None detected	None detected	0	3.74899	1.10993	2.63906
SS6003149	amplicon2	Linear amplification	None detected	None detected	0	3.8225e-13	3.8225e-13	0
SS6003149	amplicon3	Cyclic	Positive	None detected	1	2.67978	0.733873	1.94591
SS6003149	amplicon4	Complex non-cyclic	None detected	Positive	0	4.35776	1.64971	2.70805
TCGA-09bce96b9a5be47b076772cb94f102d7	amplicon10	Linear amplification	None detected	None detected	0	3.22808	1.28217	1.94591
TCGA-09bce96b9a5be47b076772cb94f102d7	amplicon1	Linear amplification	None detected	None detected	0	2.53329	0.923855	1.60944
TCGA-09bce96b9a5be47b076772cb94f102d7	amplicon2	Linear amplification	None detected	None detected	0	2.42806	0.818619	1.60944
TCGA-09bce96b9a5be47b076772cb94f102d7	amplicon3	No amp/Invalid	None detected	None detected	0	0	0	0
TCGA-09bce96b9a5be47b076772cb94f102d7	amplicon4	No amp/Invalid	None detected	None detected	0	2.60987	1.00043	1.60944
TCGA-09bce96b9a5be47b076772cb94f102d7	amplicon5	No amp/Invalid	None detected	None detected	0	0	0	0
TCGA-09bce96b9a5be47b076772cb94f102d7	amplicon6	Linear amplification	None detected	None detected	0	-1.24345e-14	-1.24345e-14	0
TCGA-09bce96b9a5be47b076772cb94f102d7	amplicon7	Complex non-cyclic	None detected	None detected	0	7.00394	2.60949	4.39445
TCGA-09bce96b9a5be47b076772cb94f102d7	amplicon8	Complex non-cyclic	None detected	None detected	0	5.18208	1.81479	3.3673
TCGA-09bce96b9a5be47b076772cb94f102d7	amplicon9	Linear amplification	None detected	None detected	0	3.09332	1.30156	1.79176
TCGA-115db8a25b7f80c8342b73f5fe3b9835	amplicon1	Linear amplification	None detected	None detected	0	2.67425	1.06481	1.60944
TCGA-1b96c14cf3e78e260ea99962b25dca4f	amplicon1	Complex non-cyclic	None detected	None detected	0	4.88419	1.70614	3.17805
TCGA-1b96c14cf3e78e260ea99962b25dca4f	amplicon2	Cyclic	Positive	None detected	1	1.71719	0.618575	1.09861
TCGA-1b96c14cf3e78e260ea99962b25dca4f	amplicon3	Linear amplification	None detected	None detected	0	2.708	1.09856	1.60944
TCGA-2d662d4c66d34a152517911cd2f38cb2	amplicon1	Cyclic	Positive	None detected	1	5.02755	1.44403	3.58352
TCGA-2d662d4c66d34a152517911cd2f38cb2	amplicon2	Linear amplification	None detected	None detected	0	2.78947	1.18003	1.60944
TCGA-2d662d4c66d34a152517911cd2f38cb2	amplicon3	No amp/Invalid	None detected	None detected	0	0	0	0
TCGA-2d662d4c66d34a152517911cd2f38cb2	amplicon4	Cyclic	Positive	None detected	1	7.88432	2.78445	5.09987
TCGA-5de0badfb117487a6aa2b53510d0eb36	amplicon1	Linear amplification	None detected	None detected	0	2.77918	0.987423	1.79176
TCGA-5de0badfb117487a6aa2b53510d0eb36	amplicon2	Linear amplification	None detected	None detected	0	1.26892	0.575768	0.693147
TCGA-5de0badfb117487a6aa2b53510d0eb36	amplicon3	Linear amplification	None detected	None detected	0	2.82041	1.21098	1.60944
TCGA-5de0badfb117487a6aa2b53510d0eb36	amplicon4	Linear amplification	None detected	None detected	0	2.88162	0.935707	1.94591
TCGA-5de0badfb117487a6aa2b53510d0eb36	amplicon5	Complex non-cyclic	None detected	None detected	0	2.78078	0.989024	1.79176
TCGA-5de0badfb117487a6aa2b53510d0eb36	amplicon6	Cyclic	Positive	None detected	1	5.79077	2.17985	3.61092
TCGA-5de0badfb117487a6aa2b53510d0eb36	amplicon7	Linear amplification	None detected	None detected	0	3.27101	1.19157	2.07944
TCGA-5de0badfb117487a6aa2b53510d0eb36	amplicon8	Cyclic	Positive	None detected	1	4.07376	1.50881	2.56495
TCGA-5f63577f748f5420f6d4c418af53b416	amplicon1	Cyclic	None detected	Positive	0	3.61577	1.21788	2.3979
TCGA-5f63577f748f5420f6d4c418af53b416	amplicon2	Linear amplification	None detected	None detected	0	4.54319	1.70998	2.83321
TCGA-5f63577f748f5420f6d4c418af53b416	amplicon3	Linear amplification	None detected	None detected	0	2.80145	1.19201	1.60944
TCGA-5f63577f748f5420f6d4c418af53b416	amplicon4	Linear amplification	None detected	None detected	0	2.75363	0.961872	1.79176
TCGA-6f7bad1693a63ab40a5814d9e1f48cd1	amplicon1	No amp/Invalid	None detected	None detected	0	0	0	0
TCGA-6f7bad1693a63ab40a5814d9e1f48cd1	amplicon2	No amp/Invalid	None detected	None detected	0	1.17018e-12	1.17018e-12	0
TCGA-6f7bad1693a63ab40a5814d9e1f48cd1	amplicon3	Complex non-cyclic	None detected	None detected	0	6.63699	2.50985	4.12713
TCGA-71884ea02317c53425b8a24978a646ba	amplicon1	No amp/Invalid	None detected	None detected	0	0	0	0
TCGA-71884ea02317c53425b8a24978a646ba	amplicon2	Complex non-cyclic	None detected	None detected	0	7.46338	2.58058	4.8828
TCGA-772ba6cf7583e12d3088feb90685bc2f	amplicon10	Linear amplification	None detected	None detected	0	-4.63629e-13	-4.63629e-13	0
TCGA-772ba6cf7583e12d3088feb90685bc2f	amplicon11	Cyclic	Positive	None detected	1	3.61382	0.97476	2.63906
TCGA-772ba6cf7583e12d3088feb90685bc2f	amplicon12	Cyclic	Positive	None detected	1	3.26833	1.18889	2.07944
TCGA-772ba6cf7583e12d3088feb90685bc2f	amplicon13	Linear amplification	None detected	None detected	0	2.04973	0.951116	1.09861
TCGA-772ba6cf7583e12d3088feb90685bc2f	amplicon14	Cyclic	Positive	None detected	1	3.72509	1.3272	2.3979
TCGA-772ba6cf7583e12d3088feb90685bc2f	amplicon15	Cyclic	Positive	None detected	1	5.48695	1.77338	3.71357
TCGA-772ba6cf7583e12d3088feb90685bc2f	amplicon16	Cyclic	Positive	None detected	1	2.05662	0.670322	1.38629
TCGA-772ba6cf7583e12d3088feb90685bc2f	amplicon17	Cyclic	Positive	None detected	1	3.51467	1.21209	2.30259
TCGA-772ba6cf7583e12d3088feb90685bc2f	amplicon18	Linear amplification	None detected	None detected	0	2.55734	0.4779	2.07944
TCGA-772ba6cf7583e12d3088feb90685bc2f	amplicon19	Cyclic	Positive	None detected	1	3.62473	1.54529	2.07944
TCGA-772ba6cf7583e12d3088feb90685bc2f	amplicon1	Linear amplification	None detected	None detected	0	7.58282e-13	7.58282e-13	0
TCGA-772ba6cf7583e12d3088feb90685bc2f	amplicon20	Linear amplification	None detected	None detected	0	2.5072	0.897767	1.60944
TCGA-772ba6cf7583e12d3088feb90685bc2f	amplicon21	Linear amplification	None detected	None detected	0	3.34512	0.947224	2.3979
TCGA-772ba6cf7583e12d3088feb90685bc2f	amplicon2	Complex non-cyclic	None detected	None detected	0	4.24192	1.53387	2.70805
TCGA-772ba6cf7583e12d3088feb90685bc2f	amplicon3	Cyclic	Positive	None detected	1	2.89101	0.811571	2.07944
TCGA-772ba6cf7583e12d3088feb90685bc2f	amplicon4	Cyclic	Positive	None detected	2	5.99963	2.08761	3.91202
TCGA-772ba6cf7583e12d3088feb90685bc2f	amplicon5	Cyclic	Positive	None detected	1	2.08922	0.702924	1.38629
TCGA-772ba6cf7583e12d3088feb90685bc2f	amplicon6	Complex non-cyclic	None detected	None detected	0	6.40557	2.32803	4.07754
TCGA-772ba6cf7583e12d3088feb90685bc2f	amplicon7	Linear amplification	None detected	None detected	0	1.19649	0.503347	0.693147
TCGA-772ba6cf7583e12d3088feb90685bc2f	amplicon8	Linear amplification	None detected	None detected	0	2.36636	0.756923	1.60944
TCGA-772ba6cf7583e12d3088feb90685bc2f	amplicon9	Complex non-cyclic	None detected	None detected	0	4.88362	1.51632	3.3673
TCGA-81a92dfecc9f9efe0857d0a6a93de251	amplicon1	Linear amplification	None detected	None detected	0	3.12209	1.17618	1.94591
TCGA-81a92dfecc9f9efe0857d0a6a93de251	amplicon2	Cyclic	None detected	Positive	0	2.89162	0.945705	1.94591
TCGA-81a92dfecc9f9efe0857d0a6a93de251	amplicon3	No amp/Invalid	None detected	None detected	0	1.75526e-12	1.75526e-12	0
TCGA-81a92dfecc9f9efe0857d0a6a93de251	amplicon4	Linear amplification	None detected	None detected	0	1.73645	0.637837	1.09861
TCGA-8d56dc94d8f191808c30df1a5b307b32	amplicon1	Linear amplification	None detected	None detected	0	2.15955	1.06094	1.09861
TCGA-8d56dc94d8f191808c30df1a5b307b32	amplicon2	Cyclic	Positive	Positive	2	5.35109	1.66221	3.68888
TCGA-8d56dc94d8f191808c30df1a5b307b32	amplicon3	Cyclic	None detected	Positive	0	4.00365	1.2956	2.70805
TCGA-8d56dc94d8f191808c30df1a5b307b32	amplicon4	Linear amplification	None detected	None detected	0	3.35157	1.04899	2.30259
TCGA-8d56dc94d8f191808c30df1a5b307b32	amplicon5	Linear amplification	None detected	None detected	0	2.4352	0.825765	1.60944
TCGA-8d56dc94d8f191808c30df1a5b307b32	amplicon6	Cyclic	Positive	None detected	2	7.44322	2.50158	4.94164
TCGA-900df92dec9f69b324fb993017cf2432	amplicon1	Linear amplification	None detected	None detected	0	2.15083	1.05221	1.09861
TCGA-900df92dec9f69b324fb993017cf2432	amplicon2	Complex non-cyclic	None detected	None detected	0	5.44451	1.88916	3.55535
TCGA-900df92dec9f69b324fb993017cf2432	amplicon3	Cyclic	Positive	None detected	1	6.19111	2.06397	4.12713
TCGA-900df92dec9f69b324fb993017cf2432	amplicon4	Complex non-cyclic	None detected	None detected	0	4.40545	1.36093	3.04452
TCGA-9359367dbf9f59aea3887316f2388777	amplicon1	Complex non-cyclic	None detected	None detected	0	7.70639	2.72966	4.97673
TCGA-93ea360c5937eacd6158ad8b9e05acb3	amplicon1	Complex non-cyclic	None detected	None detected	0	7.17504	2.42145	4.75359
TCGA-a10f0e9c2d07b53a9b624701a0351175	amplicon1	Linear amplification	None detected	None detected	0	2.46014	0.850699	1.60944
TCGA-a10f0e9c2d07b53a9b624701a0351175	amplicon2	Linear amplification	None detected	None detected	0	1.67585	0.577236	1.09861
TCGA-a10f0e9c2d07b53a9b624701a0351175	amplicon3	Linear amplification	None detected	None detected	0	2.88367	1.09192	1.79176
TCGA-a10f0e9c2d07b53a9b624701a0351175	amplicon4	Linear amplification	None detected	None detected	0	3.41985	1.11726	2.30259
TCGA-a10f0e9c2d07b53a9b624701a0351175	amplicon5	Complex non-cyclic	None detected	None detected	0	3.01	0.930558	2.07944
TCGA-a10f0e9c2d07b53a9b624701a0351175	amplicon6	Cyclic	Positive	None detected	2	5.42716	1.9008	3.52636
TCGA-b3b81876992ec5dda2430b9fe506aca2	amplicon1	No amp/Invalid	None detected	None detected	0	9.02305e-08	9.02305e-08	0
TCGA-b3b81876992ec5dda2430b9fe506aca2	amplicon2	Linear amplification	None detected	None detected	0	2.69979	1.09035	1.60944
TCGA-b3b81876992ec5dda2430b9fe506aca2	amplicon3	Complex non-cyclic	None detected	None detected	0	4.0696	1.50465	2.56495
TCGA-b3b81876992ec5dda2430b9fe506aca2	amplicon4	Linear amplification	None detected	None detected	0	2.78087	0.989112	1.79176
TCGA-b3b81876992ec5dda2430b9fe506aca2	amplicon5	No amp/Invalid	None detected	None detected	0	-1.36113e-13	-1.36113e-13	0
TCGA-b3b81876992ec5dda2430b9fe506aca2	amplicon6	Cyclic	Positive	None detected	1	4.32896	1.55637	2.77259
TCGA-bf1c9887b74b2cc3c4a841a9cd09bca3	amplicon1	Linear amplification	None detected	None detected	0	1.7917	0.693085	1.09861
TCGA-bf1c9887b74b2cc3c4a841a9cd09bca3	amplicon2	Linear amplification	None detected	None detected	0	2.02786	0.41842	1.60944
TCGA-bf1c9887b74b2cc3c4a841a9cd09bca3	amplicon3	Cyclic	Positive	None detected	1	4.64004	1.6956	2.94444
TCGA-bf1c9887b74b2cc3c4a841a9cd09bca3	amplicon4	Complex non-cyclic	None detected	None detected	0	3.06765	1.12174	1.94591
TCGA-bf1c9887b74b2cc3c4a841a9cd09bca3	amplicon5	Linear amplification	None detected	None detected	0	1.81105	0.424753	1.38629
TCGA-bf1c9887b74b2cc3c4a841a9cd09bca3	amplicon6	Complex non-cyclic	None detected	None detected	0	6.59499	2.40534	4.18965
TCGA-dce5f1ac0f23246a897be82b4d4c9881	amplicon1	Linear amplification	None detected	None detected	0	1.35028	0.657137	0.693147
TCGA-dfe3e6d0e03ae11e71a75fd2ef82e0e8	amplicon1	Linear amplification	None detected	None detected	0	1.99051	0.604218	1.38629
TCGA-dfe3e6d0e03ae11e71a75fd2ef82e0e8	amplicon2	Complex non-cyclic	None detected	None detected	0	6.21966	1.97116	4.2485
TCGA-dfe3e6d0e03ae11e71a75fd2ef82e0e8	amplicon3	Complex non-cyclic	None detected	None detected	0	5.28221	1.45357	3.82864
TCGA-dfe3e6d0e03ae11e71a75fd2ef82e0e8	amplicon4	Cyclic	None detected	Positive	0	3.53598	1.2334	2.30259
TCGA-dfe3e6d0e03ae11e71a75fd2ef82e0e8	amplicon5	Linear amplification	None detected	None detected	0	1.74223	0.643622	1.09861
TCGA-dfe3e6d0e03ae11e71a75fd2ef82e0e8	amplicon6	Linear amplification	None detected	None detected	0	2.57325	0.96381	1.60944
