# Supplementary material for: Extrachromosomal DNA in the cancerous transformation of Barrett’s oesophagus
Source: Nature. 2023 Apr 12;616(7958):798–805. doi: 10.1038/s41586-023-05937-5 (PMC10132967; doi:10.1038/s41586-023-05937-5)
Supplement: Supplementary file 6 — This file contains properties related to the sample purity, ploidy, cellularity, coverage for the FHCC and Cambridge samples. [file 41586_2023_5937_MOESM6_ESM.xlsx]

## Sheet: Summary Sample Properties
Feature	Source	Mean values
Sequencing coverage (FHCC)	Sequencing data	73.5 (NCO), 74.1 (CO)
Ploidy (FHCC)	Sequencing data	2.03 (NCO), 2.28 (CO)
Ploidy (Cambridge)	Sequencing data	2.22 (BE), 2.35 (LGD), 2.65 (HGD), 2.71 (Early EAC), 2.88 (Late EAC)
Sample purity (FHCC)	Sequencing data	0.88 (NCO), 0.83 (CO)
Aberrant cell fraction (Cambridge)	Sequencing data	0.54 (BE), 0.56 (LGD), 0.47 (HGD), 0.53 (Early EAC), 0.48 (Late EAC)
Cellularity percentage	Histology	67 (BE), 50 (LGD), 45 (HGD), 71 (Early EAC), 82 (Late EAC)

## Sheet: Cambridge
PatientID	Histology	TP53_status	Illumina_id	Cellularity%_tumour	Cellularity%_dysplasia	Cellularity%_IM	Ploidy	Aberrant_cell_fraction
1	EAC	1	LP6008269-DNA_A05	60	-	-	3.338	0.43
2	EAC	1	LP6008280-DNA_G03	40	-	-	1.804	0.36
3	HGD	1	LP6008337-DNA_B06	-	LGD 30/ HGD 40	-	1.964	0.29
4	BE	0	LP6008269-DNA_A02	-	-	40	1.999	0.26
5	BE	0	LP6008269-DNA_F01	-	-	80	1.993	0.76
6	HGD	0	LP6008337-DNA_H02	-	50	-	1.973	0.31
7	BE	0	LP6008269-DNA_H01	-	-	40	2.001	0.25
8	EAC	1	LP6007401-DNA_A01	80	-	-	4.846	0.64
9	EAC	1	LP6007404-DNA_A01	80	-	-	4.062	0.33
10	EAC	1	LP6007540-DNA_A01	70-80	-	-	4.04	0.43
11	EAC	1	LP6007538-DNA_A01	85-90	-	-	4.176	0.52
12	EAC	1	LP6005500-DNA_D02	70-80	-	-	2.673	0.55
13	EAC	1	LP6005409-DNA_G03	70-100	-	-	2.168	0.29
14	EAC	1	SM-4B296	70-80	-	-	2.839	0.47
15	EAC	1	LP6005500-DNA_G03	70-90	-	-	2.429	0.54
16	EAC	1	LP2000331-DNA_A01	70-90	-	-	1.875	0.8
17	EAC	1	LP6008031-DNA_B01	60-90	-	-	2.674	0.29
18	EAC	1	LP6005935-DNA_E01	70	-	-	2.217	0.69
19	EAC	1	LP6008051-DNA_E01	85-100	-	-	5.399	0.6
20	EAC	1	LP6008031-DNA_G01	70-75	-	-	2.947	0.6
21	EAC	1	LP6008141-DNA_A01	70-95	-	-	3.296	0.73
22	EAC	0	LP6008031-DNA_C03	-	-	-	2.001	0.26
23	EAC	1	LP6008051-DNA_C01	70-80	-	-	4.847	0.7
24	EAC	1	LP6008267-DNA_E01	80-100	-	-	1.786	0.52
25	EAC	1	LP6008267-DNA_F01	70	-	-	2.902	0.31
26	EAC	1	LP6008460-DNA_A03	70-100	-	-	3.056	0.72
27	EAC	1	LP2101142-DNA_A01	-	-	-	2.203	0.64
28	BE	0	LP6008269-DNA_G01	-	-	80	1.99	0.3
29	BE	0	LP6008280-DNA_C06	-	-	90	1.996	0.33
30	BE	0	LP6008269-DNA_A04	-	-	80	3.991	0.51
31	HGD	1	LP6008269-DNA_D03	-	80	-	1.947	0.41
32	BE	0	LP6008337-DNA_B01	-	-	75	1.998	0.8
33	BE	0	LP6008337-DNA_A02	-	-	90	2	0.77
34	BE	0	LP6008337-DNA_E03	-	-	90	1.998	0.31
35	BE	0	LP6008280-DNA_H06	-	-	30	2.003	0.71
36	BE	0	LP6008269-DNA_D04	-	-	70	2.002	0.64
37	LGD	1	LP6008337-DNA_E04	-	LGD 70	-	2.012	0.76
38	BE	0	LP6008280-DNA_A07	-	-	40	1.995	0.31
39	BE	0	LP6008337-DNA_F01	-	-	65	1.999	0.81
40	LGD	1	LP6008337-DNA_A03	-	30	-	1.821	0.36
41	BE	0	LP6008337-DNA_H01	-	-	50	1.994	0.94
42	BE	0	LP6008269-DNA_H03	-	-	40	2.002	0.73
43	BE	0	LP6008280-DNA_F06	-	-	75	1.999	0.3
44	BE	0	LP6008280-DNA_G06	-	-	75	3.96	0.23
45	BE	0	LP6008337-DNA_D01	-	-	80	2	0.58
46	BE	0	LP6008337-DNA_B02	-	-	50	1.992	0.34
47	HGD	1	LP6008269-DNA_F03	-	LGD 60/ HGD 30	-	2.102	0.52
48	BE	0	LP6008337-DNA_C01	-	-	75	2.005	1
49	HGD	1	LP6008269-DNA_F04	-	30	-	4.227	0.63
50	EAC	1	LP6008269-DNA_E04	50	-	-	1.996	0.27
51	LGD	0	LP6008280-DNA_B04	-	70	-	1.999	0.27
52	EAC	1	LP6008269-DNA_B02	70	-	-	3.092	0.52
53	EAC	0	LP6008337-DNA_B03	80	-	-	2.053	0.89
54	HGD	0	LP6008337-DNA_D03	-	30		1.982	0.4
55	BE	0	LP6008337-DNA_A01	-	-	80	1.998	0.61
56	EAC	1	LP6008269-DNA_H02	50	-	-	1.937	0.25
57	EAC	0	LP6008280-DNA_E03	60	-	-	2.024	0.3
58	BE	0	LP6008337-DNA_D02	-	-	90	1.989	0.38
59	LGD	0	LP6008280-DNA_E04	-	35	-	1.998	1
60	EAC	1	LP6008269-DNA_G03	60	-	-	1.981	0.53
61	HGD	1	LP6008337-DNA_H05	-	80	-	4.024	0.43
62	HGD	0	LP6008337-DNA_F05	-	30	-	1.984	0.36
63	HGD	1	LP6008337-DNA_E06	-	LGD 40/ HGD 50	-	3.942	0.39
64	LGD	0	LP6008280-DNA_G05	-	50		1.999	0.29
65	HGD	0	LP6008280-DNA_A04	-	70	-	3.8	0.26
66	EAC	0	LP6008269-DNA_E03	50	-	-	2.067	0.8
67	EAC	0	LP6008337-DNA_G05	30	-	-	1.996	0.76
68	EAC	1	LP6008269-DNA_F02	80	-	-	1.949	0.45
69	HGD	0	LP6008269-DNA_B03	-	70	-	1.995	0.26
70	LGD	1	LP6008337-DNA_G02	-	30	-	3.895	0.21
71	EAC	1	LP6008337-DNA_F02	60	-	-	1.896	0.37
72	EAC	1	LP6008337-DNA_E02	40	-	-	2.763	0.51
73	EAC	1	LP6008337-DNA_C02	70	-	-	3.761	0.62
74	EAC	0	LP6008337-DNA_C03	50	-	-	1.996	0.94
75	LGD	0	LP6008341-DNA_A01	-	80	-	2.076	0.73
76	BE	0	LP6008337-DNA_E01	-	-	80	1.998	0.78
77	BE	0	LP6008337-DNA_G01	-	-	60	1.994	0.33
78	BE	0	LP6008280-DNA_A06	-	-	70	1.998	0.31
79	BE	0	LP6008280-DNA_B06	-	-	80	2.004	0.7
80	HGD	1	LP6008267-DNA_B01	-	35	-	1.666	0.39
81	LGD	0	LP6008280-DNA_E05	-	40	-	1.995	0.97
82	EAC	1	LP6008341-DNA_G01	50	-	-	1.617	0.48
83	EAC	1	LP6008269-DNA_A03	45	-	-	3.604	0.46
84	LGD	1	LP6008280-DNA_G04	-	80	-	1.91	0.91
85	BE	0	LP6008280-DNA_A05	-	-	40	3.951	0.46
86	HGD	1	LP6008337-DNA_C06	-	LGD 30/ HGD 30	-	1.848	0.82
87	EAC	1	LP6008267-DNA_A01	80	-	-	1.818	0.45
88	EAC	1	LP6008267-DNA_C01	70	-	-	1.907	0.7
89	HGD	0	LP6008337-DNA_E05	-	50		2.156	0.35
90	EAC	1	LP6008341-DNA_B02	-	-	-	3.741	0.73
91	HGD	0	LP6008269-DNA_D02	-	50	-	2.006	0.77
92	HGD	1	LP6008280-DNA_H04	-	70	-	2.763	0.61
93	LGD	1	LP6008269-DNA_E02	-	LGD 60	-	1.822	0.71
94	HGD	1	LP6008341-DNA_F01	-	LGD 30/ HGD 50	-	1.851	0.33
95	HGD	1	LP6008269-DNA_G02	-	60	-	1.876	0.63
96	HGD	1	LP6008337-DNA_D06	-	50	-	3.998	0.32
97	LGD	0	LP6008280-DNA_B05	-	60	-	1.935	0.31
98	HGD	0	LP6008341-DNA_D01	-	30		2.974	0.47
99	HGD	1	LP6008341-DNA_B01	-	70	-	3.708	0.3
100	HGD	0	LP6008337-DNA_A06	-	30	-	3.539	0.51
101	LGD	0	LP6008280-DNA_H05	-	60	-	1.996	0.35
102	HGD	1	LP6008341-DNA_C01	-	50	-	1.958	0.86
103	EAC	0	SLX-18929.UDP0094	70-100	-	-	1.777	0.53
104	EAC	1	LP6008269-DNA_H06	60-85	-	-	4.319	0.47
105	HGD	1	LP6008269-DNA_G04	-	LGD 40/ HGD 30	-	4.117	0.48
106	LGD	1	LP6008280-DNA_C05	-	50	-	2.076	0.49
107	EAC	1	LP6008280-DNA_E02	70-80	-	-	2.828	0.74
108	EAC	0	LP6008269-DNA_G09	60-80	-	-	2.006	0.26
109	EAC	1	LP6005500-DNA_B01	70-85	-	-	1.889	0.54
110	EAC	1	LP2000333-DNA_A01	60-90	-	-	3.856	0.52
111	EAC	0	LP6008141-DNA_F01	80-90	-	-	1.912	0.49
112	EAC	1	LP6008334-DNA_F02	70	-	-	1.733	0.48
113	LGD	1	LP6008280-DNA_D05	-	60		3.777	0.48
114	HGD	1	LP6008341-DNA_E01	-	50	-	1.964	0.57
115	LGD	1	LP6008280-DNA_F05	-	50	-	3.897	0.61
116	EAC	1	LP6008280-DNA_F03	90	-	-	1.823	0.83
117	EAC	1	LP6005334-DNA_G02	90	-	-	4.447	0.27
118	EAC	1	SM-4AX84	70-80	-	-	1.983	0.51
119	EAC	1	LP6007591	70-100	-	-	3.091	0.5
120	EAC	1	LP6007504-DNA_A01	80	-	-	4.188	0.25
121	EAC	1	LP6007544-DNA_A01	80-85	-	-	3.894	0.28
122	EAC	1	LP6007594	80-90	-	-	4.458	0.31
123	EAC	1	LP6007542-DNA_A01	80	-	-	3.26	0.39
124	EAC	1	LP6005409-DNA_E01	90-95	-	-	2.021	0.4
125	EAC	1	SM-4AX85	70-90	-	-	2.078	0.28
126	EAC	1	LP6007414-DNA_A02	80-90	-	-	3.303	0.53
127	EAC	1	LP6007416-DNA_A01	80-90	-	-	5.179	0.53
128	EAC	1	LP6007597	90-100	-	-	3.429	0.34
129	EAC	0	LP6007420-DNA_A01	80-90	-	-	2.129	0.22
130	EAC	0	LP6007422-DNA_A01	70-80	-	-	5.362	0.48
131	EAC	1	LP6007424-DNA_A01	80-95	-	-	2.272	0.9
132	EAC	1	LP6007427-DNA_A01	80	-	-	1.78	0.53
133	EAC	1	LP6005690-DNA_D02	70	-	-	2.393	0.67
134	EAC	1	LP6005334-DNA_E01	80	-	-	2.728	0.27
135	EAC	1	LP6005500-DNA_A02	90-100	-	-	2.798	0.46
136	EAC	0	LP6005334-DNA_A04	100	-	-	3.756	0.55
137	EAC	1	LP6005409-DNA_F01	60-70	-	-	5.045	0.42
138	EAC	1	LP2000104-DNA_A01	80	-	-	3.512	0.32
139	EAC	1	LP6005409-DNA_D02	90	-	-	2.997	0.52
140	EAC	0	LP6005500-DNA_D01	80-100	-	-	2.028	1
141	EAC	1	LP6005409-DNA_E02	70-80	-	-	1.587	0.41
142	EAC	1	LP6005409-DNA_H03	90-100	-	-	2.029	1
143	EAC	1	LP6005500-DNA_B03	70-85	-	-	2.946	0.23
144	EAC	1	LP6005500-DNA_C03	70-90	-	-	2.839	0.67
145	EAC	1	SM-4B295	70-80	-	-	3.706	0.25
146	EAC	1	LP2000108-DNA_A01	95	-	-	1.661	0.59
147	EAC	1	LP6005935-DNA_D01	90	-	-	4.573	0.26
148	EAC	1	LP6005690-DNA_F02	60-80	-	-	2.181	1
149	EAC	0	LP6005690-DNA_E02	80-100	-	-	2.105	0.29
150	EAC	1	LP6005935-DNA_F01	70	-	-	1.696	0.42
151	EAC	1	LP6005935-DNA_H01	70	-	-	2.849	0.58
152	EAC	1	LP6005409-DNA_F02	80	-	-	4.457	0.33
153	EAC	1	LP6007512-DNA_A01	80	-	-	4.394	0.47
154	EAC	0	LP6005500-DNA_A01	70	-	-	2.956	0.44
155	EAC	1	LP6005500-DNA_H02	50-80	-	-	1.949	0.73
156	EAC	1	LP6005690-DNA_D01	80-90	-	-	2.091	0.7
157	EAC	0	SS6003119	-	-	-	3.246	0.72
158	EAC	1	SS6003117	-	-	-	2.835	0.3
159	EAC	1	SS6003149	-	-	-	5.051	0.26
160	EAC	1	SS6003109	-	-	-	2.402	0.43
161	EAC	1	SS6003111	-	-	-	3.827	0.3
162	EAC	1	SS6003113	-	-	-	2.076	1
163	EAC	1	SS6003115	-	-	-	3.446	0.51
164	EAC	1	LP6005690-DNA_B03	70-100	-	-	2.568	0.59
165	EAC	0	LP6005500-DNA_H01	70-90	-	-	1.663	0.5
166	EAC	1	LP6005500-DNA_G01	80	-	-	3.17	0.44
167	EAC	0	LP6005409-DNA_F03	70	-	-	2.81	0.21
168	EAC	0	SM-4AX87	70-80	-	-	2.02	1
169	EAC	1	SM-4AX86	-	-	-	2.001	1
170	EAC	1	LP6005690-DNA_E01	80-90	-	-	3.046	0.71
171	EAC	1	LP6005500-DNA_D03	80	-	-	2.663	0.51
172	EAC	1	LP6005500-DNA_E03	80-90	-	-	2.766	0.74
173	EAC	1	LP6005500-DNA_H03	80-90	-	-	3.556	0.55
174	EAC	1	LP6005690-DNA_A02	80-85	-	-	3.975	0.37
175	EAC	0	LP6005690-DNA_C02	80	-	-	2.031	0.62
176	EAC	1	LP6005690-DNA_C01	70	-	-	2.354	0.63
177	EAC	1	LP6005690-DNA_B02	70-100	-	-	2.263	0.72
178	EAC	0	LP6005935-DNA_F02	80	-	-	2.089	0.51
179	EAC	1	LP6007430-DNA_A01	80-90	-	-	3.895	0.48
180	EAC	0	LP6007436-DNA_A01	80-90	-	-	1.806	0.29
181	EAC	1	LP6007438-DNA_A01	90	-	-	5.245	0.22
182	EAC	1	LP6005334-DNA_G01	80	-	-	1.956	0.29
183	EAC	1	LP6005334-DNA_H01	90	-	-	2.488	0.68
184	EAC	1	LP6005500-DNA_B02	70-80	-	-	3.775	0.41
185	EAC	1	LP6005334-DNA_C03	80-90	-	-	1.795	0.42
186	EAC	1	LP6007600	80-100	-	-	1.998	0.28
187	EAC	1	LP6005409-DNA_A02	80-100	-	-	1.987	0.46
188	EAC	1	LP6005496-DNA_B01	75-100	-	-	3.607	0.29
189	EAC	1	LP6005334-DNA_E03	70	-	-	2.312	0.34
190	EAC	0	LP6005334-DNA_F03	70	-	-	2.019	0.27
191	EAC	0	LP6005334-DNA_G03	90	-	-	1.929	0.2
192	EAC	1	LP6005334-DNA_H03	70-80	-	-	4.003	0.33
193	EAC	0	LP6005409-DNA_H01	70-80	-	-	2.411	0.52
194	EAC	1	LP6005500-DNA_F02	60-90	-	-	2.378	0.32
195	EAC	1	LP6005334-DNA_B02	90	-	-	1.613	0.56
196	EAC	0	LP6005334-DNA_C02	100	-	-	1.855	0.51
197	EAC	1	LP6005334-DNA_D02	100	-	-	1.532	0.46
198	EAC	1	LP6005334-DNA_E02	90	-	-	2.008	1
199	EAC	1	LP6007442-DNA_A01	-	-	-	5.304	0.25
200	EAC	1	LP6005334-DNA_F02	75	-	-	2.829	0.24
201	EAC	1	LP6007520-DNA_A01	70	-	-	4.373	0.38
202	EAC	0	LP6007567-DNA_A01	80-90	-	-	2.147	0.43
203	EAC	1	LP6007602	70-75	-	-	3.95	0.47
204	EAC	1	LP6007531-DNA_A01	80-90	-	-	2.518	0.48
205	EAC	1	SM-4AX82	75	-	-	1.762	0.43
206	EAC	0	SS6003120	-	-	-	NA	NA

## Sheet: FHCC
Cancer_Outcome_Status	Patient_ID	Sample_ID	Full_Name	Mean_Sequence_Coverage	Paired_Normal	Timepoint	Sample_Purity	Ploidy	SCA (Mb)	GD	TP53_Hits	max_TP53_VAF	TP53_mut_cnt
CO	42	24954N	42-24954N-53L-GST	33.76	na	Normal_Gastric
CO	42	24289	42-24289-53L-34	85.01	42-24954N-53L-GST	T1	0.96	2.01	118.7	0	2	0.95	1
CO	42	24292	42-24292-53L-36	94.56	42-24954N-53L-GST	T1	0.84	1.93	413.02	0	2	0.75	1
CO	42	24283	42-24283-147M-34	77.6	42-24954N-53L-GST	T2	0.88	2.01	112.55	0	2	0.98	1
CO	42	24286	42-24286-147M-38	87.1	42-24954N-53L-GST	T2	0.19	2	2.07	0	0
CO	43	24956N	43-24956N-29P-GST	32.07	na	Normal_Gastric
CO	43	23585	43-23585-26O-35	79.13	43-24956N-29P-GST	T1	1	2	16.44	0	0
CO	43	24696	43-24696-26O-35	71.49	43-24956N-29P-GST	T1	1	2	10.53	0	1	0.33	1
CO	43	23593	43-23593-29P-28		43-24956N-29P-GST	T2	0.96	1.94	629.51	0	2	0.92	1
CO	43	25093	43-25093-29P-30	76.55	43-24956N-29P-GST	T2	0.84	1.96	1678.58	0	2	0.84	1
CO	74	25057N	74-25057N-80U-BLD	42.71	na	Normal_Blood
CO	74	23668	74-23668-230T-33	67.81	74-25057N-80U-BLD	T1	0.56	3.84	2589.57	1	2	0.79	1
CO	74	24714	74-24714-230T-31	69.48	74-25057N-80U-BLD	T1	0.87	3.83	2645.99	1	2	0.93	1
CO	74	23677	74-23677-169U-32	76.09	74-25057N-80U-BLD	T2	0.85	2	388.75	0	2	0.8	1
CO	74	24717	74-24717-169U-30	82.85	74-25057N-80U-BLD	T2	0.84	4.07	2580.11	1	2	0.89	1
CO	160	24958N	160-24958N-132N-GST	29.31	na	Normal_Gastric
CO	160	23716	160-23716-53M-37	60.16	160-24958N-132N-GST	T1	0.6	1.97	75.24	0	2	0	Del
CO	160	23719	160-23719-53M-36	67.28	160-24958N-132N-GST	T1	0.98	2	55.29	0	0
CO	160	23722	160-23722-132N-36	69.7	160-24958N-132N-GST	T2	0.73	1.91	260.99	0	2	1	HD
CO	160	23725	160-23725-132N-35	64.73	160-24958N-132N-GST	T2	0.98	1.9	281.32	0	2	1	HD
CO	163	25059N	163-25059N-78R-BLD	42.83	na	Normal_Blood
CO	163	23740	163-23740-14O-37	71.99	163-25059N-78R-BLD	T1	0.85	3.31	2441.78	1	2	0.81	1
CO	163	23743	163-23743-14O-35	73.15	163-25059N-78R-BLD	T1	0.83	3.34	2616.34	1	2	0.72	1
CO	163	23749	163-23749-256R-35	75.19	163-25059N-78R-BLD	T2	0.9	2.92	2564.97	1	2	0.89	1
CO	163	24735	163-24735-256R-37	72.1	163-25059N-78R-BLD	T2	0.88	3.26	2530.64	1	2	0.8	1
CO	169	25060N	169-25060N-253T-BLD	39.55	na	Normal_Blood
CO	169	23764	169-23764-9T-31	69.18	169-25060N-253T-BLD	T1	0.93	2	997.58	0	2	0.98	1
CO	169	23767	169-23767-9T-29	67.2	169-25060N-253T-BLD	T1	0.96	2.09	848.77	0	2	0.96	1
CO	169	23770	169-23770-232V-33	69.26	169-25060N-253T-BLD	T2	0.2	2	1.61	0	0
CO	169	23773	169-23773-232V-31	75.06	169-25060N-253T-BLD	T2	0.93	2.07	826.78	0	2	0.95	1
CO	266	25063N	266-25063N-67T-BLD	32.38	na	Normal_Blood
CO	266	24139	266-24139-216R-35	61	266-25063N-67T-BLD	T1	0.98	2.06	271.42	0	1	0.14	1
CO	266	24900	266-24900-216R-33	61.07	266-25063N-67T-BLD	T1	0.93	2.03	111.55	0	0
CO	266	24145	266-24145-67T-34	61.35	266-25063N-67T-BLD	T2	0.83	4.68	2573.51	1	2	0.89	1
CO	266	24148	266-24148-67T-33	61.17	266-25063N-67T-BLD	T2	1	2	3.47	0	0
CO	279	25064N	279-25064N-76R-BLD	30.7	na	Normal_Blood
CO	279	24744	279-24744-53P-32	61.02	279-25064N-76R-BLD	T1	0.35	1.96	359.03	0	1	0.23	1
CO	279	24927	279-24927-53P-31	60.77	279-25064N-76R-BLD	T1	1	2.03	79.27	0	0
CO	279	23818	279-23818-251R-31	62.41	279-25064N-76R-BLD	T2	0.33	2	0	0	0
CO	279	24924	279-24924-251R-32	60.05	279-25064N-76R-BLD	T2	0.75	3.9	2592.35	1	1	0.3	1
CO	286	25065N	286-25065N-223V-BLD	48.19	na	Normal_Blood
CO	286	24364	286-24364-152P-32	81.81	286-25065N-223V-BLD	T1	1	2.03	110.85	0	0
CO	286	24367	286-24367-152P-35	86.29	286-25065N-223V-BLD	T1	0.99	2	37	0	0
CO	286	24358	286-24358-124X-33	76.46	286-25065N-223V-BLD	T2	1	2.03	110.82	0	0
CO	286	24361	286-24361-124X-36	88.31	286-25065N-223V-BLD	T2	0.63	2	36.69	0	0
CO	295	25066N	295-25066N-72T-BLD	41.37	na	Normal_Blood
CO	295	24169	295-24169-103S-32	79.05	295-25066N-72T-BLD	T1	0.86	1.9	580.01	0	2	0.77	1
CO	295	24172	295-24172-103S-26	83.68	295-25066N-72T-BLD	T1	1	2	7.79	0	0
CO	295	24175	295-24175-215U-34	76.54	295-25066N-72T-BLD	T2	0.77	1.94	997.05	0	2	0.64	1
CO	295	24184	295-24184-215U-26	69.96	295-25066N-72T-BLD	T2	0.92	1.97	1324.54	0	2	0.87	1
CO	322	25067N	322-25067N-130U-BLD	42.13	na	Normal_Blood
CO	322	24403	322-24403-31M-28	79.17	322-25067N-130U-BLD	T1	1	2	88.45	0	0
CO	322	24406	322-24406-31M-32	85.14	322-25067N-130U-BLD	T1	1	2	4.81	0	0
CO	322	24394	322-24394-130U-30	85.26	322-25067N-130U-BLD	T2	0.98	1.99	15.6	0	1	0.46	1
CO	322	24807	322-24807-130U-35	40.45	322-25067N-130U-BLD	T2	1	2	110.49	0	0
CO	387	24974N	387-24974N-309J-GST	40.64	na	Normal_Gastric
CO	387	23656	387-23656-309J-39	82.62	387-24974N-309J-GST	T1	1	2	0.11	0	0
CO	387	23659	387-23659-309J-30	80.06	387-24974N-309J-GST	T1	1	2	18.32	0	0
CO	387	23662	387-23662-173L-36	77.73	387-24974N-309J-GST	T2	0.3	2	45.76	0	0
CO	387	23665	387-23665-173L-29	73.88	387-24974N-309J-GST	T2	1	2	8	0	0
CO	391	25007N	391-25007N-73P-BLD	39.14	na	Normal_Blood
CO	391	23866	391-23866-82K-33	75.7	391-25007N-73P-BLD	T1	0.63	3.7	2387.2	1	2	0.65	1
CO	391	23869	391-23869-82K-31	77.6	391-25007N-73P-BLD	T1	0.97	2	60.73	0	2	0.44	1
CO	391	23521	391-23521-155R-31	77.5	391-25007N-73P-BLD	T2	0.99	2.01	680.59	0	2	0.93	1
CO	391	23872	391-23872-155R-34	78.7	391-25007N-73P-BLD	T2	0.83	3.78	2489.93	1	2	0.87	1
CO	396	25008N	396-25008N-52V-BLD	39.24	na	Normal_Blood
CO	396	24445	396-24445-52V-35	97.29	396-25008N-52V-BLD	T1	1	2	19.54	0	0
CO	396	24448	396-24448-52V-37	81	396-25008N-52V-BLD	T1	1	2	6.55	0	0
CO	396	24457	396-24457-98A-37	69.7	396-25008N-52V-BLD	T2	0.97	2.58	2509.41	1	2	0.85	1
CO	396	24461	396-24461-98A-37	71.43	396-25008N-52V-BLD	T2	0.69	4.93	2482.34	1	1	0.35	1
CO	403	24957N	403-24957N-153N-GST	32.85	na	Normal_Gastric
CO	403	24388	403-24388-175J-30	61.48	403-24957N-153N-GST	T1	0.99	2	16.08	0	0
CO	403	24391	403-24391-175J-32	62.37	403-24957N-153N-GST	T1	0.91	2.01	37.6	0	0
CO	403	24383	403-24383-153N-30	59.96	403-24957N-153N-GST	T2	1	2.11	1922.19	0	1	0.19	1
CO	403	24385	403-24385-153N-33	62.18	403-24957N-153N-GST	T2	0.52	2	242.12	0	2	0.53	2
CO	422	25068N	422-25068N-135T-BLD	35.28	na	Normal_Blood
CO	422	25117	422-25117-221S-31	79.29	422-25068N-135T-BLD	T1	1	2	3.07	0	1	0.51	1
CO	422	25123	422-25123-221S-29	81.14	422-25068N-135T-BLD	T1	0.91	1.97	246.71	0	2	0.74	1
CO	422	24481	422-24481-59W-30	87.31	422-25068N-135T-BLD	T2	0.34	1.96	45.89	0	2	0.54	1
CO	422	25129	422-25129-59W-31	101.41	422-25068N-135T-BLD	T2	0.95	2	11.39	0	2	0.94	1
CO	450	25070N	450-25070N-120R-BLD	39.68	na	Normal_Blood
CO	450	23914	450-23914-37P-34	68.77	450-25070N-120R-BLD	T1	0.72	1.94	502.7	0	2	0.6	1
CO	450	24753	450-24753-37P-29	72.89	450-25070N-120R-BLD	T1	0.78	1.97	480.39	0	2	0.6	1
CO	450	23920	450-23920-120R-34	74.05	450-25070N-120R-BLD	T2	0.77	3.27	2640.01	1	1	0.24	1
CO	450	23923	450-23923-120R-29	73.27	450-25070N-120R-BLD	T2	1	2.97	2444.88	1	2	0.52	1
CO	512	25072N	512-25072N-306R-BLD	40.23	na	Normal_Blood
CO	512	23968	512-23968-43R-32	77.05	512-25072N-306R-BLD	T1	1	4.85	2331.48	1	1	0.1	1
CO	512	23971	512-23971-43R-27	82.49	512-25072N-306R-BLD	T1	0.92	2.88	2402.23	1	2	0.8	1
CO	512	23974	512-23974-306R-33	80.3	512-25072N-306R-BLD	T2	0.59	2.51	2251.9	1	2	0.57	1
CO	512	23977	512-23977-306R-29	77.55	512-25072N-306R-BLD	T2	0.79	2.76	2271.79	1	2	0.83	1
CO	521	25074N	521-25074N-142U-BLD	36.97	na	Normal_Blood
CO	521	24651	521-24651-165P-30	70.07	521-25074N-142U-BLD	T1	1	2	5.76	0	0
CO	521	24654	521-24654-165P-28	69.96	521-25074N-142U-BLD	T1	1	2	10.2	0	0
CO	521	23579	521-23579-143Y-30	70.01	521-25074N-142U-BLD	T2	1	2	5.47	0	0
CO	521	24657	521-24657-143Y-28	70.98	521-25074N-142U-BLD	T2	1	2	7.6	0	0
CO	551	24968N	551-24968N-158P-GST	39.85	551-25017N-129P-BLD	GastricSample	1	2	25.55	0	0
CO	551	25017N	551-25017N-129P-BLD	33.33	na	Normal_Blood
CO	551	24433	551-24433-158P-30	70.02	551-25017N-129P-BLD	T1	0.8	2	25.88	0	0
CO	551	24436	551-24436-158P-32	71.59	551-25017N-129P-BLD	T1	0.81	1.99	181.45	0	0
CO	551	24439	551-24439-186T-29	73.94	551-25017N-129P-BLD	T2	0.56	2	108.78	0	1	0.14	1
CO	551	24822	551-24822-186T-31	78.92	551-25017N-129P-BLD	T2	0.97	2	69.93	0	0
CO	568	25075N	568-25075N-302T-BLD	40.22	na	Normal_Blood
CO	568	24690	568-24690-177S-27	63.17	568-25075N-302T-BLD	T1	0.95	2	59.56	0	0
CO	568	24693	568-24693-177S-30	59.47	568-25075N-302T-BLD	T1	0.99	2	34.46	0	0
CO	568	24885	568-24885-191U-31	63.06	568-25075N-302T-BLD	T2	0.97	2	34.82	0	0
CO	568	24888	568-24888-191U-31	61.17	568-25075N-302T-BLD	T2	0.78	2.74	2563.69	1	2	0.72	1
CO	623	24959N	623-24959N-133N-GST	31.03	na	Normal_Gastric
CO	623	24672	623-24672-133N-36	60.14	623-24959N-133N-GST	T1	0.9	1.99	38.57	0	0
CO	623	24879	623-24879-133N-38	63.3	623-24959N-133N-GST	T1	0.18	2	0	0	0
CO	623	23710	623-23710-1O-36	64.72	623-24959N-133N-GST	T2	0.64	2.09	525.34	0	2	1	HD
CO	623	23713	623-23713-1O-35	62.78	623-24959N-133N-GST	T2	0.76	2.05	446.8	0	2	1	HD
CO	626	25079N	626-25079N-194T-BLD	31.91	na	Normal_Blood
CO	626	24022	626-24022-238S-33	60.17	626-25079N-194T-BLD	T1	0.29	1.88	379.24	0	1	0	1
CO	626	24780	626-24780-238S-34	59.26	626-25079N-194T-BLD	T1	0.98	1.91	538.75	0	2	1	1
CO	626	24028	626-24028-12X-34	59.32	626-25079N-194T-BLD	T2	0.76	1.91	1010.78	0	2	0.87	1
CO	626	24031	626-24031-12X-33	60.32	626-25079N-194T-BLD	T2	0.98	2	83.52	0	0
CO	660	25082N	660-25082N-213R-BLD	45.86	na	Normal_Blood
CO	660	24052	660-24052-83O-31	77.01	660-25082N-213R-BLD	T1	1	2.98	2415.73	1	2	0.63	2
CO	660	24055	660-24055-83O-27	79.86	660-25082N-213R-BLD	T1	0.66	2.78	2380.59	1	1	0.48	2
CO	660	24058	660-24058-213R-33	79.33	660-25082N-213R-BLD	T2	0.94	2.77	2440.58	1	2	0.66	2
CO	660	24897	660-24897-213R-30	70.28	660-25082N-213R-BLD	T2	0.49	5.15	2271.14	1	1	0.34	2
CO	672	25083N	672-25083N-47V-BLD	44.53	na	Normal_Blood
CO	672	24550	672-24550-5R-39	94.14	672-25083N-47V-BLD	T1	0.92	2	48.05	0	0
CO	672	24553	672-24553-5R-40	85.65	672-25083N-47V-BLD	T1	0.94	2	47.13	0	0
CO	672	24547	672-24547-166V-42	83.78	672-25083N-47V-BLD	T2	1	2.09	573.85	0	0
CO	672	25156	672-25156-166V-39	73.83	672-25083N-47V-BLD	T2	0.94	2	48.21	0	0
CO	686	25029N	686-25029N-77P-BLD	43.76	na	Normal_Blood
CO	686	24663	686-24663-69O-34	82.61	686-25029N-77P-BLD	T1	1	2.01	61.43	0	0
CO	686	25096	686-25096-69O-33	80.7	686-25029N-77P-BLD	T1	0.95	2	41	0	0
CO	686	23635	686-23635-1T-32	78.94	686-25029N-77P-BLD	T2	0.64	2	723.91	0	2	0.68	1
CO	686	24669	686-24669-1T-32	72.71	686-25029N-77P-BLD	T2	0.95	1.98	492.9	0	2	0.97	1
CO	702	25030N	702-25030N-55S-BLD	35.5	na	Normal_Blood
CO	702	24852	702-24852-115P-34	68.87	702-25030N-55S-BLD	T1	0.55	2.01	42.14	0	1	0.09	1
CO	702	24855	702-24855-115P-33	76.67	702-25030N-55S-BLD	T1	0.42	2	52.75	0	0
CO	702	24858	702-24858-83A-35	71.82	702-25030N-55S-BLD	T2	0.7	2	4.95	0	1	0.17	1
CO	702	24861	702-24861-83A-34	73.56	702-25030N-55S-BLD	T2	0.66	2	141.81	0	0
CO	728	25084N	728-25084N-219S-BLD	39.55	na	Normal_Blood
CO	728	25162	728-25162-210R-39	71.73	728-25084N-219S-BLD	T1	0.7	2.07	291.8	0	0
CO	728	25165	728-25165-210R-38	105.65	728-25084N-219S-BLD	T1	0.92	2.06	295.71	0	1	0.18	1
CO	728	24265	728-24265-219S-39	69.74	728-25084N-219S-BLD	T2	0.96	2.06	296.44	0	0
CO	728	24268	728-24268-219S-38	80.05	728-25084N-219S-BLD	T2	0.99	2.06	293.23	0	0
CO	740	24960N	740-24960N-156N-GST	33.46	na	Normal_Gastric
CO	740	24247	740-24247-138M-36	79.53	740-24960N-156N-GST	T1	0.89	2	723.88	0	2	0.84	1
CO	740	24250	740-24250-138M-33	74	740-24960N-156N-GST	T1	0.95	2.03	572.29	0	2	0.73	1
CO	740	24253	740-24253-156N-35	84.65	740-24960N-156N-GST	T2	0.96	2.05	647.92	0	2	0.88	1
CO	740	24256	740-24256-156N-33	91.51	740-24960N-156N-GST	T2	0.95	2.02	628.62	0	2	0.98	1
CO	772	24977N	772-24977N-116N-GST	38.39	na	Normal_Gastric
CO	772	24574	772-24574-123K-33	67.24	772-24977N-116N-GST	T1	0.8	2.02	137.47	0	0
CO	772	24577	772-24577-123K-35	67.07	772-24977N-116N-GST	T1	0.93	1.94	475.24	0	2	0.95	1
CO	772	24568	772-24568-116N-34	66.08	772-24977N-116N-GST	T2	0.82	2.88	2675.11	1	2	0.76	1
CO	772	24571	772-24571-116N-36	70.55	772-24977N-116N-GST	T2	0.77	3.09	2685.49	1	2	0.94	1
CO	779	21582N	779-21582N-67M-GST	42.21	na	Normal_Gastric
CO	779	24082	779-24082-103J-29	72.98	779-21582N-67M-GST	T1	0.99	2	24.47	0	0
CO	779	24085	779-24085-103J-25	81.03	779-21582N-67M-GST	T1	0.77	1.98	356.09	0	2	0.66	1
CO	779	24091	779-24091-67M-31	73.79	779-21582N-67M-GST	T2	0.71	1.93	352.76	0	2	0.65	1
CO	779	24094	779-24094-67M-28	67.36	779-21582N-67M-GST	T2	0.87	1.96	388.45	0	2	0.84	1
CO	833	25085N	833-25085N-211U-BLD	35.13	na	Normal_Blood
CO	833	24010	833-24010-30T-31	68.87	833-25085N-211U-BLD	T1	0.91	2.22	1125.7	0	2	0.44	1
CO	833	24774	833-24774-30T-27	69.78	833-25085N-211U-BLD	T1	0.48	2.22	595.65	0	1	0.22	1
CO	833	24016	833-24016-147V-30	69.65	833-25085N-211U-BLD	T2	0.9	2.18	655.17	0	0
CO	833	24777	833-24777-147V-26	73.26	833-25085N-211U-BLD	T2	0.92	2.15	537.49	0	0
CO	852	7031N	852-7031N-89O-GST	34.27	na	Normal_Gastric
CO	852	23902	852-23902-163M-35	77.61	852-7031N-89O-GST	T1	0.87	2	131.59	0	0
CO	852	23905	852-23905-163M-33	78.92	852-7031N-89O-GST	T1	0.91	1.94	296.13	0	2	0.56	1
CO	852	23908	852-23908-89O-35	72.78	852-7031N-89O-GST	T2	0.96	2	134.29	0	0
CO	852	24876	852-24876-89O-34	74.62	852-7031N-89O-GST	T2	0.92	1.95	321.51	0	2	0.74	1
CO	856	25038N	856-25038N-171U-BLD	43.43	na	Normal_Blood
CO	856	24756	856-24756-124W-37	76.3	856-25038N-171U-BLD	T1	0.92	2	79.91	0	0
CO	856	24759	856-24759-144Y-34	90.43	856-25038N-171U-BLD	T1	1	2	3.24	0	0
CO	856	23962	856-23962-144Y-36	83.38	856-25038N-171U-BLD	T2	0.71	1.99	35.41	0	0
CO	856	24891	856-24891-144Y-36	79.01	856-25038N-171U-BLD	T2	1	2	1.78	0	1	0.17	1
CO	891	25041N	891-25041N-75P-BLD	30.85	na	Normal_Blood
CO	891	24613	891-24613-5P-25	61.77	891-25041N-75P-BLD	T1	0.28	1.89	738.16	0	1	0.18	1
CO	891	24616	891-24616-5P-31	60.14	891-25041N-75P-BLD	T1	0.95	2	41.92	0	0
CO	891	24604	891-24604-309R-31	61.98	891-25041N-75P-BLD	T2	0.62	1.99	644.65	0	2	0.57	1
CO	891	24873	891-24873-309R-32	62.13	891-25041N-75P-BLD	T2	1	2.01	342.75	0	1	0.12	1
CO	951	25047N	951-25047N-169W-BLD	39.13	na	Normal_Blood
CO	951	23800	951-23800-129V-35	79.26	951-25047N-169W-BLD	T1	1	2	3.78	0	1	0.42	1
CO	951	23803	951-23803-129V-33	89.29	951-25047N-169W-BLD	T1	0.87	2	5.33	0	1	0.41	1
CO	951	23806	951-23806-108A-36	81.91	951-25047N-169W-BLD	T2	0.87	1.92	416.31	0	2	0.64	2
CO	951	23809	951-23809-108A-36	82.76	951-25047N-169W-BLD	T2	0.97	2	160.33	0	2	0.56	2
CO	954	24971N	954-24971N-298T-GST	42.15	954-25048N-259T-BLD	GastricSample	1	2	1.76	0	0
CO	954	25048N	954-25048N-259T-BLD	40.71	na	Normal_Blood
CO	954	24205	954-24205-298T-35	80.02	954-25048N-259T-BLD	T1	0.74	3.45	2650.03	1	2	0.74	1
CO	954	24208	954-24208-298T-34	88.97	954-25048N-259T-BLD	T1	0.76	3.18	2554.5	1	2	0.68	1
CO	954	24214	954-24214-219U-36	89.89	954-25048N-259T-BLD	T2	0.87	3.33	2642.5	1	2	0.98	1
CO	954	24220	954-24220-219U-34	78.97	954-25048N-259T-BLD	T2	0.96	2.9	2525.39	1	2	0.94	1
CO	977	25088N	977-25088N-178U-BLD	44.84	na	Normal_Blood
CO	977	23854	977-23854-209U-33	81.89	977-25088N-178U-BLD	T1	0.42	1.99	252.74	0	2	0.27	1
CO	977	23857	977-23857-209U-28	80.26	977-25088N-178U-BLD	T1	0.6	2.04	315.86	0	2	0.4	1
CO	977	23860	977-23860-115V-33	78.92	977-25088N-178U-BLD	T2	0.21	2	0.48	0	0
CO	977	24864	977-24864-115V-32	89.8	977-25088N-178U-BLD	T2	0.93	1.99	272.78	0	2	0.86	1
CO	995	25053N	995-25053N-119V-BLD	41.96	na	Normal_Blood
CO	995	24130	995-24130-187V-32	76.92	995-25053N-119V-BLD	T1	1	2.03	77.39	0	0
CO	995	24945	995-24945-187V-35	84.71	995-25053N-119V-BLD	T1	1	2	257.96	0	0
CO	995	24133	995-24133-91W-34	79.61	995-25053N-119V-BLD	T2	1	2	3.06	0	0
CO	995	24136	995-24136-91W-31	82.66	995-25053N-119V-BLD	T2	0.71	3.32	2573.27	1	2	0.56	2
CO	997	25054N	997-25054N-122V-BLD	41.55	na	Normal_Blood
CO	997	24598	997-24598-184V-29	79.41	997-25054N-122V-BLD	T1	0.86	2.61	2478.84	1	2	0.84	1
CO	997	24601	997-24601-184V-32	82.51	997-25054N-122V-BLD	T1	0.74	2.68	2386.24	1	2	0.73	1
CO	997	24592	997-24592-142W-30	74.99	997-25054N-122V-BLD	T2	0.87	2.35	1712.6	1	2	0.73	1
CO	997	24595	997-24595-142W-33	75.31	997-25054N-122V-BLD	T2	0.84	2.26	1843.01	1	2	0.76	1
NCO	17	24987N	17-24987N-105W-BLD	37.07	na	Normal_Blood
NCO	17	23561	17-23561-12V-35	64.82	17-24987N-105W-BLD	T1	1	1.97	81.94	0	0
NCO	17	23564	17-23564-12V-31	65.82	17-24987N-105W-BLD	T1	0.86	1.99	171.07	0	0
NCO	17	23567	17-23567-37D-37	69.32	17-24987N-105W-BLD	T2	0.92	1.97	128.46	0	0
NCO	17	24933	17-24933-37D-40	70.18	17-24987N-105W-BLD	T2	0.96	1.97	168.35	0	0
NCO	55	25056N	55-25056N-204U-BLD	40.02	na	Normal_Blood
NCO	55	23611	55-23611-140P-31	87.31	55-25056N-204U-BLD	T1	0.83	2	4.36	0	0
NCO	55	24702	55-24702-140P-32	85.1	55-25056N-204U-BLD	T1	0.6	2	35.77	0	0
NCO	55	23614	55-23614-204U-32	80.74	55-25056N-204U-BLD	T2	0.93	2	34.28	0	0
NCO	55	23617	55-23617-204U-30	84.02	55-25056N-204U-BLD	T2	0.8	2	35.88	0	0
NCO	55	23620	55-23620-67G-33	78.92	55-25056N-204U-BLD	T3	0.17	2	0.18	0	0
NCO	55	23623	55-23623-67G-31	75.6	55-25056N-204U-BLD	T3	0.91	2	4.21	0	0
NCO	59	24966N	59-24966N-114U-GST	39.63	59-24989N-165S-BLD	GastricSample	1	2	0	0	0
NCO	59	24989N	59-24989N-165S-BLD	37.87	na	Normal_Blood
NCO	59	23638	59-23638-114U-33	79.18	59-24989N-165S-BLD	T1	1	2	0.84	0	0
NCO	59	23641	59-23641-114U-31	81.38	59-24989N-165S-BLD	T1	1	2	0.77	0	0
NCO	59	23644	59-23644-48W-33	83.71	59-24989N-165S-BLD	T2	1	2	4.76	0	0
NCO	59	23647	59-23647-48W-31	78.86	59-24989N-165S-BLD	T2	0.48	2	40.54	0	0
NCO	59	23650	59-23650-95F-34	92.03	59-24989N-165S-BLD	T3	0.93	2	48.27	0	0
NCO	59	23653	59-23653-95F-32	76.11	59-24989N-165S-BLD	T3	1	2	3.75	0	0
NCO	88	24967N	88-24967N-18U-GST	33.74	88-24991N-123S-BLD	GastricSample	1	2	1.04	0	0
NCO	88	24991N	88-24991N-123S-BLD	31.49	na	Normal_Blood
NCO	88	23692	88-23692-18U-36	61.19	88-24991N-123S-BLD	T1	0.99	2.06	223.06	0	1
NCO	88	23695	88-23695-18U-35	61.55	88-24991N-123S-BLD	T1	1	2.06	205.16	0	0
NCO	88	23698	88-23698-198V-33	62.69	88-24991N-123S-BLD	T2	1	2.06	205.09	0	0
NCO	88	23701	88-23701-198V-33	64.14	88-24991N-123S-BLD	T2	0.99	2.06	206.23	0	0
NCO	126	25058N	126-25058N-31X-BLD	43.08	na	Normal_Blood
NCO	126	24346	126-24346-287R-31	85.4	126-25058N-31X-BLD	T1	0.74	2	98.13	0	0
NCO	126	24349	126-24349-287R-33	80.76	126-25058N-31X-BLD	T1	1	2.03	102.58	0	0
NCO	126	24352	126-24352-37Z-30	82.25	126-25058N-31X-BLD	T2	0.95	2.03	157.84	0	0
NCO	126	24355	126-24355-37Z-32	81.19	126-25058N-31X-BLD	T2	1	2.03	98.99	0	0
NCO	126	24343	126-24343-135F-31	81.33	126-25058N-31X-BLD	T3	1	2.03	100.77	0	0
NCO	126	24631	126-24631-135F-31	81.19	126-25058N-31X-BLD	T3	1	2.03	98.88	0	0
NCO	130	24993N	130-24993N-290R-BLD	39.64	na	Normal_Blood
NCO	130	24295	130-24295-71S-34	81.75	130-24993N-290R-BLD	T1	0.92	2	53.51	0	0
NCO	130	24298	130-24298-71S-36	80.21	130-24993N-290R-BLD	T1	0.92	2	125.18	0	0
NCO	130	24301	130-24301-85U-34	74.56	130-24993N-290R-BLD	T2	0.97	2	126.95	0	0
NCO	130	24304	130-24304-85U-33	78.41	130-24993N-290R-BLD	T2	0.97	2	145.28	0	0
NCO	170	25061N	170-25061N-3B-BLD	49.13	na	Normal_Blood
NCO	170	23788	170-23788-73T-33	75.96	170-25061N-3B-BLD	T1	0.97	2	35.11	0	0
NCO	170	23791	170-23791-73T-31	74.95	170-25061N-3B-BLD	T1	0.99	2	37.49	0	0
NCO	170	23794	170-23794-3B-33	61.24	170-25061N-3B-BLD	T2	0.97	2	35.72	0	0
NCO	170	23797	170-23797-3B-35	82.16	170-25061N-3B-BLD	T2	0.97	2	34.68	0	0
NCO	184	24997N	184-24997N-267S-BLD	37.98	na	Normal_Blood
NCO	184	24325	184-24325-148K-31	69.97	184-24997N-267S-BLD	T1	0.98	2	40.18	0	0
NCO	184	24328	184-24328-148K-35	79.33	184-24997N-267S-BLD	T1	1	2	42.54	0	0
NCO	184	24331	184-24331-16R-29	71.72	184-24997N-267S-BLD	T2	0.99	2	41.12	0	0
NCO	184	24334	184-24334-16R-33	67.03	184-24997N-267S-BLD	T2	0.97	2	43.11	0	0
NCO	184	24337	184-24337-67C-31	73.94	184-24997N-267S-BLD	T3	1	2	42.48	0	0
NCO	184	24340	184-24340-67C-35	70.74	184-24997N-267S-BLD	T3	0.92	2	172.88	0	0
NCO	222	16925N	222-16925N-88N-GST	33.22	222-25062N-179T-BLD	GastricSample	1	2	10.89	0	0
NCO	222	25062N	222-25062N-179T-BLD	32.01	na	Normal_Blood
NCO	222	24376	222-24376-88N-30	59.14	222-25062N-179T-BLD	T1	0.99	2	77.53	0	0
NCO	222	24379	222-24379-88N-34	73.76	222-25062N-179T-BLD	T1	0.98	2	61.4	0	0
NCO	222	24370	222-24370-179T-30	61.95	222-25062N-179T-BLD	T2	0.98	2	64.28	0	0
NCO	222	24373	222-24373-179T-34	61.74	222-25062N-179T-BLD	T2	0.97	2	67.07	0	0
NCO	303	24975N	303-24975N-41K-GST	37.91	na	Normal_Gastric
NCO	303	23599	303-23599-41K-35	75.67	303-24975N-41K-GST	T1	0.38	2	336.68	0	2	0.25	1
NCO	303	24660	303-24660-41K-37	77.85	303-24975N-41K-GST	T1	0.72	5.14	2449.2	1	1	0.36	2
NCO	303	23602	303-23602-162L-38	76.38	303-24975N-41K-GST	T2	0.72	4.28	2672.03	1	2	0.95	1
NCO	303	23605	303-23605-162L-36	81.05	303-24975N-41K-GST	T2	0.96	2	61.92	0	0
NCO	360	25005N	360-25005N-225S-BLD	41.86	na	Normal_Blood
NCO	360	24409	360-24409-115M-25	88.77	360-25005N-225S-BLD	T1	1	2.02	134.78	0	0
NCO	360	24412	360-24412-115M-30	83.7	360-25005N-225S-BLD	T1	0.99	2.02	139.36	0	0
NCO	360	24810	360-24810-239U-25	82.89	360-25005N-225S-BLD	T2	0.99	2.02	136.91	0	0
NCO	360	24813	360-24813-239U-23	83.75	360-25005N-225S-BLD	T2	0.98	2.02	415.49	0	0
NCO	381	25006N	381-25006N-248R-BLD	45.69	na	Normal_Blood
NCO	381	23836	381-23836-79T-27	71.59	381-25006N-248R-BLD	T1	0.97	2	94.14	0	0
NCO	381	23839	381-23839-79T-23	75.99	381-25006N-248R-BLD	T1	0.98	2	109.63	0	0
NCO	381	23842	381-23842-234U-27	78.45	381-25006N-248R-BLD	T2	0.88	2	166.58	0	0
NCO	381	23845	381-23845-234U-23	83.92	381-25006N-248R-BLD	T2	0.9	2	102.94	0	0
NCO	381	23848	381-23848-22H-30	83.15	381-25006N-248R-BLD	T3	0.99	2	167.54	0	0
NCO	381	23851	381-23851-22H-26	68.75	381-25006N-248R-BLD	T3	0.94	2	103.44	0	0
NCO	385	24955N	385-24955N-148R-GST	33.21	na	Normal_Gastric
NCO	385	24421	385-24421-148R-27	76.85	385-24955N-148R-GST	T1	0.84	2	39.39	0	0
NCO	385	24424	385-24424-148R-29	74.27	385-24955N-148R-GST	T1	1	1.99	100.71	0	0
NCO	385	24816	385-24816-164U-29	79.78	385-24955N-148R-GST	T2	0.95	2	2.89	0	0
NCO	385	24819	385-24819-164U-31	77.83	385-24955N-148R-GST	T2	1	2	6.75	0	1	0.17	1
NCO	433	25069N	433-25069N-154W-BLD	41.76	na	Normal_Blood
NCO	433	23890	433-23890-37N-30	64.54	433-25069N-154W-BLD	T1	0.73	2	37.23	0	0
NCO	433	24678	433-24678-37N-28	71.75	433-25069N-154W-BLD	T1	0.97	2	49.75	0	0
NCO	433	23896	433-23896-45R-30	69.1	433-25069N-154W-BLD	T2	0.94	2	40.71	0	0
NCO	433	23899	433-23899-45R-26	70.62	433-25069N-154W-BLD	T2	0.99	2	45.97	0	0
NCO	478	25071N	478-25071N-116V-BLD	43.04	na	Normal_Blood
NCO	478	23938	478-23938-114T-33	72.36	478-25071N-116V-BLD	T1	0.95	1.99	37.36	0	0
NCO	478	23941	478-23941-114T-31	83.62	478-25071N-116V-BLD	T1	0.99	1.99	62.42	0	0
NCO	478	23944	478-23944-52A-32	81.43	478-25071N-116V-BLD	T2	0.94	1.99	63.18	0	0
NCO	478	23947	478-23947-52A-30	79.37	478-25071N-116V-BLD	T2	0.94	2	67.31	0	1	0.52	1
NCO	478	23950	478-23950-46F-34	74	478-25071N-116V-BLD	T3	1	1.99	99.91	0	0
NCO	478	23953	478-23953-46F-32	83.05	478-25071N-116V-BLD	T3	0.97	1.99	305.16	0	0
NCO	483	24961N	483-24961N-246S-GST	31.06	na	Normal_Gastric
NCO	483	23824	483-23824-246S-28	61.89	483-24961N-246S-GST	T1	0.99	2	30.52	0	0
NCO	483	23827	483-23827-246S-26	60.54	483-24961N-246S-GST	T1	0.52	2	34.01	0	0
NCO	483	23830	483-23830-132U-31	61.98	483-24961N-246S-GST	T2	0.95	2	32.98	0	0
NCO	483	23833	483-23833-132U-28	60.27	483-24961N-246S-GST	T2	0.99	2	31.67	0	0
NCO	515	25073N	515-25073N-18V-BLD	40.83	na	Normal_Blood
NCO	515	23683	515-23683-156T-35	77.5	515-25073N-18V-BLD	T1	0.82	1.99	74.52	0	0
NCO	515	24723	515-24723-156T-36	76.4	515-25073N-18V-BLD	T1	1	2	2.05	0	1	0.47	1
NCO	515	23686	515-23686-18V-37	76.02	515-25073N-18V-BLD	T2	1	2	29.89	0	0
NCO	515	23689	515-23689-18V-36	78.69	515-25073N-18V-BLD	T2	1	2	1.98	0	0
NCO	541	24963N	541-24963N-55O-GST	40.22	na	Normal_Gastric
NCO	541	24223	541-24223-55O-33	78.46	541-24963N-55O-GST	T1	0.98	2	46.28	0	0
NCO	541	24226	541-24226-55O-31	76.56	541-24963N-55O-GST	T1	0.97	2	32.99	0	0
NCO	541	24229	541-24229-69R-32	88.61	541-24963N-55O-GST	T2	0.96	2	30.3	0	0
NCO	541	24232	541-24232-69R-30	84.05	541-24963N-55O-GST	T2	0.99	2	30.05	0	0
NCO	572	24962N	572-24962N-94R-GST	31.79	na	Normal_Gastric
NCO	572	23776	572-23776-94R-32	73.93	572-24962N-94R-GST	T1	0.99	2.09	352.91	0	0
NCO	572	23779	572-23779-94R-31	72.92	572-24962N-94R-GST	T1	0.94	2.09	355.06	0	0
NCO	572	23785	572-23785-66V-32	60.7	572-24962N-94R-GST	T2	0.96	2.09	354.22	0	0
NCO	572	24741	572-24741-66V-34	73.32	572-24962N-94R-GST	T2	0.2	2	1.36	0	0
NCO	575	25019N	575-25019N-181R-BLD	46.99	na	Normal_Blood
NCO	575	25141	575-25141-181R-28	81.92	575-25019N-181R-BLD	T1	0.94	2.26	978.33	0	0
NCO	575	25147	575-25147-181R-26	75.53	575-25019N-181R-BLD	T1	0.93	2.12	766.45	0	0
NCO	575	24541	575-24541-32W-30	77.55	575-25019N-181R-BLD	T2	0.87	2.16	1006.97	0	0
NCO	575	25150	575-25150-32W-32	75.94	575-25019N-181R-BLD	T2	0.89	2.12	771.05	0	0
NCO	609	25076N	609-25076N-66Y-BLD	37.67	na	Normal_Blood
NCO	609	23992	609-23992-126P-33	62.98	609-25076N-66Y-BLD	T1	0.9	2	93.38	0	0
NCO	609	24768	609-24768-126P-34	79.12	609-25076N-66Y-BLD	T1	0.8	2	41.97	0	0
NCO	609	23998	609-23998-125T-32	62.85	609-25076N-66Y-BLD	T2	0.98	2	40.58	0	0
NCO	609	24915	609-24915-125T-29	79.21	609-25076N-66Y-BLD	T2	0.98	2	87.81	0	0
NCO	609	24004	609-24004-66Y-31	83.72	609-25076N-66Y-BLD	T3	0.85	2	41.75	0	0
NCO	609	24007	609-24007-66Y-29	77.24	609-25076N-66Y-BLD	T3	0.85	2	42.94	0	0
NCO	611	24969N	611-24969N-141T-GST	36.63	611-25077N-118V-BLD	GastricSample	1	2	0	0	0
NCO	611	25077N	611-25077N-118V-BLD	36.6	na	Normal_Blood
NCO	611	24565	611-24565-141T-31	70.21	611-25077N-118V-BLD	T1	0.81	2	154.72	0	1	0.32	1
NCO	611	24843	611-24843-141T-30	64.78	611-25077N-118V-BLD	T1	0.67	2	36.59	0	1	0.15	1
NCO	611	24559	611-24559-125X-30	69.96	611-25077N-118V-BLD	T2	0.94	2	35.38	0	0
NCO	611	24837	611-24837-125X-28	65.36	611-25077N-118V-BLD	T2	0.46	2	60	0	0
NCO	619	25078N	619-25078N-72S-BLD	63.8	na	Normal_Blood
NCO	619	24463	619-24463-38N-29	74.9	619-25078N-72S-BLD	T1	0.32	1.98	130.78	0	1	0.15	1
NCO	619	24466	619-24466-38N-31	70.87	619-25078N-72S-BLD	T1	0.3	2.23	481.24	0	0
NCO	619	24469	619-24469-83U-31	69.36	619-25078N-72S-BLD	T2	1	2	16.24	0	0
NCO	619	25183	619-25183-83U-32	78.12	619-25078N-72S-BLD	T2	1	2	95.8	0	0
NCO	631	24973N	631-24973N-72V-GST	36.25	na	Normal_Gastric
NCO	631	23728	631-23728-72V-39	70.89	631-24973N-72V-GST	T1	0.32	1.99	36.74	0	0
NCO	631	23731	631-23731-72V-39	62.38	631-24973N-72V-GST	T1	0.94	1.99	68.65	0	0
NCO	631	24729	631-24729-5X-36	62.51	631-24973N-72V-GST	T2	0.78	1.99	87.46	0	0
NCO	631	24732	631-24732-5X-37	71.2	631-24973N-72V-GST	T2	0.8	1.99	116.68	0	0
NCO	635	25080N	635-25080N-95V-BLD	30.36	na	Normal_Blood
NCO	635	24037	635-24037-159M-30	60.22	635-25080N-95V-BLD	T1	0.82	2	27.56	0	0
NCO	635	24783	635-24783-159M-34	65.06	635-25080N-95V-BLD	T1	0.98	2	26.89	0	0
NCO	635	24040	635-24040-164S-33	60.02	635-25080N-95V-BLD	T2	0.86	2	27.31	0	0
NCO	635	24043	635-24043-164S-29	61.34	635-25080N-95V-BLD	T2	0.69	2	28.22	0	0
NCO	635	24046	635-24046-73F-34	60.4	635-25080N-95V-BLD	T3	1	2	54.05	0	0
NCO	635	24049	635-24049-73F-31	63.61	635-25080N-95V-BLD	T3	1	2	45.28	0	0
NCO	639	24970N	639-24970N-173W-GST	38.51	639-25025N-173W-BLD	GastricSample	1	2	83.2	0	0
NCO	639	25025N	639-25025N-173W-BLD	40.18	na	Normal_Blood
NCO	639	24235	639-24235-29V-33	74.66	639-25025N-173W-BLD	T1	1	2	33.1	0	0
NCO	639	24238	639-24238-29V-33	77.92	639-25025N-173W-BLD	T1	1	2	52.93	0	0
NCO	639	24241	639-24241-173W-33	77.43	639-25025N-173W-BLD	T2	1	2	53.25	0	0
NCO	639	24244	639-24244-173W-33	91.19	639-25025N-173W-BLD	T2	1	2	27.13	0	0
NCO	652	25081N	652-25081N-92S-BLD	37.8	na	Normal_Blood
NCO	652	23878	652-23878-22R-38	87.67	652-25081N-92S-BLD	T1	0.81	2	420.41	0	0
NCO	652	25111	652-25111-22R-38	77.4	652-25081N-92S-BLD	T1	0.97	2	44.92	0	0
NCO	652	23884	652-23884-100Y-38	80.74	652-25081N-92S-BLD	T2	0.97	2	41.88	0	0
NCO	652	23887	652-23887-100Y-37	82.19	652-25081N-92S-BLD	T2	0.85	2	142.73	0	0
NCO	729	25033N	729-25033N-237R-BLD	35.95	na	Normal_Blood
NCO	729	23752	729-23752-237T-34	65.65	729-25033N-237R-BLD	T1	0.9	2	6.78	0	0
NCO	729	23755	729-23755-237T-34	59.09	729-25033N-237R-BLD	T1	0.92	2	10	0	0
NCO	729	23758	729-23758-146W-35	78.18	729-25033N-237R-BLD	T2	0.23	2	1.8	0	0
NCO	729	23761	729-23761-146W-33	78.74	729-25033N-237R-BLD	T2	0.2	2	0.13	0	0
NCO	806	25035N	806-25035N-53S-BLD	31.8	na	Normal_Blood
NCO	806	23341	806-23341-225T-36	98.15	806-25035N-53S-BLD	T1	0.91	2	1.34	0	0
NCO	806	24154	806-24154-225T-37	61.71	806-25035N-53S-BLD	T1	1	2.14	416.98	0	0
NCO	806	24157	806-24157-70V-34	62.04	806-25035N-53S-BLD	T2	0.83	2	1.51	0	0
NCO	806	24160	806-24160-70V-34	64.29	806-25035N-53S-BLD	T2	1	2	1.97	0	0
NCO	862	25039N	862-25039N-6R-BLD	41.35	na	Normal_Blood
NCO	862	24580	862-24580-125S-33	73.24	862-25039N-6R-BLD	T1	0.95	2	15.91	0	0
NCO	862	24846	862-24846-125S-35	86.79	862-25039N-6R-BLD	T1	0.63	1.99	39.78	0	0
NCO	862	24586	862-24586-19U-31	79.71	862-25039N-6R-BLD	T2	1	2	71.19	0	0
NCO	862	24589	862-24589-19U-33	74.89	862-25039N-6R-BLD	T2	0.95	1.99	38.83	0	0
NCO	865	25040N	865-25040N-207R-BLD	39.94	na	Normal_Blood
NCO	865	24786	865-24786-35T-27	80.6	865-25040N-207R-BLD	T1	0.9	2	1.33	0	0
NCO	865	24789	865-24789-35T-25	82.2	865-25040N-207R-BLD	T1	0.98	2	16.5	0	0
NCO	865	24070	865-24070-221U-27	78.12	865-25040N-207R-BLD	T2	0.93	2	9.94	0	0
NCO	865	24073	865-24073-221U-26	70.83	865-25040N-207R-BLD	T2	0.96	2	11.83	0	0
NCO	865	24076	865-24076-60E-26	84.12	865-25040N-207R-BLD	T3	0.17	2	2.84	0	0
NCO	865	24079	865-24079-60E-25	87.82	865-25040N-207R-BLD	T3	0.84	2	37.68	0	0
NCO	900	25089N	900-25089N-32P-GST	44.78	na	Normal_Gastric
NCO	900	23926	900-23926-32P-30	82.47	900-25089N-32P-GST	T1	0.98	2	33.89	0	0
NCO	900	23929	900-23929-32P-28	76.17	900-25089N-32P-GST	T1	0.98	2	35.71	0	0
NCO	900	23932	900-23932-64R-32	83.45	900-25089N-32P-GST	T2	0.96	2	46.15	0	0
NCO	900	23935	900-23935-64R-30	77.55	900-25089N-32P-GST	T2	0.95	2	50.51	0	0
NCO	909	25086N	909-25086N-9U-BLD	34.56	na	Normal_Blood
NCO	909	24514	909-24514-105U-34	63.15	909-25086N-9U-BLD	T1	0.96	2	35.31	0	0
NCO	909	24831	909-24831-105U-35	63.26	909-25086N-9U-BLD	T1	0.95	2	39.43	0	0
NCO	909	24520	909-24520-161W-35	66.1	909-25086N-9U-BLD	T2	0.8	2	38.81	0	0
NCO	909	24523	909-24523-161W-36	64.24	909-25086N-9U-BLD	T2	0.98	2	35.56	0	0
NCO	909	24526	909-24526-41G-34	63.63	909-25086N-9U-BLD	T3	0.98	2	41.88	0	0
NCO	909	24529	909-24529-41G-36	62.11	909-25086N-9U-BLD	T3	0.96	2	41.05	0	0
NCO	911	25044N	911-25044N-6X-BLD	31.66	na	Normal_Blood
NCO	911	24625	911-24625-168V-28	60.72	911-25044N-6X-BLD	T1	0.98	2	27.57	0	0
NCO	911	24628	911-24628-168V-30	61.29	911-25044N-6X-BLD	T1	0.97	2	30.18	0	0
NCO	911	24619	911-24619-11Y-25	61.66	911-25044N-6X-BLD	T2	0.89	2	34.89	0	0
NCO	911	24622	911-24622-11Y-29	61.65	911-25044N-6X-BLD	T2	1	2	36.64	0	0
NCO	915	25045N	915-25045N-156W-BLD	34.9	na	Normal_Blood
NCO	915	24490	915-24490-121V-31	81.75	915-25045N-156W-BLD	T1	1	2	3.92	0	0
NCO	915	25168	915-25168-121V-31	92.96	915-25045N-156W-BLD	T1	0.45	2.02	269.11	0	1	0.18	1
NCO	915	25171	915-25171-8Z-33	65.24	915-25045N-156W-BLD	T2	1	2	1.58	0	0
NCO	915	25174	915-25174-8Z-30	91.48	915-25045N-156W-BLD	T2	1	2	5.4	0	0
NCO	942	25046N	942-25046N-166T-BLD	38.91	na	Normal_Blood
NCO	942	24792	942-24792-157V-37	83.48	942-25046N-166T-BLD	T1	1	2	27.17	0	0
NCO	942	24795	942-24795-157V-36	66.49	942-25046N-166T-BLD	T1	1	2	48.58	0	1	0.1	1
NCO	942	24124	942-24124-18X-36	77.4	942-25046N-166T-BLD	T2	0.92	2	139.59	0	1	0.38	1
NCO	942	24906	942-24906-18X-38	66.63	942-25046N-166T-BLD	T2	0.86	2	122.59	0	1	0.5	1
NCO	956	25087N	956-25087N-192V-BLD	41.92	na	Normal_Blood
NCO	956	23980	956-23980-192V-36	75.02	956-25087N-192V-BLD	T1	0.96	2.01	464.92	0	0
NCO	956	24948	956-24948-192V-35	80.13	956-25087N-192V-BLD	T1	0.97	2.05	188.08	0	0
NCO	956	23986	956-23986-162W-37	80.87	956-25087N-192V-BLD	T2	0.4	2	137.24	0	0
NCO	956	24765	956-24765-162W-35	72.89	956-25087N-192V-BLD	T2	0.95	2.05	194.42	0	0
NCO	968	25050N	968-25050N-23X-BLD	42.85	na	Normal_Blood
NCO	968	24187	968-24187-266V-29	84.88	968-25050N-23X-BLD	T1	1	2	10.2	0	0
NCO	968	24190	968-24190-266V-27	85.39	968-25050N-23X-BLD	T1	0.31	2	49.55	0	0
NCO	968	24193	968-24193-31Z-28	79.23	968-25050N-23X-BLD	T2	0.19	2	5.46	0	0
NCO	968	24196	968-24196-31Z-26	82.01	968-25050N-23X-BLD	T2	0.8	2	32.93	0	0
NCO	1005	25055N	1005-25055N-116Z-BLD	41.15	na	Normal_Blood
NCO	1005	24097	1005-24097-96Y-31	71.7	1005-25055N-116Z-BLD	T1	0.93	2.01	183.8	0	0
NCO	1005	24100	1005-24100-96Y-27	70.86	1005-25055N-116Z-BLD	T1	0.57	2	173.85	0	0
NCO	1005	24106	1005-24106-127B-25	77.29	1005-25055N-116Z-BLD	T2	0.56	2.05	178.73	0	0
NCO	1005	25105	1005-25105-127B-30	79.25	1005-25055N-116Z-BLD	T2	0.9	2	87.14	0	0
NCO	1047	24964N	1047-24964N-180B-GST	40.08	na	Normal_Gastric
NCO	1047	24271	1047-24271-180B-32	77.73	1047-24964N-180B-GST	T1	1	2	35.42	0	0
NCO	1047	24274	1047-24274-180B-28	69.55	1047-24964N-180B-GST	T1	1	2	38.05	0	0
NCO	1047	24277	1047-24277-101D-30	73.3	1047-24964N-180B-GST	T2	0.98	2	36.93	0	0
NCO	1047	24280	1047-24280-101D-28	89.98	1047-24964N-180B-GST	T2	1	2	131.69	0	0
