# Supplementary material for: Extrachromosomal DNA in the cancerous transformation of Barrett’s oesophagus
Source: Nature. 2023 Apr 12;616(7958):798–805. doi: 10.1038/s41586-023-05937-5 (PMC10132967; doi:10.1038/s41586-023-05937-5)
Supplement: Supplementary file 7 — This file contains focal amplification similarity scores for ecDNAs, and all focal amplifications. [file 41586_2023_5937_MOESM7_ESM.xlsx]

## Sheet: ecDNA
Amp1	Amp2	SimilarityScore	SimScorePercentile	SimScorePvalue	AsymmetricScore1	AsymmetricScore2	GenomicSegmentScore1	GenomicSegmentScore2	BreakpointScore1	BreakpointScore2	JaccardGenomicSegment	JaccardBreakpoint	NumSharedBPs	Amp1NumBPs	Amp2NumBPs	AmpOverlapLen	Amp1AmpLen	Amp2AmpLen
997-24595-142W-33_amplicon8_ecDNA_1	997-24592-142W-30_amplicon8_ecDNA_1	1	100	0	1	1	1	1	1	1	1	1	1	1	1	98734	98734	98734
779-24094-67M-28_amplicon8_ecDNA_1	779-24085-103J-25_amplicon8_ecDNA_1	1	100	0	1	1	1	1	1	1	1	1	1	1	1	118376	118376	118376
169-23773-232V-31_amplicon1_ecDNA_1	169-23767-9T-29_amplicon1_ecDNA_1	1	100	0	1	1	1	1	1	1	1	1	1	1	1	2233556	2233556	2233556
169-23773-232V-31_amplicon1_ecDNA_1	169-23764-9T-31_amplicon1_ecDNA_1	1	100	0	1	1	1	1	1	1	1	1	1	1	1	2233556	2233556	2233556
169-23767-9T-29_amplicon1_ecDNA_1	169-23764-9T-31_amplicon1_ecDNA_1	1	100	0	1	1	1	1	1	1	1	1	1	1	1	2233556	2233556	2233556
623-23713-1O-35_amplicon8_ecDNA_1	623-23710-1O-36_amplicon9_ecDNA_1	0.861457	100	1.0404e-06	0.972914	0.75	0.891654	1	1	0.666667	0.891654	0.666667	2	2	3	822971	922971	822971
740-24253-156N-35_amplicon3_ecDNA_1	740-24247-138M-36_amplicon5_ecDNA_1	0.698326	100	0.000243204	0.546653	0.849999	0.68661	0.999994	0.5	0.8	0.686607	0.444444	4	8	5	2577734	3754291	2577749
391-23872-155R-34_amplicon3_ecDNA_1	391-23521-155R-31_amplicon1_ecDNA_1	0.587373	99.8355	0.00217837	0.765602	0.409144	0.999909	0.605326	0.6875	0.34375	0.605293	0.297297	11	16	32	6608204	6608804	10916771
623-23713-1O-35_amplicon5_ecDNA_1	623-23710-1O-36_amplicon1_ecDNA_1	0.492736	98.8487	0.0092275	0.389717	0.595755	0.500044	0.998403	0.352941	0.461538	0.499644	0.25	6	17	13	12502198	25002198	12522198
SS6003115_amplicon5_ecDNA_1	LP6008337-DNA_A06_amplicon1_ecDNA_1	0.46081	97.5329	0.0141324	0.442953	0.478667	0.989204	0.789669	0.26087	0.375	0.782922	0.181818	6	23	16	2843921	2874958	3601410
303-24660-41K-37_amplicon1_ecDNA_1	303-23602-162L-38_amplicon1_ecDNA_1	0.407883	96.3816	0.0271646	0.5	0.315766	1	0.990337	0.333333	0.0909091	0.990337	0.0769231	1	3	11	8199406	8199406	8279406
LP6008341-DNA_B02_amplicon1_ecDNA_2	LP6008337-DNA_A06_amplicon1_ecDNA_1	0.401359	96.3816	0.029322	0.408477	0.39424	0.321407	0.264461	0.4375	0.4375	0.169705	0.28	7	16	16	952433	2963321	3601410
LP6007594_amplicon3_ecDNA_2	LP6005690-DNA_A02_amplicon8_ecDNA_1	0.331184	94.0789	0.0634739	0.383718	0.27865	0.842564	0.471743	0.230769	0.214286	0.433529	0.125	3	13	14	2676393	3176487	5673414
LP6005334-DNA_H03_amplicon2_ecDNA_1	LP6008337-DNA_A06_amplicon1_ecDNA_1	0.287178	91.7763	0.0988699	0.17857	0.395786	0.569703	0.833145	0.0481928	0.25	0.511359	0.0421053	4	83	16	3000496	5266771	3601410
SS6003115_amplicon5_ecDNA_1	LP6008341-DNA_B02_amplicon1_ecDNA_2	0.280296	91.6118	0.105696	0.245865	0.314727	0.331286	0.321407	0.217391	0.3125	0.194937	0.147059	5	23	16	952433	2874958	2963321
SS6003115_amplicon5_ecDNA_1	LP6005334-DNA_H03_amplicon2_ecDNA_1	0.274437	91.2829	0.111819	0.377736	0.171138	0.989204	0.539974	0.173913	0.0481928	0.536811	0.0392157	4	23	83	2843921	2874958	5266771
TCGA-8d56dc94d8f191808c30df1a5b307b32_amplicon6_ecDNA_1	LP6005690-DNA_A02_amplicon8_ecDNA_1	0.259885	90.1316	0.12835	0.115841	0.403929	0.0787496	0.544286	0.128205	0.357143	0.0738784	0.104167	5	39	14	3087961	39212411	5673414
LP6005690-DNA_B02_amplicon3_ecDNA_1	LP6008337-DNA_A06_amplicon1_ecDNA_1	0.252551	89.4737	0.13744	0.298387	0.206715	1	0.45186	0.0645161	0.125	0.45186	0.0444444	2	31	16	1627334	1627334	3601410
LP6008051-DNA_E01_amplicon1_ecDNA_1	951-23806-108A-36_amplicon1_ecDNA_1	0.230514	87.6645	0.16812	0.330558	0.13047	0.893662	0.44871	0.142857	0.0243902	0.425966	0.0212766	1	7	41	2650843	2966271	5907704
SS6003115_amplicon5_ecDNA_1	LP6005690-DNA_B02_amplicon3_ecDNA_1	0.224156	87.5	0.177985	0.174118	0.274194	0.566037	1	0.0434783	0.0322581	0.566037	0.0188679	1	23	31	1627334	2874958	1627334
LP6007404-DNA_A01_amplicon1_ecDNA_1	623-23713-1O-35_amplicon5_ecDNA_1	0.217705	87.0066	0.18849	0.332885	0.102526	0.998205	0.233634	0.111111	0.0588235	0.233536	0.04	1	9	17	5841373	5851877	25002198
LP6007531-DNA_A01_amplicon1_ecDNA_1	LP2000104-DNA_A01_amplicon1_ecDNA_1	0.216531	87.0066	0.190458	0.177245	0.255817	0.601839	0.75054	0.0357143	0.0909091	0.501517	0.0263158	1	28	11	13437608	22327591	17903915
512-23977-306R-29_amplicon3_ecDNA_1	169-23773-232V-31_amplicon1_ecDNA_1	0.207084	85.5263	0.206934	0.164169	0.25	0.656675	1	0	0	0.656675	0	0	6	1	2233556	3401312	2233556
512-23971-43R-27_amplicon6_ecDNA_1	169-23773-232V-31_amplicon1_ecDNA_1	0.207084	85.5263	0.206934	0.164169	0.25	0.656675	1	0	0	0.656675	0	0	1	1	2233556	3401312	2233556
512-23977-306R-29_amplicon3_ecDNA_1	169-23767-9T-29_amplicon1_ecDNA_1	0.207084	85.5263	0.206934	0.164169	0.25	0.656675	1	0	0	0.656675	0	0	6	1	2233556	3401312	2233556
512-23971-43R-27_amplicon6_ecDNA_1	169-23767-9T-29_amplicon1_ecDNA_1	0.207084	85.5263	0.206934	0.164169	0.25	0.656675	1	0	0	0.656675	0	0	1	1	2233556	3401312	2233556
512-23977-306R-29_amplicon3_ecDNA_1	169-23764-9T-31_amplicon1_ecDNA_1	0.207084	85.5263	0.206934	0.164169	0.25	0.656675	1	0	0	0.656675	0	0	6	1	2233556	3401312	2233556
512-23971-43R-27_amplicon6_ecDNA_1	169-23764-9T-31_amplicon1_ecDNA_1	0.207084	85.5263	0.206934	0.164169	0.25	0.656675	1	0	0	0.656675	0	0	1	1	2233556	3401312	2233556
TCGA-2d662d4c66d34a152517911cd2f38cb2_amplicon4_ecDNA_1	LP6008051-DNA_E01_amplicon1_ecDNA_1	0.198609	84.0461	0.222729	0.0666598	0.330558	0.172889	0.893662	0.03125	0.142857	0.169404	0.0263158	1	32	7	2650843	15332612	2966271
LP6005690-DNA_B02_amplicon3_ecDNA_1	LP6005334-DNA_H03_amplicon2_ecDNA_1	0.196852	83.3882	0.226127	0.298387	0.0953176	1	0.308981	0.0645161	0.0240964	0.308981	0.0178571	2	31	83	1627334	1627334	5266771
SS6003111_amplicon4_ecDNA_1	169-23773-232V-31_amplicon1_ecDNA_1	0.186147	81.9079	0.247801	0.245584	0.12671	0.982338	0.506842	0	0	0.502265	0	0	4	1	1132059	1152413	2233556
SS6003111_amplicon4_ecDNA_1	169-23767-9T-29_amplicon1_ecDNA_1	0.186147	81.9079	0.247801	0.245584	0.12671	0.982338	0.506842	0	0	0.502265	0	0	4	1	1132059	1152413	2233556
SS6003111_amplicon4_ecDNA_1	169-23764-9T-31_amplicon1_ecDNA_1	0.186147	81.9079	0.247801	0.245584	0.12671	0.982338	0.506842	0	0	0.502265	0	0	4	1	1132059	1152413	2233556
SS6003115_amplicon5_ecDNA_1	833-24010-30T-31_amplicon9_ecDNA_1	0.185276	81.5789	0.24964	0.152252	0.2183	0.60901	0.8732	0	0	0.559527	0	0	23	18	1750878	2874958	2005129
TCGA-8d56dc94d8f191808c30df1a5b307b32_amplicon6_ecDNA_1	LP6007594_amplicon3_ecDNA_2	0.180983	79.6053	0.258871	0.0675237	0.294441	0.0393256	0.485458	0.0769231	0.230769	0.037752	0.0612245	3	39	13	1542051	39212411	3176487
SM-4AX85_amplicon2_ecDNA_2	LP6008051-DNA_E01_amplicon1_ecDNA_1	0.179834	79.4408	0.261388	0.116348	0.243321	0.277891	0.544712	0.0625	0.142857	0.225511	0.0454545	1	16	7	1615764	5814389	2966271
LP6005690-DNA_B02_amplicon3_ecDNA_1	LP6008341-DNA_B02_amplicon1_ecDNA_2	0.177144	78.9474	0.267367	0.185333	0.168955	0.547782	0.30082	0.0645161	0.125	0.240976	0.0444444	2	31	16	891425	1627334	2963321
295-24175-215U-34_amplicon9_ecDNA_1	266-24145-67T-34_amplicon2_ecDNA_1	0.175562	78.2895	0.270934	0.204577	0.146548	0.81831	0.58619	0	0	0.518682	0	0	2	3	1379043	1685234	2352552
LP6008337-DNA_A06_amplicon1_ecDNA_1	833-24010-30T-31_amplicon9_ecDNA_1	0.175038	78.125	0.272127	0.125201	0.224874	0.500805	0.899496	0	0	0.474267	0	0	16	18	1803605	3601410	2005129
LP6005334-DNA_H03_amplicon2_ecDNA_1	LP6008341-DNA_B02_amplicon1_ecDNA_2	0.174603	78.125	0.273119	0.0813541	0.267852	0.180838	0.321407	0.0481928	0.25	0.130871	0.0421053	4	83	16	952433	5266771	2963321
LP6005334-DNA_G01_amplicon2_ecDNA_1	LP6007401-DNA_A01_amplicon2_ecDNA_1	0.166364	75.4934	0.292496	0.22162	0.111107	0.88648	0.444429	0	0	0.420498	0	0	10	36	1412823	1593745	3178959
TCGA-b3b81876992ec5dda2430b9fe506aca2_amplicon6_ecDNA_1	LP6005334-DNA_G01_amplicon2_ecDNA_1	0.166051	75.4934	0.293254	0.216145	0.115956	0.864581	0.463824	0	0	0.43241	0	0	4	10	739217	855000	1593745
LP6005690-DNA_B03_amplicon6_ecDNA_1	833-24010-30T-31_amplicon9_ecDNA_1	0.165918	75.4934	0.293577	0.25	0.0818354	1	0.327342	0	0	0.327342	0	0	3	18	656362	656362	2005129
SS6003111_amplicon4_ecDNA_1	512-23971-43R-27_amplicon6_ecDNA_1	0.164396	75.3289	0.297291	0.245584	0.0832075	0.982338	0.33283	0	0	0.33085	0	0	4	1	1132059	1152413	3401312
LP6008051-DNA_E01_amplicon1_ecDNA_1	623-23713-1O-35_amplicon8_ecDNA_1	0.163894	75	0.298524	0.0777888	0.25	0.311155	1	0	0	0.311155	0	0	7	2	922971	2966271	922971
TCGA-2d662d4c66d34a152517911cd2f38cb2_amplicon4_ecDNA_1	951-23806-108A-36_amplicon1_ecDNA_1	0.163526	75	0.299432	0.114627	0.212425	0.271007	0.70336	0.0625	0.0487805	0.243209	0.028169	2	32	41	4155244	15332612	5907704
LP6007512-DNA_A01_amplicon1_ecDNA_1	LP6005690-DNA_A02_amplicon5_ecDNA_1	0.162653	74.5066	0.301594	0.189254	0.136052	0.757015	0.544209	0	0	0.463283	0	0	4	9	515210	680581	946714
LP6008051-DNA_E01_amplicon1_ecDNA_1	623-23710-1O-36_amplicon9_ecDNA_1	0.15968	73.6842	0.309053	0.0693607	0.25	0.277443	1	0	0	0.277443	0	0	7	3	822971	2966271	822971
LP6007594_amplicon3_ecDNA_1	266-24145-67T-34_amplicon4_ecDNA_1	0.159197	73.1908	0.31028	0.227537	0.0908574	0.910149	0.36343	0	0	0.350842	0	0	13	18	2891077	3176487	7954982
TCGA-2d662d4c66d34a152517911cd2f38cb2_amplicon1_ecDNA_1	LP6005935-DNA_D01_amplicon2_ecDNA_1	0.159171	73.1908	0.310347	0.212665	0.105677	0.85066	0.422708	0	0	0.393506	0	0	10	23	3006606	3534439	7112725
LP6007424-DNA_A01_amplicon8_ecDNA_1	LP6005935-DNA_H01_amplicon3_ecDNA_1	0.157453	72.6974	0.314743	0.25	0.0649068	1	0.259627	0	0	0.259627	0	0	2	19	1004965	1004965	3870799
LP6008337-DNA_A06_amplicon1_ecDNA_1	LP6007401-DNA_A01_amplicon2_ecDNA_1	0.155511	71.7105	0.319778	0.18585	0.125172	0.368399	0.417355	0.125	0.0277778	0.24328	0.04	2	16	36	1326755	3601410	3178959
TCGA-b3b81876992ec5dda2430b9fe506aca2_amplicon6_ecDNA_1	LP6008337-DNA_A06_amplicon1_ecDNA_1	0.154676	71.3816	0.321963	0.25	0.0593518	1	0.237407	0	0	0.237407	0	0	4	16	855000	855000	3601410
LP6005334-DNA_H03_amplicon2_ecDNA_1	833-24010-30T-31_amplicon9_ecDNA_1	0.1536	71.2171	0.324796	0.0847064	0.222494	0.338826	0.889976	0	0	0.325204	0	0	83	18	1784517	5266771	2005129
SS6003115_amplicon5_ecDNA_1	LP6005690-DNA_B03_amplicon6_ecDNA_1	0.153538	71.2171	0.324961	0.0570758	0.25	0.228303	1	0	0	0.228303	0	0	23	3	656362	2874958	656362
TCGA-2d662d4c66d34a152517911cd2f38cb2_amplicon4_ecDNA_1	LP6005935-DNA_H01_amplicon3_ecDNA_1	0.153269	71.0526	0.325674	0.0617882	0.244749	0.247153	0.978997	0	0	0.245849	0	0	32	19	3789501	15332612	3870799
SM-4B295_amplicon4_ecDNA_1	LP6008337-DNA_A06_amplicon1_ecDNA_1	0.15204	70.5592	0.328943	0.168208	0.135872	0.621106	0.35599	0.0172414	0.0625	0.292475	0.0136986	1	58	16	1282065	2064164	3601410
LP6005935-DNA_H01_amplicon3_ecDNA_1	LP6005690-DNA_A02_amplicon8_ecDNA_1	0.149729	69.5724	0.335167	0.178009	0.12145	0.712035	0.4858	0	0	0.406027	0	0	19	14	2756143	3870799	5673414
LP6007424-DNA_A01_amplicon8_ecDNA_1	LP6005690-DNA_A02_amplicon8_ecDNA_1	0.147142	68.75	0.342253	0.25	0.044284	1	0.177136	0	0	0.177136	0	0	2	14	1004965	1004965	5673414
LP6005935-DNA_E01_amplicon1_ecDNA_1	512-23971-43R-27_amplicon6_ecDNA_1	0.14705	68.75	0.342506	0.0913495	0.202751	0.365398	0.811005	0	0	0.336725	0	0	28	1	2758480	7549245	3401312
LP6007567-DNA_A01_amplicon5_ecDNA_1	LP6005409-DNA_F03_amplicon3_ecDNA_1	0.145407	68.2566	0.347075	0.203634	0.0871804	0.814534	0.348721	0	0	0.323069	0	0	22	72	3434415	4216416	9848592
951-23806-108A-36_amplicon1_ecDNA_1	623-23713-1O-35_amplicon8_ecDNA_1	0.144529	67.5987	0.349536	0.0390579	0.25	0.156232	1	0	0	0.156232	0	0	41	2	922971	5907704	922971
SS6003149_amplicon3_ecDNA_1	LP6005690-DNA_B02_amplicon3_ecDNA_1	0.143128	66.7763	0.353496	0.25	0.0362553	1	0.145021	0	0	0.145021	0	0	1	31	235998	235998	1627334
TCGA-5de0badfb117487a6aa2b53510d0eb36_amplicon8_ecDNA_1	LP6008269-DNA_B02_amplicon1_ecDNA_1	0.142805	65.9539	0.354413	0.25	0.0356095	1	0.142438	0	0	0.142438	0	0	4	6	1124978	1124978	7898020
951-23806-108A-36_amplicon1_ecDNA_1	623-23710-1O-36_amplicon9_ecDNA_1	0.142413	65.7895	0.355529	0.0348262	0.25	0.139305	1	0	0	0.139305	0	0	41	3	822971	5907704	822971
LP6008267-DNA_F01_amplicon12_ecDNA_1	266-24145-67T-34_amplicon2_ecDNA_1	0.142081	65.7895	0.356478	0.0341616	0.25	0.136646	1	0	0	0.136646	0	0	28	3	2352552	17216352	2352552
SS6003111_amplicon4_ecDNA_1	LP6005935-DNA_E01_amplicon1_ecDNA_1	0.141537	65.1316	0.358036	0.245584	0.0374891	0.982338	0.149957	0	0	0.149553	0	0	4	28	1132059	1152413	7549245
TCGA-2d662d4c66d34a152517911cd2f38cb2_amplicon1_ecDNA_1	LP6005690-DNA_A02_amplicon1_ecDNA_1	0.141516	65.1316	0.358097	0.076807	0.206224	0.307228	0.824897	0	0	0.288418	0	0	10	2	1085878	3534439	1316380
LP6007512-DNA_A01_amplicon5_ecDNA_1	LP6007404-DNA_A01_amplicon1_ecDNA_1	0.141125	65.1316	0.35922	0.0861824	0.196067	0.256494	0.450935	0.0294118	0.111111	0.195452	0.0238095	1	34	9	2638819	10288025	5851877
LP6005690-DNA_B03_amplicon6_ecDNA_1	LP6005334-DNA_H03_amplicon2_ecDNA_1	0.140578	64.8026	0.360797	0.25	0.0311558	1	0.124623	0	0	0.124623	0	0	3	83	656362	656362	5266771
LP6005500-DNA_E03_amplicon4_ecDNA_1	LP6005500-DNA_D01_amplicon1_ecDNA_1	0.14057	64.8026	0.36082	0.246287	0.0348528	0.985148	0.139411	0	0	0.139119	0	0	4	10	364368	369861	2613624
997-24595-142W-33_amplicon8_ecDNA_1	623-23710-1O-36_amplicon9_ecDNA_1	0.139997	64.3092	0.362479	0.25	0.0299932	1	0.119973	0	0	0.119973	0	0	1	3	98734	98734	822971
997-24592-142W-30_amplicon8_ecDNA_1	623-23710-1O-36_amplicon9_ecDNA_1	0.139997	64.3092	0.362479	0.25	0.0299932	1	0.119973	0	0	0.119973	0	0	1	3	98734	98734	822971
LP6007520-DNA_A01_amplicon6_ecDNA_1	LP6005409-DNA_D02_amplicon2_ecDNA_1	0.139923	64.3092	0.362693	0.238509	0.0413361	0.954037	0.165344	0	0	0.164038	0	0	4	34	1768873	1854093	10698110
SS6003149_amplicon3_ecDNA_1	833-24010-30T-31_amplicon9_ecDNA_1	0.139712	64.3092	0.363304	0.25	0.0294243	1	0.117697	0	0	0.117697	0	0	1	18	235998	235998	2005129
LP6005690-DNA_B03_amplicon6_ecDNA_1	LP6005409-DNA_E01_amplicon5_ecDNA_1	0.139442	64.1447	0.364089	0.237714	0.0411701	0.950858	0.16468	0	0	0.16329	0	0	3	38	624107	656362	3789811
997-24595-142W-33_amplicon8_ecDNA_1	623-23713-1O-35_amplicon8_ecDNA_1	0.138372	63.4868	0.367216	0.25	0.0267435	1	0.106974	0	0	0.106974	0	0	1	2	98734	98734	922971
997-24592-142W-30_amplicon8_ecDNA_1	623-23713-1O-35_amplicon8_ecDNA_1	0.138372	63.4868	0.367216	0.25	0.0267435	1	0.106974	0	0	0.106974	0	0	1	2	98734	98734	922971
LP6008267-DNA_F01_amplicon12_ecDNA_1	295-24175-215U-34_amplicon9_ecDNA_1	0.137236	63.1579	0.370558	0.0244714	0.25	0.0978857	1	0	0	0.0978857	0	0	28	2	1685234	17216352	1685234
TCGA-a10f0e9c2d07b53a9b624701a0351175_amplicon6_ecDNA_2	LP6008267-DNA_F01_amplicon12_ecDNA_1	0.136523	63.1579	0.37267	0.197415	0.0756299	0.789661	0.30252	0	0	0.27996	0	0	11	28	5208283	6595595	17216352
TCGA-a10f0e9c2d07b53a9b624701a0351175_amplicon6_ecDNA_1	LP6008267-DNA_F01_amplicon12_ecDNA_1	0.136523	63.1579	0.37267	0.197415	0.0756299	0.789661	0.30252	0	0	0.27996	0	0	11	28	5208283	6595595	17216352
LP6005690-DNA_B02_amplicon3_ecDNA_1	LP6007401-DNA_A01_amplicon2_ecDNA_1	0.135926	62.8289	0.374445	0.179807	0.0920444	0.719227	0.368178	0	0	0.32191	0	0	31	36	1170422	1627334	3178959
SM-4AX85_amplicon2_ecDNA_2	623-23713-1O-35_amplicon8_ecDNA_1	0.135703	62.8289	0.375108	0.0371808	0.234226	0.148723	0.936903	0	0	0.147248	0	0	16	2	864734	5814389	922971
SS6003149_amplicon3_ecDNA_1	SS6003115_amplicon5_ecDNA_1	0.135261	62.8289	0.37643	0.25	0.0205219	1	0.0820875	0	0	0.0820875	0	0	1	23	235998	235998	2874958
SS6003149_amplicon3_ecDNA_1	LP6007401-DNA_A01_amplicon2_ecDNA_1	0.13428	62.0066	0.379376	0.25	0.0185594	1	0.0742375	0	0	0.0742375	0	0	1	36	235998	235998	3178959
TCGA-b3b81876992ec5dda2430b9fe506aca2_amplicon6_ecDNA_1	LP6005334-DNA_H03_amplicon2_ecDNA_1	0.133491	61.6776	0.381758	0.229694	0.0372881	0.918774	0.149152	0	0	0.147211	0	0	4	83	785552	855000	5266771
LP6007531-DNA_A01_amplicon1_ecDNA_1	LP6008267-DNA_F01_amplicon9_ecDNA_1	0.133454	61.6776	0.381871	0.0169072	0.25	0.067629	1	0	0	0.067629	0	0	28	10	1509992	22327591	1509992
LP6007424-DNA_A01_amplicon12_ecDNA_1	SM-4B296_amplicon5_ecDNA_1	0.133369	61.6776	0.382127	0.25	0.0167385	1	0.0669541	0	0	0.0669541	0	0	1	3	71179	71179	1063102
TCGA-b3b81876992ec5dda2430b9fe506aca2_amplicon6_ecDNA_1	LP6007401-DNA_A01_amplicon2_ecDNA_1	0.133303	61.6776	0.382326	0.210099	0.0565075	0.840398	0.22603	0	0	0.216727	0	0	4	36	718540	855000	3178959
LP6005690-DNA_A02_amplicon1_ecDNA_1	LP6005500-DNA_H01_amplicon1_ecDNA_1	0.133214	61.6776	0.382598	0.0814315	0.184996	0.325726	0.739984	0	0	0.292274	0	0	2	5	428779	1316380	579444
TCGA-2d662d4c66d34a152517911cd2f38cb2_amplicon4_ecDNA_1	LP6007424-DNA_A01_amplicon8_ecDNA_1	0.133193	61.6776	0.382661	0.0163861	0.25	0.0655443	1	0	0	0.0655443	0	0	32	2	1004965	15332612	1004965
SS6003149_amplicon3_ecDNA_1	LP6008337-DNA_A06_amplicon1_ecDNA_1	0.133191	61.6776	0.382667	0.25	0.0163823	1	0.0655293	0	0	0.0655293	0	0	1	16	235998	235998	3601410
SM-4AX85_amplicon2_ecDNA_2	623-23710-1O-36_amplicon9_ecDNA_1	0.132595	61.6776	0.384479	0.0328811	0.232309	0.131524	0.929236	0	0	0.13022	0	0	16	3	764734	5814389	822971
TCGA-2d662d4c66d34a152517911cd2f38cb2_amplicon1_ecDNA_1	LP6005500-DNA_H01_amplicon1_ecDNA_1	0.132554	61.6776	0.384603	0.0373408	0.227768	0.149363	0.911072	0	0	0.147217	0	0	10	5	527915	3534439	579444
TCGA-2d662d4c66d34a152517911cd2f38cb2_amplicon4_ecDNA_1	623-23713-1O-35_amplicon8_ecDNA_1	0.132525	61.6776	0.384694	0.0150491	0.25	0.0601966	1	0	0	0.0601966	0	0	32	2	922971	15332612	922971
SS6003115_amplicon5_ecDNA_1	LP6007401-DNA_A01_amplicon2_ecDNA_1	0.131946	61.3487	0.386461	0.143117	0.120774	0.442035	0.399763	0.0434783	0.0277778	0.265693	0.0172414	1	23	36	1270831	2874958	3178959
TCGA-2d662d4c66d34a152517911cd2f38cb2_amplicon4_ecDNA_1	623-23710-1O-36_amplicon9_ecDNA_1	0.131709	61.1842	0.387185	0.0134186	0.25	0.0536745	1	0	0	0.0536745	0	0	32	3	822971	15332612	822971
LP6005409-DNA_E01_amplicon5_ecDNA_1	623-23713-1O-35_amplicon8_ecDNA_1	0.131398	60.8553	0.38814	0.0514671	0.211329	0.205868	0.845316	0	0	0.198394	0	0	38	2	780202	3789811	922971
SS6003119_amplicon1_ecDNA_3	LP6005409-DNA_F03_amplicon3_ecDNA_1	0.130731	59.8684	0.390193	0.0949277	0.166534	0.379711	0.666138	0	0	0.319002	0	0	25	72	6560519	17277664	9848592
SS6003149_amplicon3_ecDNA_1	LP6005334-DNA_H03_amplicon2_ecDNA_1	0.130601	59.8684	0.390594	0.25	0.0112022	1	0.0448089	0	0	0.0448089	0	0	1	83	235998	235998	5266771
TCGA-772ba6cf7583e12d3088feb90685bc2f_amplicon4_ecDNA_2	LP6005935-DNA_F02_amplicon4_ecDNA_1	0.130343	59.5395	0.391392	0.0106854	0.25	0.0427418	1	0	0	0.0427418	0	0	15	2	215662	5045697	215662
SM-4AX85_amplicon2_ecDNA_2	951-23806-108A-36_amplicon1_ecDNA_1	0.129817	58.2237	0.39302	0.144882	0.114752	0.392029	0.385837	0.0625	0.0243902	0.241394	0.0178571	1	16	41	2279411	5814389	5907704
LP6008051-DNA_E01_amplicon1_ecDNA_1	997-24595-142W-33_amplicon8_ecDNA_1	0.129161	57.2368	0.395061	0.00832139	0.25	0.0332856	1	0	0	0.0332856	0	0	7	1	98734	2966271	98734
LP6008051-DNA_E01_amplicon1_ecDNA_1	997-24592-142W-30_amplicon8_ecDNA_1	0.129161	57.2368	0.395061	0.00832139	0.25	0.0332856	1	0	0	0.0332856	0	0	7	1	98734	2966271	98734
TCGA-8d56dc94d8f191808c30df1a5b307b32_amplicon6_ecDNA_1	LP6005935-DNA_H01_amplicon3_ecDNA_1	0.12911	57.2368	0.39522	0.0231997	0.23502	0.0927986	0.940079	0	0	0.0922529	0	0	39	19	3638857	39212411	3870799
LP6005409-DNA_E01_amplicon5_ecDNA_1	997-24595-142W-33_amplicon8_ecDNA_1	0.128257	56.9079	0.397887	0.00651312	0.25	0.0260525	1	0	0	0.0260525	0	0	38	1	98734	3789811	98734
LP6005409-DNA_E01_amplicon5_ecDNA_1	997-24592-142W-30_amplicon8_ecDNA_1	0.128257	56.9079	0.397887	0.00651312	0.25	0.0260525	1	0	0	0.0260525	0	0	38	1	98734	3789811	98734
TCGA-8d56dc94d8f191808c30df1a5b307b32_amplicon6_ecDNA_1	LP6007424-DNA_A01_amplicon8_ecDNA_1	0.128204	56.9079	0.398053	0.00640719	0.25	0.0256287	1	0	0	0.0256287	0	0	39	2	1004965	39212411	1004965
TCGA-a10f0e9c2d07b53a9b624701a0351175_amplicon6_ecDNA_1	295-24175-215U-34_amplicon9_ecDNA_1	0.128125	56.9079	0.3983	0.0521495	0.2041	0.208598	0.816401	0	0	0.199251	0	0	11	2	1375827	6595595	1685234
SS6003119_amplicon1_ecDNA_3	LP6007567-DNA_A01_amplicon5_ecDNA_1	0.127807	56.9079	0.399298	0.050143	0.205472	0.200572	0.821886	0	0	0.192217	0	0	25	22	3465415	17277664	4216416
SM-4AX85_amplicon2_ecDNA_2	997-24595-142W-33_amplicon8_ecDNA_1	0.127123	55.0987	0.401456	0.00424524	0.25	0.016981	1	0	0	0.016981	0	0	16	1	98734	5814389	98734
SM-4AX85_amplicon2_ecDNA_2	997-24592-142W-30_amplicon8_ecDNA_1	0.127123	55.0987	0.401456	0.00424524	0.25	0.016981	1	0	0	0.016981	0	0	16	1	98734	5814389	98734
997-24595-142W-33_amplicon8_ecDNA_1	951-23806-108A-36_amplicon1_ecDNA_1	0.127089	54.9342	0.401561	0.25	0.00417819	1	0.0167128	0	0	0.0167128	0	0	1	41	98734	98734	5907704
997-24592-142W-30_amplicon8_ecDNA_1	951-23806-108A-36_amplicon1_ecDNA_1	0.127089	54.9342	0.401561	0.25	0.00417819	1	0.0167128	0	0	0.0167128	0	0	1	41	98734	98734	5907704
LP6005409-DNA_E01_amplicon5_ecDNA_1	LP6008051-DNA_E01_amplicon1_ecDNA_1	0.126942	54.7697	0.402026	0.111468	0.142416	0.445873	0.569663	0	0	0.333532	0	0	38	7	1689776	3789811	2966271
SS6003119_amplicon1_ecDNA_3	LP6005935-DNA_F02_amplicon4_ecDNA_1	0.12656	54.4408	0.403235	0.00312053	0.25	0.0124821	1	0	0	0.0124821	0	0	25	2	215662	17277664	215662
TCGA-2d662d4c66d34a152517911cd2f38cb2_amplicon4_ecDNA_1	997-24595-142W-33_amplicon8_ecDNA_1	0.125805	54.1118	0.405636	0.00160987	0.25	0.00643948	1	0	0	0.00643948	0	0	32	1	98734	15332612	98734
TCGA-2d662d4c66d34a152517911cd2f38cb2_amplicon4_ecDNA_1	997-24592-142W-30_amplicon8_ecDNA_1	0.125805	54.1118	0.405636	0.00160987	0.25	0.00643948	1	0	0	0.00643948	0	0	32	1	98734	15332612	98734
LP6005409-DNA_E01_amplicon5_ecDNA_1	623-23710-1O-36_amplicon9_ecDNA_1	0.12575	54.1118	0.40581	0.0448704	0.20663	0.179482	0.82652	0	0	0.172966	0	0	38	3	680202	3789811	822971
TCGA-b3b81876992ec5dda2430b9fe506aca2_amplicon6_ecDNA_1	SS6003115_amplicon5_ecDNA_1	0.125683	54.1118	0.406023	0.193747	0.0576196	0.774989	0.230478	0	0	0.216023	0	0	4	23	662616	855000	2874958
TCGA-b3b81876992ec5dda2430b9fe506aca2_amplicon6_ecDNA_1	LP6005690-DNA_B02_amplicon3_ecDNA_1	0.125379	53.4539	0.406996	0.164388	0.0863693	0.657552	0.345477	0	0	0.292797	0	0	4	31	562207	855000	1627334
LP6005935-DNA_D01_amplicon2_ecDNA_1	LP6005500-DNA_H01_amplicon1_ecDNA_1	0.123162	53.125	0.414131	0.0185553	0.227768	0.0742212	0.911072	0	0	0.0736874	0	0	23	5	527915	7112725	579444
LP6005935-DNA_D01_amplicon2_ecDNA_1	LP6005690-DNA_A02_amplicon1_ecDNA_1	0.122196	52.4671	0.417273	0.0381667	0.206224	0.152667	0.824897	0	0	0.147875	0	0	23	2	1085878	7112725	1316380
LP6005690-DNA_B03_amplicon6_ecDNA_1	LP6005500-DNA_A02_amplicon3_ecDNA_1	0.120846	51.8092	0.421695	0.175955	0.0657369	0.70382	0.262948	0	0	0.236751	0	0	3	22	461961	656362	1756855
LP6005935-DNA_E01_amplicon1_ecDNA_1	169-23773-232V-31_amplicon1_ecDNA_1	0.119322	51.4803	0.426735	0.0544859	0.184158	0.217944	0.736632	0	0	0.202189	0	0	28	1	1645309	7549245	2233556
LP6005935-DNA_E01_amplicon1_ecDNA_1	169-23767-9T-29_amplicon1_ecDNA_1	0.119322	51.4803	0.426735	0.0544859	0.184158	0.217944	0.736632	0	0	0.202189	0	0	28	1	1645309	7549245	2233556
LP6005935-DNA_E01_amplicon1_ecDNA_1	169-23764-9T-31_amplicon1_ecDNA_1	0.119322	51.4803	0.426735	0.0544859	0.184158	0.217944	0.736632	0	0	0.202189	0	0	28	1	1645309	7549245	2233556
TCGA-2d662d4c66d34a152517911cd2f38cb2_amplicon4_ecDNA_1	SM-4AX85_amplicon2_ecDNA_2	0.118874	51.4803	0.428227	0.069474	0.168274	0.184146	0.485595	0.03125	0.0625	0.154088	0.0212766	1	32	16	2823440	15332612	5814389
TCGA-b3b81876992ec5dda2430b9fe506aca2_amplicon6_ecDNA_1	LP6008341-DNA_B02_amplicon1_ecDNA_2	0.117402	50.8224	0.433157	0.182227	0.0525774	0.728906	0.21031	0	0	0.195053	0	0	4	16	623215	855000	2963321
TCGA-772ba6cf7583e12d3088feb90685bc2f_amplicon12_ecDNA_1	LP6007438-DNA_A01_amplicon2_ecDNA_1	0.117224	50.8224	0.433755	0.146112	0.0883365	0.58445	0.353346	0	0	0.282398	0	0	2	11	165802	283689	469234
LP6007594_amplicon3_ecDNA_2	LP6007424-DNA_A01_amplicon8_ecDNA_1	0.1102	49.0132	0.457969	0.0529708	0.16743	0.211883	0.669719	0	0	0.191837	0	0	13	2	673044	3176487	1004965
LP6007594_amplicon3_ecDNA_2	LP6005935-DNA_H01_amplicon3_ecDNA_1	0.10901	49.0132	0.462182	0.11975	0.0982699	0.478998	0.39308	0	0	0.275353	0	0	13	19	1521532	3176487	3870799
LP6005409-DNA_E01_amplicon5_ecDNA_1	951-23806-108A-36_amplicon1_ecDNA_1	0.108697	48.8487	0.463293	0.132436	0.0849582	0.529745	0.339833	0	0	0.261074	0	0	38	41	2007632	3789811	5907704
SS6003115_amplicon5_ecDNA_1	SM-4B295_amplicon4_ecDNA_1	0.107285	48.5197	0.468344	0.0896732	0.124896	0.358693	0.499586	0	0	0.263883	0	0	23	58	1031227	2874958	2064164
TCGA-a10f0e9c2d07b53a9b624701a0351175_amplicon6_ecDNA_1	266-24145-67T-34_amplicon2_ecDNA_1	0.106342	48.0263	0.471741	0.0559165	0.156767	0.223666	0.627068	0	0	0.197407	0	0	11	3	1475211	6595595	2352552
SM-4B295_amplicon4_ecDNA_1	LP6005334-DNA_H03_amplicon2_ecDNA_1	0.105668	48.0263	0.474182	0.148979	0.0623564	0.544193	0.213281	0.0172414	0.0120482	0.180955	0.00714286	1	58	83	1123303	2064164	5266771
SM-4B295_amplicon4_ecDNA_1	LP6005690-DNA_B03_amplicon6_ecDNA_1	0.105526	47.8618	0.474698	0.0509188	0.160132	0.203675	0.640529	0	0	0.182782	0	0	58	3	420419	2064164	656362
LP6008267-DNA_F01_amplicon12_ecDNA_1	295-24175-215U-34_amplicon1_ecDNA_1	0.103947	47.5329	0.48046	0.0354249	0.172469	0.1417	0.689878	0	0	0.133214	0	0	28	4	2439549	17216352	3536206
TCGA-772ba6cf7583e12d3088feb90685bc2f_amplicon4_ecDNA_2	SS6003119_amplicon1_ecDNA_3	0.102928	47.3684	0.484212	0.159327	0.0465291	0.637307	0.186117	0	0	0.168291	0	0	15	25	3215660	5045697	17277664
TCGA-772ba6cf7583e12d3088feb90685bc2f_amplicon4_ecDNA_2	SS6003119_amplicon1_ecDNA_2	0.102928	47.3684	0.484212	0.159327	0.0465291	0.637307	0.186117	0	0	0.168291	0	0	15	25	3215660	5045697	17277664
LP6005500-DNA_A02_amplicon3_ecDNA_1	833-24010-30T-31_amplicon9_ecDNA_1	0.100254	46.2171	0.494168	0.106871	0.0936381	0.427483	0.374552	0	0	0.249431	0	0	22	18	751026	1756855	2005129
SM-4AX85_amplicon2_ecDNA_2	LP6005500-DNA_H01_amplicon1_ecDNA_1	0.0990617	45.3947	0.498664	0.017955	0.180168	0.0718201	0.720674	0	0	0.069875	0	0	16	5	417590	5814389	579444
LP6005690-DNA_B02_amplicon3_ecDNA_1	LP6005334-DNA_G01_amplicon2_ecDNA_1	0.0936867	43.0921	0.519348	0.0927098	0.0946637	0.370839	0.378655	0	0	0.230547	0	0	31	10	603479	1627334	1593745
TCGA-2d662d4c66d34a152517911cd2f38cb2_amplicon4_ecDNA_1	LP6005690-DNA_A02_amplicon8_ecDNA_1	0.0907745	42.2697	0.530847	0.0490337	0.132515	0.196135	0.530061	0	0	0.167081	0	0	32	14	3007257	15332612	5673414
TCGA-2d662d4c66d34a152517911cd2f38cb2_amplicon4_ecDNA_1	LP6005409-DNA_E01_amplicon5_ecDNA_1	0.089993	41.7763	0.533968	0.0356708	0.144315	0.142683	0.577261	0	0	0.129185	0	0	32	38	2187709	15332612	3789811
LP6007512-DNA_A01_amplicon5_ecDNA_1	623-23713-1O-35_amplicon5_ecDNA_1	0.0898719	41.7763	0.534453	0.127344	0.0524	0.509375	0.2096	0	0	0.174393	0	0	34	17	5240465	10288025	25002198
LP6005690-DNA_B02_amplicon3_ecDNA_1	833-24010-30T-31_amplicon9_ecDNA_1	0.0883203	40.2961	0.540699	0.0975061	0.0791346	0.390024	0.316538	0	0	0.211725	0	0	31	18	634700	1627334	2005129
LP6005334-DNA_G01_amplicon2_ecDNA_1	LP6008337-DNA_A06_amplicon1_ecDNA_1	0.0883047	40.2961	0.540763	0.12243	0.0541794	0.48972	0.216718	0	0	0.176795	0	0	10	16	780489	1593745	3601410
SS6003115_amplicon5_ecDNA_1	LP6005500-DNA_A02_amplicon3_ecDNA_1	0.0860892	38.8158	0.549787	0.0653076	0.106871	0.26123	0.427483	0	0	0.193524	0	0	23	22	751026	2874958	1756855
SS6003115_amplicon5_ecDNA_1	LP6005334-DNA_G01_amplicon2_ecDNA_1	0.0858113	38.6513	0.550927	0.0612085	0.110414	0.244834	0.441657	0	0	0.186965	0	0	23	10	703888	2874958	1593745
LP6005334-DNA_H03_amplicon2_ecDNA_1	LP6007401-DNA_A01_amplicon2_ecDNA_1	0.0836582	37.8289	0.559831	0.0629776	0.104339	0.251911	0.417355	0	0	0.186369	0	0	83	36	1326755	5266771	3178959
TCGA-b3b81876992ec5dda2430b9fe506aca2_amplicon6_ecDNA_1	SM-4B295_amplicon4_ecDNA_1	0.0834134	37.6645	0.56085	0.117965	0.0488623	0.471858	0.195449	0	0	0.160367	0	0	4	58	403439	855000	2064164
SM-4B295_amplicon4_ecDNA_1	833-24010-30T-31_amplicon9_ecDNA_1	0.0814077	37.0066	0.569263	0.0802267	0.0825887	0.320907	0.330355	0	0	0.194431	0	0	58	18	662404	2064164	2005129
LP6005334-DNA_G01_amplicon2_ecDNA_1	LP6008341-DNA_B02_amplicon1_ecDNA_2	0.0801464	36.6776	0.574605	0.104234	0.0560593	0.416934	0.224237	0	0	0.170706	0	0	10	16	664487	1593745	2963321
SM-4AX85_amplicon2_ecDNA_2	LP6005409-DNA_E01_amplicon5_ecDNA_1	0.0797425	36.6776	0.576325	0.0629327	0.0965524	0.251731	0.386209	0	0	0.179799	0	0	16	38	1463661	5814389	3789811
LP6005334-DNA_H03_amplicon2_ecDNA_1	LP6005334-DNA_G01_amplicon2_ecDNA_1	0.0797389	36.6776	0.57634	0.0370478	0.12243	0.148191	0.48972	0	0	0.128369	0	0	83	10	780489	5266771	1593745
LP6005500-DNA_A02_amplicon3_ecDNA_1	LP6008337-DNA_A06_amplicon1_ecDNA_1	0.0795025	36.6776	0.577348	0.106871	0.0521342	0.427483	0.208537	0	0	0.16301	0	0	22	16	751026	1756855	3601410
SM-4B295_amplicon4_ecDNA_1	LP6005690-DNA_B02_amplicon3_ecDNA_1	0.0742367	33.2237	0.600186	0.0620173	0.0864561	0.196345	0.24905	0.0172414	0.0322581	0.12333	0.0113636	1	58	31	405288	2064164	1627334
SM-4B295_amplicon4_ecDNA_1	LP6005409-DNA_E01_amplicon5_ecDNA_1	0.0738261	32.7303	0.601998	0.0955887	0.0520635	0.382355	0.208254	0	0	0.155831	0	0	58	38	789243	2064164	3789811
SM-4AX85_amplicon2_ecDNA_1	LP2000104-DNA_A01_amplicon1_ecDNA_1	0.072353	31.4145	0.608532	0.109232	0.0354737	0.436929	0.141895	0	0	0.119959	0	0	16	11	2540474	5814389	17903915
LP6005500-DNA_A02_amplicon3_ecDNA_1	LP6005334-DNA_H03_amplicon2_ecDNA_1	0.07126	31.0855	0.613418	0.106871	0.0356493	0.427483	0.142597	0	0	0.119731	0	0	22	83	751026	1756855	5266771
TCGA-8d56dc94d8f191808c30df1a5b307b32_amplicon6_ecDNA_1	TCGA-2d662d4c66d34a152517911cd2f38cb2_amplicon4_ecDNA_1	0.0706815	30.9211	0.616017	0.0397371	0.101626	0.158949	0.406503	0	0	0.12901	0	0	39	32	6232756	39212411	15332612
TCGA-2d662d4c66d34a152517911cd2f38cb2_amplicon4_ecDNA_1	LP6007594_amplicon3_ecDNA_2	0.0704556	30.7566	0.617034	0.0241828	0.116728	0.0967314	0.466914	0	0	0.0871108	0	0	32	13	1483145	15332612	3176487
TCGA-772ba6cf7583e12d3088feb90685bc2f_amplicon4_ecDNA_2	LP6007567-DNA_A01_amplicon5_ecDNA_1	0.0701394	30.5921	0.61846	0.0638595	0.0764193	0.255438	0.305677	0	0	0.161648	0	0	15	22	1288862	5045697	4216416
LP6005409-DNA_E01_amplicon5_ecDNA_1	833-24010-30T-31_amplicon9_ecDNA_1	0.0696361	30.4276	0.620736	0.0481901	0.091082	0.19276	0.364328	0	0	0.144247	0	0	38	18	730525	3789811	2005129
SM-4AX85_amplicon2_ecDNA_1	LP6007531-DNA_A01_amplicon1_ecDNA_1	0.0688388	30.0987	0.624354	0.109232	0.0284455	0.436929	0.113782	0	0	0.0992314	0	0	16	28	2540474	5814389	22327591
SM-4B295_amplicon4_ecDNA_1	LP6008341-DNA_B02_amplicon1_ecDNA_2	0.0679565	29.7697	0.628378	0.0577904	0.0781227	0.179437	0.124991	0.0172414	0.0625	0.0795319	0.0136986	1	58	16	370388	2064164	2963321
TCGA-2d662d4c66d34a152517911cd2f38cb2_amplicon4_ecDNA_1	266-24145-67T-34_amplicon4_ecDNA_1	0.0652801	29.1118	0.640713	0.0445991	0.0859612	0.178396	0.343845	0	0	0.133089	0	0	32	18	2735280	15332612	7954982
LP6005500-DNA_A02_amplicon3_ecDNA_1	LP6007401-DNA_A01_amplicon2_ecDNA_1	0.0647212	28.9474	0.643314	0.0833686	0.0460737	0.333474	0.184295	0	0	0.134683	0	0	22	36	585866	1756855	3178959
TCGA-8d56dc94d8f191808c30df1a5b307b32_amplicon2_ecDNA_1	303-23602-162L-38_amplicon1_ecDNA_1	0.0646637	28.9474	0.643582	0.0747951	0.0545324	0.29918	0.218129	0	0	0.144365	0	0	15	11	1805982	6036431	8279406
TCGA-8d56dc94d8f191808c30df1a5b307b32_amplicon2_ecDNA_1	303-24660-41K-37_amplicon1_ecDNA_1	0.0620536	28.125	0.655842	0.0714819	0.0526252	0.285928	0.210501	0	0	0.13797	0	0	15	3	1725982	6036431	8199406
LP6005500-DNA_A02_amplicon3_ecDNA_1	LP6005409-DNA_E01_amplicon5_ecDNA_1	0.059187	27.3026	0.669522	0.0808802	0.0374939	0.323521	0.149976	0	0	0.114172	0	0	22	38	568379	1756855	3789811
LP6008341-DNA_B02_amplicon1_ecDNA_2	LP6007401-DNA_A01_amplicon2_ecDNA_1	0.0587577	27.1382	0.67159	0.0608205	0.0566949	0.243282	0.22678	0	0	0.132978	0	0	16	36	720923	2963321	3178959
SS6003115_amplicon5_ecDNA_1	LP6005409-DNA_E01_amplicon5_ecDNA_1	0.0558575	25.9868	0.685696	0.0635248	0.0481901	0.254099	0.19276	0	0	0.123103	0	0	23	38	730525	2874958	3789811
TCGA-772ba6cf7583e12d3088feb90685bc2f_amplicon4_ecDNA_2	LP6005409-DNA_F03_amplicon3_ecDNA_1	0.0547636	25.6579	0.691077	0.0724229	0.0371042	0.289692	0.148417	0	0	0.108817	0	0	15	72	1461697	5045697	9848592
SM-4AX85_amplicon2_ecDNA_2	LP6005690-DNA_A02_amplicon1_ecDNA_1	0.0524604	24.1776	0.702515	0.019369	0.0855519	0.0774759	0.342207	0	0	0.0674334	0	0	16	2	450475	5814389	1316380
LP6007401-DNA_A01_amplicon2_ecDNA_1	833-24010-30T-31_amplicon9_ecDNA_1	0.0518987	23.8487	0.705327	0.0401473	0.0636501	0.160589	0.254601	0	0	0.109233	0	0	36	18	510507	3178959	2005129
SM-4B295_amplicon4_ecDNA_1	LP6005500-DNA_A02_amplicon3_ecDNA_1	0.0514641	23.6842	0.707509	0.0473251	0.0556032	0.1893	0.222413	0	0	0.113911	0	0	58	22	390747	2064164	1756855
SM-4B295_amplicon4_ecDNA_1	LP6005334-DNA_G01_amplicon2_ecDNA_1	0.0457173	19.9013	0.73686	0.0398379	0.0515967	0.159352	0.206387	0	0	0.0988074	0	0	58	10	328928	2064164	1593745
LP6005935-DNA_D01_amplicon2_ecDNA_1	623-23713-1O-35_amplicon5_ecDNA_1	0.0429321	17.9276	0.751421	0.0668473	0.019017	0.267389	0.0760679	0	0	0.0629484	0	0	23	17	1901865	7112725	25002198
LP6005409-DNA_E01_amplicon5_ecDNA_1	LP6005334-DNA_H03_amplicon2_ecDNA_1	0.0414331	17.1053	0.759348	0.0481901	0.0346761	0.19276	0.138705	0	0	0.0877396	0	0	38	83	730525	3789811	5266771
SM-4B295_amplicon4_ecDNA_1	LP6007401-DNA_A01_amplicon2_ecDNA_1	0.0350125	14.4737	0.79402	0.0424569	0.0275681	0.169828	0.110273	0	0	0.0716499	0	0	58	36	350552	2064164	3178959
TCGA-2d662d4c66d34a152517911cd2f38cb2_amplicon1_ecDNA_1	SM-4AX85_amplicon2_ecDNA_2	0.0256161	8.88158	0.846836	0.0318633	0.019369	0.127453	0.0774759	0	0	0.0506245	0	0	10	16	450475	3534439	5814389
LP6007438-DNA_A01_amplicon2_ecDNA_1	LP6005935-DNA_F02_amplicon1_ecDNA_1	0.022006	6.74342	0.867762	0.0142104	0.0298017	0.0568416	0.119207	0	0	0.0400295	0	0	11	2	26672	469234	223746
SM-4AX85_amplicon2_ecDNA_2	LP6005935-DNA_D01_amplicon2_ecDNA_1	0.0176012	6.41447	0.893741	0.019369	0.0158334	0.0774759	0.0633337	0	0	0.0361055	0	0	16	23	450475	5814389	7112725
TCGA-772ba6cf7583e12d3088feb90685bc2f_amplicon12_ecDNA_1	LP6005935-DNA_F02_amplicon1_ecDNA_1	0.00732781	4.93421	0.955901	0.00646218	0.00819344	0.0258487	0.0327738	0	0	0.014663	0	0	2	2	7333	283689	223746
LP6007531-DNA_A01_amplicon1_ecDNA_1	LP6007512-DNA_A01_amplicon6_ecDNA_1	0.00125858	3.28947	0.992801	0.000117164	0.00239999	0.000468658	0.00959996	0	0	0.000447043	0	0	28	5	10464	22327591	1090005

## Sheet: all features
Amp1	Amp2	SimilarityScore	SimScorePercentile	SimScorePvalue	AsymmetricScore1	AsymmetricScore2	GenomicSegmentScore1	GenomicSegmentScore2	BreakpointScore1	BreakpointScore2	JaccardGenomicSegment	JaccardBreakpoint	NumSharedBPs	Amp1NumBPs	Amp2NumBPs	AmpOverlapLen	Amp1AmpLen	Amp2AmpLen
TCGA-8d56dc94d8f191808c30df1a5b307b32_amplicon2_ecDNA_2	TCGA-8d56dc94d8f191808c30df1a5b307b32_amplicon2_BFB_1	1	100	0	1	1	1	1	1	1	1	1	15	15	15	6036431	6036431	6036431
TCGA-8d56dc94d8f191808c30df1a5b307b32_amplicon2_ecDNA_1	TCGA-8d56dc94d8f191808c30df1a5b307b32_amplicon2_BFB_1	1	100	0	1	1	1	1	1	1	1	1	15	15	15	6036431	6036431	6036431
997-24595-142W-33_amplicon8_ecDNA_1	997-24592-142W-30_amplicon8_ecDNA_1	1	100	0	1	1	1	1	1	1	1	1	1	1	1	98734	98734	98734
954-24214-219U-36_amplicon4_Linear amplification_1	954-24208-298T-34_amplicon4_Linear amplification_1	1	100	0	1	1	1	1	1	1	1	1	1	1	1	1692396	1692396	1692396
954-24220-219U-34_amplicon4_Linear amplification_1	954-24205-298T-35_amplicon4_Linear amplification_1	1	100	0	1	1	1	1	1	1	1	1	1	1	1	1592396	1592396	1592396
88-23701-198V-33_amplicon1_Linear amplification_1	88-23692-18U-36_amplicon1_Linear amplification_1	1	100	0	1	1	1	1	1	1	1	1	1	1	1	297635	297635	297635
833-24777-147V-26_amplicon5_Linear amplification_1	833-24774-30T-27_amplicon5_Linear amplification_1	1	100	0	1	1	1	1	1	1	1	1	1	1	1	178893	178893	178893
833-24777-147V-26_amplicon5_Linear amplification_1	833-24016-147V-30_amplicon6_Linear amplification_1	1	100	0	1	1	1	1	1	1	1	1	1	1	1	178893	178893	178893
833-24774-30T-27_amplicon5_Linear amplification_1	833-24016-147V-30_amplicon6_Linear amplification_1	1	100	0	1	1	1	1	1	1	1	1	1	1	1	178893	178893	178893
779-24094-67M-28_amplicon8_ecDNA_1	779-24085-103J-25_amplicon8_ecDNA_1	1	100	0	1	1	1	1	1	1	1	1	1	1	1	118376	118376	118376
572-24962N-94R-GST_amplicon2_Linear amplification_1	572-23785-66V-32_amplicon2_Linear amplification_1	1	100	0	1	1	1	1	1	1	1	2	2	2	1	304576	304576	304576
391-23521-155R-31_amplicon1_ecDNA_2	391-23521-155R-31_amplicon1_BFB_1	1	100	0	1	1	1	1	1	1	1	1	32	32	32	10916771	10916771	10916771
303-24975N-41K-GST_amplicon4_Linear amplification_1	303-23605-162L-36_amplicon4_Linear amplification_1	1	100	0	1	1	1	1	1	1	1	1	1	1	1	588371	588371	588371
303-24975N-41K-GST_amplicon4_Linear amplification_1	303-23599-41K-35_amplicon4_Linear amplification_1	1	100	0	1	1	1	1	1	1	1	1	1	1	1	588371	588371	588371
303-23605-162L-36_amplicon4_Linear amplification_1	303-23599-41K-35_amplicon4_Linear amplification_1	1	100	0	1	1	1	1	1	1	1	1	1	1	1	588371	588371	588371
169-23773-232V-31_amplicon1_ecDNA_1	169-23767-9T-29_amplicon1_ecDNA_1	1	100	0	1	1	1	1	1	1	1	1	1	1	1	2233556	2233556	2233556
169-23773-232V-31_amplicon1_ecDNA_1	169-23764-9T-31_amplicon1_ecDNA_1	1	100	0	1	1	1	1	1	1	1	1	1	1	1	2233556	2233556	2233556
169-23767-9T-29_amplicon1_ecDNA_1	169-23764-9T-31_amplicon1_ecDNA_1	1	100	0	1	1	1	1	1	1	1	1	1	1	1	2233556	2233556	2233556
163-24735-256R-37_amplicon1_Complex non-cyclic_1	163-23740-14O-37_amplicon1_Complex non-cyclic_1	1	100	0	1	1	1	1	1	1	1	1	4	4	4	3858753	3858753	3858753
833-24777-147V-26_amplicon5_Linear amplification_1	660-24052-83O-31_amplicon20_Linear amplification_1	0.996167	100	1.11022e-16	0.999679	0.992655	0.998714	0.97062	1	1	0.969409	1	1	1	1	178663	178893	184071
833-24774-30T-27_amplicon5_Linear amplification_1	660-24052-83O-31_amplicon20_Linear amplification_1	0.996167	100	1.11022e-16	0.999679	0.992655	0.998714	0.97062	1	1	0.969409	1	1	1	1	178663	178893	184071
833-24016-147V-30_amplicon6_Linear amplification_1	660-24052-83O-31_amplicon20_Linear amplification_1	0.996167	100	1.11022e-16	0.999679	0.992655	0.998714	0.97062	1	1	0.969409	1	1	1	1	178663	178893	184071
954-24220-219U-34_amplicon4_Linear amplification_1	954-24214-219U-36_amplicon4_Linear amplification_1	0.992614	100	1.22125e-15	1	0.985228	1	0.940912	1	1	0.940912	1	1	1	1	1592396	1592396	1692396
954-24220-219U-34_amplicon4_Linear amplification_1	954-24208-298T-34_amplicon4_Linear amplification_1	0.992614	100	1.22125e-15	1	0.985228	1	0.940912	1	1	0.940912	1	1	1	1	1592396	1592396	1692396
954-24214-219U-36_amplicon4_Linear amplification_1	954-24205-298T-35_amplicon4_Linear amplification_1	0.992614	100	1.22125e-15	0.985228	1	0.940912	1	1	1	0.940912	1	1	1	1	1592396	1692396	1592396
954-24208-298T-34_amplicon4_Linear amplification_1	954-24205-298T-35_amplicon4_Linear amplification_1	0.992614	100	1.22125e-15	0.985228	1	0.940912	1	1	1	0.940912	1	1	1	1	1592396	1692396	1592396
163-24735-256R-37_amplicon6_Linear amplification_1	163-23743-14O-35_amplicon6_Linear amplification_1	0.992076	100	1.9984e-15	1	0.984152	1	0.93661	1	1	0.93661	1	1	1	1	1477529	1477529	1577529
TCGA-5f63577f748f5420f6d4c418af53b416_amplicon3_Linear amplification_1	TCGA-09bce96b9a5be47b076772cb94f102d7_amplicon9_Linear amplification_1	0.991261	100	3.9968e-15	0.98741	0.995112	0.949641	0.980447	1	1	0.93199	1	1	1	1	370756	390417	378150
572-24962N-94R-GST_amplicon2_Linear amplification_1	572-24741-66V-34_amplicon2_Linear amplification_1	0.969103	100	2.78848e-11	1	0.938207	1	0.752828	1	1	0.752828	2	2	2	1	304576	304576	404576
572-24741-66V-34_amplicon2_Linear amplification_1	572-23785-66V-32_amplicon2_Linear amplification_1	0.969103	100	2.78848e-11	0.938207	1	0.752828	1	1	1	0.752828	1	1	1	1	304576	404576	304576
572-24741-66V-34_amplicon2_Linear amplification_1	572-23776-94R-32_amplicon2_Linear amplification_1	0.969103	100	2.78848e-11	0.938207	1	0.752828	1	1	1	0.752828	1	1	1	1	304576	404576	304576
74-24714-230T-31_amplicon2_BFB_1	74-23668-230T-33_amplicon2_BFB_1	0.958333	100	2.2736e-10	1	0.916667	1	1	1	0.888889	1	0.888889	8	8	9	17322855	17322855	17322855
660-24052-83O-31_amplicon20_Linear amplification_1	572-24962N-94R-GST_amplicon2_Linear amplification_1	0.950544	100	7.56766e-10	1	0.901088	1	0.604352	1	1	0.604352	0.5	1	1	2	184071	184071	304576
660-24052-83O-31_amplicon20_Linear amplification_1	572-23785-66V-32_amplicon2_Linear amplification_1	0.950544	100	7.56766e-10	1	0.901088	1	0.604352	1	1	0.604352	1	1	1	1	184071	184071	304576
660-24052-83O-31_amplicon20_Linear amplification_1	572-23776-94R-32_amplicon2_Linear amplification_1	0.950544	100	7.56766e-10	1	0.901088	1	0.604352	1	1	0.604352	1	1	1	1	184071	184071	304576
954-24220-219U-34_amplicon1_Linear amplification_1	954-24205-298T-35_amplicon1_Linear amplification_1	0.949764	100	8.44525e-10	0.899529	1	0.598116	1	1	1	0.598116	1	1	1	1	148828	248828	148828
88-24991N-123S-BLD_amplicon1_Linear amplification_1	88-23701-198V-33_amplicon1_Linear amplification_1	0.949762	100	8.44775e-10	0.899525	1	0.598099	1	1	1	0.598099	1	1	1	1	297635	497635	297635
88-24991N-123S-BLD_amplicon1_Linear amplification_1	88-23692-18U-36_amplicon1_Linear amplification_1	0.949762	100	8.44775e-10	0.899525	1	0.598099	1	1	1	0.598099	1	1	1	1	297635	497635	297635
833-24777-147V-26_amplicon5_Linear amplification_1	572-24962N-94R-GST_amplicon2_Linear amplification_1	0.948419	100	1.01662e-09	1	0.896838	1	0.587351	1	1	0.587351	0.5	1	1	2	178893	178893	304576
833-24774-30T-27_amplicon5_Linear amplification_1	572-24962N-94R-GST_amplicon2_Linear amplification_1	0.948419	100	1.01662e-09	1	0.896838	1	0.587351	1	1	0.587351	0.5	1	1	2	178893	178893	304576
833-24016-147V-30_amplicon6_Linear amplification_1	572-24962N-94R-GST_amplicon2_Linear amplification_1	0.948419	100	1.01662e-09	1	0.896838	1	0.587351	1	1	0.587351	0.5	1	1	2	178893	178893	304576
833-24777-147V-26_amplicon5_Linear amplification_1	572-23785-66V-32_amplicon2_Linear amplification_1	0.948419	100	1.01662e-09	1	0.896838	1	0.587351	1	1	0.587351	1	1	1	1	178893	178893	304576
833-24774-30T-27_amplicon5_Linear amplification_1	572-23785-66V-32_amplicon2_Linear amplification_1	0.948419	100	1.01662e-09	1	0.896838	1	0.587351	1	1	0.587351	1	1	1	1	178893	178893	304576
833-24016-147V-30_amplicon6_Linear amplification_1	572-23785-66V-32_amplicon2_Linear amplification_1	0.948419	100	1.01662e-09	1	0.896838	1	0.587351	1	1	0.587351	1	1	1	1	178893	178893	304576
833-24777-147V-26_amplicon5_Linear amplification_1	572-23776-94R-32_amplicon2_Linear amplification_1	0.948419	100	1.01662e-09	1	0.896838	1	0.587351	1	1	0.587351	1	1	1	1	178893	178893	304576
833-24774-30T-27_amplicon5_Linear amplification_1	572-23776-94R-32_amplicon2_Linear amplification_1	0.948419	100	1.01662e-09	1	0.896838	1	0.587351	1	1	0.587351	1	1	1	1	178893	178893	304576
833-24016-147V-30_amplicon6_Linear amplification_1	572-23776-94R-32_amplicon2_Linear amplification_1	0.948419	100	1.01662e-09	1	0.896838	1	0.587351	1	1	0.587351	1	1	1	1	178893	178893	304576
660-24052-83O-31_amplicon20_Linear amplification_1	572-24741-66V-34_amplicon2_Linear amplification_1	0.931872	100	7.16075e-09	1	0.863743	1	0.454973	1	1	0.454973	1	1	1	1	184071	184071	404576
833-24777-147V-26_amplicon5_Linear amplification_1	572-24741-66V-34_amplicon2_Linear amplification_1	0.930272	100	8.42712e-09	1	0.860544	1	0.442174	1	1	0.442174	1	1	1	1	178893	178893	404576
833-24774-30T-27_amplicon5_Linear amplification_1	572-24741-66V-34_amplicon2_Linear amplification_1	0.930272	100	8.42712e-09	1	0.860544	1	0.442174	1	1	0.442174	1	1	1	1	178893	178893	404576
833-24016-147V-30_amplicon6_Linear amplification_1	572-24741-66V-34_amplicon2_Linear amplification_1	0.930272	100	8.42712e-09	1	0.860544	1	0.442174	1	1	0.442174	1	1	1	1	178893	178893	404576
623-23710-1O-36_amplicon13_Linear amplification_1	266-24145-67T-34_amplicon10_Linear amplification_1	0.929325	100	9.26296e-09	0.861124	0.997527	0.444495	0.990109	1	1	0.44253	1	1	1	1	2075787	4669990	2096524
74-24717-169U-30_amplicon2_BFB_1	74-23677-169U-32_amplicon2_BFB_1	0.928409	100	1.01392e-08	0.931818	0.925	1	1	0.909091	0.9	1	0.909091	10	11	10	17322855	17322855	17322855
74-24714-230T-31_amplicon2_BFB_1	74-23677-169U-32_amplicon2_BFB_1	0.925	100	1.4052e-08	1	0.85	1	1	1	0.8	1	0.8	8	8	10	17322855	17322855	17322855
TCGA-b3b81876992ec5dda2430b9fe506aca2_amplicon4_Linear amplification_1	LP6007424-DNA_A01_amplicon15_Linear amplification_1	0.924734	100	1.44054e-08	0.929342	0.920126	0.717369	0.680503	1	1	0.536629	1	1	1	1	276202	385021	405879
572-24962N-94R-GST_amplicon2_Linear amplification_1	572-23776-94R-32_amplicon2_Linear amplification_1	0.917919	100	2.64617e-08	0.917919	0.917919	0.671675	0.671675	1	1	0.505655	2	2	2	1	204576	304576	304576
572-23785-66V-32_amplicon2_Linear amplification_1	572-23776-94R-32_amplicon2_Linear amplification_1	0.917919	100	2.64617e-08	0.917919	0.917919	0.671675	0.671675	1	1	0.505655	1	1	1	1	204576	304576	304576
TCGA-772ba6cf7583e12d3088feb90685bc2f_amplicon20_Linear amplification_1	TCGA-09bce96b9a5be47b076772cb94f102d7_amplicon9_Linear amplification_1	0.90411	100	7.87643e-08	0.993463	0.814757	0.973852	0.259027	1	1	0.257238	1	1	1	1	97951	100581	378150
88-24967N-18U-GST_amplicon1_Complex non-cyclic_1	88-23695-18U-35_amplicon1_Complex non-cyclic_1	0.903976	100	7.9537e-08	0.997733	0.81022	0.990931	0.990879	1	0.75	0.981974	0.75	3	3	4	513659	518360	518387
779-24094-67M-28_amplicon5_BFB_1	779-24085-103J-25_amplicon5_BFB_1	0.901316	100	9.63443e-08	1	0.802632	1	1	1	0.736842	1	0.736842	14	14	19	2536277	2536277	2536277
954-24214-219U-36_amplicon3_BFB_1	954-24208-298T-34_amplicon3_BFB_1	0.9	100	1.05724e-07	0.925	0.875	1	1	0.9	0.833333	1	0.692308	9	10	12	8327476	8327476	8327476
977-24864-115V-32_amplicon6_BFB_1	977-23854-209U-33_amplicon6_BFB_1	0.899309	100	1.10954e-07	0.798619	1	0.994475	1	0.733333	1	0.994475	0.733333	11	15	11	3599674	3619674	3599674
74-24717-169U-30_amplicon2_BFB_1	74-24714-230T-31_amplicon2_BFB_1	0.897727	100	1.23775e-07	0.795455	1	1	1	0.727273	1	1	0.727273	8	11	8	17322855	17322855	17322855
TCGA-772ba6cf7583e12d3088feb90685bc2f_amplicon20_Linear amplification_1	TCGA-5f63577f748f5420f6d4c418af53b416_amplicon3_Linear amplification_1	0.891536	100	1.86928e-07	0.975085	0.807987	0.900339	0.231949	1	1	0.226143	1	1	1	1	90557	100581	390417
74-24717-169U-30_amplicon2_BFB_1	74-23668-230T-33_amplicon2_BFB_1	0.890152	100	2.04321e-07	0.863636	0.916667	1	1	0.818182	0.888889	1	0.818182	9	11	9	17322855	17322855	17322855
74-23677-169U-32_amplicon2_BFB_1	74-23668-230T-33_amplicon2_BFB_1	0.883333	100	3.11705e-07	0.85	0.916667	1	1	0.8	0.888889	1	0.727273	8	10	9	17322855	17322855	17322855
954-24220-219U-34_amplicon3_BFB_1	954-24208-298T-34_amplicon3_BFB_1	0.88175	100	3.42613e-07	0.8266	0.9369	0.99871	0.997598	0.769231	0.916667	0.996314	0.666667	10	13	12	8307476	8318210	8327476
623-23713-1O-35_amplicon6_BFB_1	623-23710-1O-36_amplicon7_BFB_1	0.875	100	5.05698e-07	0.875	0.875	1	1	0.833333	0.833333	1	0.714286	15	18	18	4108681	4108681	4108681
623-23713-1O-35_amplicon8_ecDNA_1	623-23710-1O-36_amplicon9_ecDNA_1	0.861457	100	1.0404e-06	0.972914	0.75	0.891654	1	1	0.666667	0.891654	0.666667	2	2	3	822971	922971	822971
954-24214-219U-36_amplicon3_BFB_1	954-24205-298T-35_amplicon3_BFB_1	0.859214	100	1.16444e-06	1	0.718427	1	0.998709	1	0.625	0.998709	0.625	10	10	16	8327476	8327476	8338239
779-24091-67M-31_amplicon5_BFB_1	779-24085-103J-25_amplicon5_BFB_1	0.858553	100	1.20332e-06	0.875	0.842105	1	1	0.833333	0.789474	1	0.681818	15	18	19	2536277	2536277	2536277
295-24175-215U-34_amplicon10_BFB_1	295-24169-103S-32_amplicon13_BFB_1	0.848958	100	1.90655e-06	0.791667	0.90625	1	1	0.722222	0.875	1	0.619048	13	18	16	3611239	3611239	3611239
954-24208-298T-34_amplicon3_BFB_1	954-24205-298T-35_amplicon3_BFB_1	0.827964	100	4.74868e-06	0.9375	0.718427	1	0.998709	0.916667	0.625	0.998709	0.647059	11	12	16	8327476	8327476	8338239
295-24184-215U-26_amplicon13_BFB_1	295-24169-103S-32_amplicon13_BFB_1	0.825893	100	5.16423e-06	0.839286	0.8125	1	1	0.785714	0.75	1	0.578947	11	14	16	3611239	3611239	3611239
954-24220-219U-34_amplicon3_BFB_1	954-24205-298T-35_amplicon3_BFB_1	0.824819	100	5.39165e-06	0.884615	0.765024	0.999998	0.997596	0.846154	0.6875	0.997593	0.611111	11	13	16	8318191	8318210	8338239
779-24094-67M-28_amplicon5_BFB_1	779-24091-67M-31_amplicon5_BFB_1	0.821429	100	6.16728e-06	0.892857	0.75	1	1	0.857143	0.666667	1	0.6	12	14	18	2536277	2536277	2536277
977-24864-115V-32_amplicon6_BFB_1	977-23857-209U-28_amplicon6_BFB_1	0.8125	100	8.68249e-06	0.7	0.925	1	1	0.6	0.9	1	0.5625	9	15	10	3619674	3619674	3619674
779-24094-67M-28_amplicon2_Linear amplification_1	779-24091-67M-31_amplicon2_Linear amplification_1	0.8125	100	8.68249e-06	0.625	1	1	1	0.5	1	1	0.5	1	2	1	7185740	7185740	7185740
163-24735-256R-37_amplicon6_Linear amplification_1	163-23740-14O-37_amplicon6_BFB_1	0.8125	100	8.68249e-06	1	0.625	1	1	1	0.5	1	0.5	1	1	2	1477529	1477529	1477529
163-23743-14O-35_amplicon6_Linear amplification_1	163-23740-14O-37_amplicon6_BFB_1	0.804576	100	1.16054e-05	0.984152	0.625	0.93661	1	1	0.5	0.93661	0.5	1	1	2	1477529	1577529	1477529
43-25093-29P-30_amplicon1_Complex non-cyclic_1	43-23593-29P-28_amplicon1_Complex non-cyclic_1	0.800033	100	1.36339e-05	0.997849	0.602218	0.991394	0.908873	1	0.5	0.901759	0.5	2	2	4	2068005	2085956	2275351
626-24780-238S-34_amplicon1_BFB_1	626-24028-12X-34_amplicon2_BFB_1	0.788366	100	2.02886e-05	0.713098	0.863634	0.92382	0.99999	0.642857	0.818182	0.923812	0.5625	9	14	11	10757859	11644973	10757965
954-24220-219U-34_amplicon3_BFB_1	954-24214-219U-36_amplicon3_BFB_1	0.780308	100	2.63634e-05	0.711216	0.8494	0.99871	0.997598	0.615385	0.8	0.996314	0.533333	8	13	10	8307476	8318210	8327476
295-24184-215U-26_amplicon13_BFB_1	295-24175-215U-34_amplicon10_BFB_1	0.77381	100	3.2339e-05	0.839286	0.708333	1	1	0.785714	0.611111	1	0.52381	11	14	18	3611239	3611239	3611239
977-23857-209U-28_amplicon6_BFB_1	977-23854-209U-33_amplicon6_BFB_1	0.750446	100	6.44012e-05	0.773619	0.727273	0.994475	1	0.7	0.636364	0.994475	0.5	7	10	11	3599674	3619674	3599674
88-24991N-123S-BLD_amplicon1_Linear amplification_1	88-24967N-18U-GST_amplicon1_Complex non-cyclic_1	0.745002	100	7.49131e-05	1	0.490005	1	0.960018	1	0.333333	0.960018	0.333333	1	1	3	497635	497635	518360
88-23701-198V-33_amplicon1_Linear amplification_1	88-23698-198V-33_amplicon1_Complex non-cyclic_1	0.738297	100	8.98542e-05	1	0.476594	1	0.906376	1	0.333333	0.906376	0.333333	1	1	3	297635	297635	328379
88-23698-198V-33_amplicon1_Complex non-cyclic_1	88-23692-18U-36_amplicon1_Linear amplification_1	0.738297	100	8.98542e-05	0.476594	1	0.906376	1	0.333333	1	0.906376	0.333333	1	3	1	297635	328379	297635
626-24028-12X-34_amplicon2_BFB_1	626-24022-238S-33_amplicon2_BFB_1	0.736654	100	9.38822e-05	0.794988	0.67832	0.998135	0.998992	0.727273	0.571429	0.997131	0.470588	8	11	14	10737903	10757965	10748733
391-25007N-73P-BLD_amplicon3_Linear amplification_1	391-23866-82K-33_amplicon3_BFB_1	0.726279	100	0.00012307	0.998013	0.454545	0.99205	1	1	0.272727	0.99205	0.272727	3	3	11	6097904	6146769	6097904
626-24780-238S-34_amplicon1_BFB_1	626-24022-238S-33_amplicon2_BFB_1	0.72228	100	0.000136231	0.71267	0.731891	0.922107	0.998993	0.642857	0.642857	0.921251	0.473684	9	14	14	10737910	11644973	10748733
TCGA-a10f0e9c2d07b53a9b624701a0351175_amplicon4_Linear amplification_1	TCGA-8d56dc94d8f191808c30df1a5b307b32_amplicon4_Linear amplification_1	0.721553	100	0.000138752	0.713947	0.729158	0.855787	0.916634	0.666667	0.666667	0.793989	0.5	2	3	3	64641	75534	70520
88-24991N-123S-BLD_amplicon1_Linear amplification_1	88-23695-18U-35_amplicon1_Complex non-cyclic_1	0.713746	100	0.000168407	1	0.427492	1	0.959968	1	0.25	0.959968	0.25	1	1	4	497635	497635	518387
TCGA-b3b81876992ec5dda2430b9fe506aca2_amplicon3_Complex non-cyclic_1	TCGA-09bce96b9a5be47b076772cb94f102d7_amplicon10_Linear amplification_1	0.712663	100	0.000172922	0.425326	1	0.951303	1	0.25	1	0.951303	0.25	1	4	1	399177	419611	399177
740-24253-156N-35_amplicon3_ecDNA_1	740-24247-138M-36_amplicon5_ecDNA_1	0.698326	100	0.000243204	0.546653	0.849999	0.68661	0.999994	0.5	0.8	0.686607	0.444444	4	8	5	2577734	3754291	2577749
686-24669-1T-32_amplicon2_BFB_1	686-23635-1T-32_amplicon2_BFB_1	0.697693	100	0.000246797	0.534275	0.861111	0.817101	1	0.44	0.814815	0.817101	0.4	22	50	27	3183714	3896353	3183714
88-24967N-18U-GST_amplicon1_Complex non-cyclic_1	88-23701-198V-33_amplicon1_Linear amplification_1	0.696773	100	0.000252105	0.393546	1	0.574186	1	0.333333	1	0.574186	0.333333	1	3	1	297635	518360	297635
88-24967N-18U-GST_amplicon1_Complex non-cyclic_1	88-23692-18U-36_amplicon1_Linear amplification_1	0.696773	100	0.000252105	0.393546	1	0.574186	1	0.333333	1	0.574186	0.333333	1	3	1	297635	518360	297635
88-24967N-18U-GST_amplicon1_Complex non-cyclic_1	88-23698-198V-33_amplicon1_Complex non-cyclic_1	0.690016	100	0.000294183	0.647383	0.73265	0.58953	0.930598	0.666667	0.666667	0.564703	0.5	2	3	3	305589	518360	328379
88-24991N-123S-BLD_amplicon1_Linear amplification_1	88-23698-198V-33_amplicon1_Complex non-cyclic_1	0.688059	100	0.000307437	0.899525	0.476594	0.598099	0.906376	1	0.333333	0.563298	0.333333	1	1	3	297635	497635	328379
TCGA-b3b81876992ec5dda2430b9fe506aca2_amplicon3_Complex non-cyclic_1	88-24991N-123S-BLD_amplicon1_Linear amplification_1	0.687931	100	0.000308322	0.425326	0.950537	0.951303	0.802148	0.25	1	0.770509	0.25	1	4	1	399177	419611	497635
396-24461-98A-37_amplicon6_Complex non-cyclic_1	396-24457-98A-37_amplicon5_BFB_1	0.6875	100	0.000311319	0.625	0.75	1	1	0.5	0.666667	1	0.4	2	4	3	8618457	8618457	8618457
TCGA-b3b81876992ec5dda2430b9fe506aca2_amplicon3_Complex non-cyclic_1	88-23701-198V-33_amplicon1_Linear amplification_1	0.682414	100	0.000348584	0.364828	1	0.709312	1	0.25	1	0.709312	0.25	1	4	1	297635	419611	297635
TCGA-b3b81876992ec5dda2430b9fe506aca2_amplicon3_Complex non-cyclic_1	88-23692-18U-36_amplicon1_Linear amplification_1	0.682414	100	0.000348584	0.364828	1	0.709312	1	0.25	1	0.709312	0.25	1	4	1	297635	419611	297635
88-23701-198V-33_amplicon1_Linear amplification_1	88-23695-18U-35_amplicon1_Complex non-cyclic_1	0.665519	100	0.000501101	1	0.331039	1	0.574156	1	0.25	0.574156	0.25	1	1	4	297635	297635	518387
88-23695-18U-35_amplicon1_Complex non-cyclic_1	88-23692-18U-36_amplicon1_Linear amplification_1	0.665519	100	0.000501101	0.331039	1	0.574156	1	0.25	1	0.574156	0.25	1	4	1	297635	518387	297635
TCGA-b3b81876992ec5dda2430b9fe506aca2_amplicon3_Complex non-cyclic_1	88-24967N-18U-GST_amplicon1_Complex non-cyclic_1	0.65633	100	0.000605814	0.616868	0.695792	0.967472	0.783166	0.5	0.666667	0.763074	0.4	2	4	3	405962	419611	518360
TCGA-b3b81876992ec5dda2430b9fe506aca2_amplicon3_Complex non-cyclic_1	88-23698-198V-33_amplicon1_Complex non-cyclic_1	0.653327	100	0.000643863	0.564502	0.742151	0.758009	0.968603	0.5	0.666667	0.739831	0.4	2	4	3	318069	419611	328379
997-24598-184V-29_amplicon3_Complex non-cyclic_1	997-24592-142W-30_amplicon3_Complex non-cyclic_1	0.6515	100	0.000667997	0.625	0.677999	1	0.997711	0.5	0.571429	0.997711	0.363636	4	8	7	8717372	8717372	8737372
TCGA-5de0badfb117487a6aa2b53510d0eb36_amplicon4_Linear amplification_1	396-24457-98A-37_amplicon7_Linear amplification_1	0.649756	100	0.000691753	1	0.299511	1	0.198045	1	0.333333	0.198045	0.333333	1	1	3	2150003	2150003	10856124
88-23698-198V-33_amplicon1_Complex non-cyclic_1	88-23695-18U-35_amplicon1_Complex non-cyclic_1	0.630452	100	0.00100704	0.736249	0.524655	0.944996	0.59862	0.666667	0.5	0.578465	0.4	2	3	4	310317	328379	518387
TCGA-b3b81876992ec5dda2430b9fe506aca2_amplicon4_Linear amplification_1	TCGA-772ba6cf7583e12d3088feb90685bc2f_amplicon2_Complex non-cyclic_1	0.625815	100	0.00109888	0.970783	0.280847	0.883131	0.373389	1	0.25	0.355807	0.25	1	1	4	340024	385021	910644
997-24601-184V-32_amplicon2_Complex non-cyclic_1	997-24595-142W-33_amplicon2_Complex non-cyclic_1	0.624367	100	0.00112899	0.812054	0.43668	0.998217	0.746718	0.75	0.333333	0.745724	0.3	3	4	9	6524932	6536590	8738142
LP6008337-DNA_H05_amplicon1_BFB_1	LP6008337-DNA_A06_amplicon1_ecDNA_1	0.61682	99.8355	0.00129762	0.66568	0.56796	0.816565	0.771841	0.615385	0.5	0.657788	0.380952	8	13	16	2779716	3404157	3601410
391-25007N-73P-BLD_amplicon3_Linear amplification_1	391-23521-155R-31_amplicon1_BFB_1	0.605538	99.8355	0.00158976	1	0.211077	1	0.563057	1	0.09375	0.563057	0.09375	3	3	32	6146769	6146769	10916771
SS6003149_amplicon4_BFB_1	LP6007424-DNA_A01_amplicon15_Linear amplification_1	0.604641	99.8355	0.00161523	0.209283	1	0.237131	1	0.2	1	0.237131	0.2	1	5	1	405879	1711621	405879
TCGA-b3b81876992ec5dda2430b9fe506aca2_amplicon4_Linear amplification_1	SS6003149_amplicon4_BFB_1	0.603118	99.8355	0.00165928	1	0.206236	1	0.224945	1	0.2	0.224945	0.2	1	1	5	385021	385021	1711621
TCGA-b3b81876992ec5dda2430b9fe506aca2_amplicon3_Complex non-cyclic_1	88-23695-18U-35_amplicon1_Complex non-cyclic_1	0.596373	99.8355	0.00186692	0.619685	0.573061	0.97874	0.792246	0.5	0.5	0.778843	0.333333	2	4	4	410690	419611	518387
163-24735-256R-37_amplicon1_Complex non-cyclic_1	163-23743-14O-35_amplicon1_Linear amplification_1	0.5875	99.8355	0.00217369	0.625	0.55	1	1	0.5	0.4	1	0.285714	2	4	5	3858753	3858753	3858753
163-23743-14O-35_amplicon1_Linear amplification_1	163-23740-14O-37_amplicon1_Complex non-cyclic_1	0.5875	99.8355	0.00217369	0.55	0.625	1	1	0.4	0.5	1	0.285714	2	5	4	3858753	3858753	3858753
391-23872-155R-34_amplicon3_ecDNA_1	391-23521-155R-31_amplicon1_ecDNA_1	0.587373	99.8355	0.00217837	0.765602	0.409144	0.999909	0.605326	0.6875	0.34375	0.605293	0.297297	11	16	32	6608204	6608804	10916771
391-23872-155R-34_amplicon3_BFB_1	391-23521-155R-31_amplicon1_BFB_1	0.587373	99.8355	0.00217837	0.765602	0.409144	0.999909	0.605326	0.6875	0.34375	0.605293	0.297297	11	16	32	6608204	6608804	10916771
TCGA-b3b81876992ec5dda2430b9fe506aca2_amplicon4_Linear amplification_1	LP6007504-DNA_A01_amplicon2_Complex non-cyclic_1	0.57715	99.8355	0.00258512	1	0.1543	1	0.317201	1	0.1	0.317201	0.1	1	1	10	385021	385021	1213809
TCGA-1b96c14cf3e78e260ea99962b25dca4f_amplicon1_Complex non-cyclic_1	396-24457-98A-37_amplicon8_Linear amplification_1	0.572409	99.6711	0.00279478	0.144819	1	0.150704	1	0.142857	1	0.150704	0.142857	1	7	1	1254787	8326163	1254787
TCGA-772ba6cf7583e12d3088feb90685bc2f_amplicon2_Complex non-cyclic_1	LP6007424-DNA_A01_amplicon15_Linear amplification_1	0.571691	99.6711	0.00282776	0.250973	0.89241	0.253892	0.56964	0.25	1	0.21303	0.25	1	4	1	231205	910644	405879
LP6007424-DNA_A01_amplicon15_Linear amplification_1	SM-4B296_amplicon3_BFB_1	0.570702	99.6711	0.00287379	1	0.141403	1	0.137043	1	0.142857	0.137043	0.142857	1	1	7	405879	405879	2961701
TCGA-b3b81876992ec5dda2430b9fe506aca2_amplicon4_Linear amplification_1	SM-4B296_amplicon3_BFB_1	0.569821	99.6711	0.00291526	1	0.139643	1	0.13	1	0.142857	0.13	0.142857	1	1	7	385021	385021	2961701
LP6008337-DNA_A06_amplicon1_ecDNA_1	LP6008267-DNA_E01_amplicon1_BFB_1	0.569596	99.6711	0.00292597	0.518064	0.621127	0.384757	0.984508	0.5625	0.5	0.382442	0.36	9	16	18	1385669	3601410	1407473
TCGA-5de0badfb117487a6aa2b53510d0eb36_amplicon4_Linear amplification_1	TCGA-1b96c14cf3e78e260ea99962b25dca4f_amplicon1_Complex non-cyclic_1	0.567561	99.6711	0.00302409	0.97093	0.164192	0.883721	0.228197	1	0.142857	0.221545	0.142857	1	1	7	1900003	2150003	8326163
LP2000108-DNA_A01_amplicon1_Complex non-cyclic_1	163-24735-256R-37_amplicon1_Complex non-cyclic_1	0.567308	99.6711	0.0030365	0.580246	0.55437	0.820982	0.71748	0.5	0.5	0.620417	0.333333	2	4	4	2768578	3372275	3858753
LP2000108-DNA_A01_amplicon1_Complex non-cyclic_1	163-23740-14O-37_amplicon1_Complex non-cyclic_1	0.567308	99.6711	0.0030365	0.580246	0.55437	0.820982	0.71748	0.5	0.5	0.620417	0.333333	2	4	4	2768578	3372275	3858753
TCGA-8d56dc94d8f191808c30df1a5b307b32_amplicon4_Linear amplification_1	TCGA-772ba6cf7583e12d3088feb90685bc2f_amplicon6_Complex non-cyclic_1	0.562269	99.6711	0.00329262	0.977932	0.146605	0.911727	0.240267	1	0.115385	0.234805	0.115385	3	3	26	64295	70520	267598
LP6008337-DNA_H05_amplicon1_BFB_1	LP6008267-DNA_E01_amplicon1_BFB_1	0.559893	99.6711	0.00341962	0.556581	0.563206	0.38017	0.91949	0.615385	0.444444	0.367922	0.347826	8	13	18	1294157	3404157	1407473
623-23713-1O-35_amplicon5_ecDNA_1	623-23710-1O-36_amplicon13_Linear amplification_1	0.545407	99.6711	0.00428871	0.0908134	1	0.186783	1	0.0588235	1	0.186783	0.0588235	1	17	1	4669990	25002198	4669990
LP6007424-DNA_A01_amplicon15_Linear amplification_1	LP6005500-DNA_E03_amplicon11_Complex non-cyclic_1	0.544037	99.6711	0.00437986	1	0.0880744	1	0.152298	1	0.0666667	0.152298	0.0666667	1	1	15	405879	405879	2665038
TCGA-93ea360c5937eacd6158ad8b9e05acb3_amplicon1_Complex non-cyclic_1	TCGA-71884ea02317c53425b8a24978a646ba_amplicon2_Complex non-cyclic_1	0.543874	99.6711	0.00439084	0.588614	0.499134	0.744699	0.702419	0.536585	0.431373	0.566099	0.314286	22	41	51	430987	578740	613575
TCGA-b3b81876992ec5dda2430b9fe506aca2_amplicon4_Linear amplification_1	LP6005500-DNA_E03_amplicon11_Complex non-cyclic_1	0.543059	99.6711	0.00444599	1	0.0861178	1	0.144471	1	0.0666667	0.144471	0.0666667	1	1	15	385021	385021	2665038
391-25007N-73P-BLD_amplicon3_Linear amplification_1	391-23872-155R-34_amplicon3_BFB_1	0.538136	99.6711	0.00479187	0.75	0.326272	1	0.930088	0.666667	0.125	0.930088	0.117647	2	3	16	6146769	6146769	6608804
623-23713-1O-35_amplicon5_ecDNA_1	266-24145-67T-34_amplicon10_Linear amplification_1	0.532541	99.5066	0.00521273	0.065081	1	0.0838536	1	0.0588235	1	0.0838536	0.0588235	1	17	1	2096524	25002198	2096524
TCGA-5de0badfb117487a6aa2b53510d0eb36_amplicon4_Linear amplification_1	TCGA-2d662d4c66d34a152517911cd2f38cb2_amplicon4_ecDNA_1	0.529247	99.5066	0.00547496	1	0.0584935	1	0.140224	1	0.03125	0.140224	0.03125	1	1	32	2150003	2150003	15332612
686-24669-1T-32_amplicon2_BFB_1	686-23635-1T-32_amplicon1_BFB_1	0.529106	99.5066	0.00548642	0.0582119	1	0.0528476	1	0.06	1	0.0528476	0.06	3	50	3	205913	3896353	205913
LP6007504-DNA_A01_amplicon2_Complex non-cyclic_1	LP6007424-DNA_A01_amplicon15_Linear amplification_1	0.526452	99.5066	0.00570623	0.132111	0.920794	0.228443	0.683174	0.1	1	0.20656	0.1	1	10	1	277286	1213809	405879
LP6008341-DNA_B02_amplicon1_ecDNA_2	LP6008267-DNA_E01_amplicon1_BFB_1	0.523201	99.5066	0.00598579	0.502227	0.544174	0.321407	0.676697	0.5625	0.5	0.278623	0.36	9	16	18	952433	2963321	1407473
997-24598-184V-29_amplicon3_Complex non-cyclic_1	997-24595-142W-33_amplicon2_Complex non-cyclic_1	0.515328	99.5066	0.00671166	0.53125	0.499406	1	0.997623	0.375	0.333333	0.997623	0.214286	3	8	9	8717372	8717372	8738142
TCGA-5de0badfb117487a6aa2b53510d0eb36_amplicon4_Linear amplification_1	951-23806-108A-36_amplicon1_ecDNA_1	0.513908	99.5066	0.00685025	0.940276	0.0875404	0.761105	0.276991	1	0.0243902	0.254835	0.0243902	1	1	41	1636379	2150003	5907704
LP6005409-DNA_A02_amplicon2_BFB_1	LP6008337-DNA_H05_amplicon1_BFB_1	0.508628	99.5066	0.00738747	0.53125	0.486006	1	0.559409	0.375	0.461538	0.559409	0.26087	6	16	13	1904317	1904317	3404157
LP6008337-DNA_H05_amplicon1_BFB_1	163-23749-256R-35_amplicon4_BFB_1	0.507207	99.5066	0.00753811	0.530789	0.483624	0.969312	0.996995	0.384615	0.3125	0.966488	0.208333	5	13	16	3299689	3404157	3309634
997-24601-184V-32_amplicon9_Complex non-cyclic_1	997-24598-184V-29_amplicon3_Complex non-cyclic_1	0.500221	99.3421	0.0083172	0.75	0.250442	1	0.251768	0.666667	0.25	0.251768	0.222222	2	3	8	2194755	2194755	8717372
TCGA-5de0badfb117487a6aa2b53510d0eb36_amplicon6_ecDNA_1	396-24457-98A-37_amplicon9_Linear amplification_1	0.49447	99.0132	0.0090094	0.0868946	0.902045	0.116809	0.608178	0.0769231	1	0.108634	0.0769231	1	13	1	741900	6351383	1219873
512-23974-306R-33_amplicon6_Complex non-cyclic_1	512-23968-43R-32_amplicon6_Complex non-cyclic_1	0.49375	99.0132	0.00909937	0.55	0.4375	1	1	0.4	0.25	1	0.181818	2	5	8	3401312	3401312	3401312
623-23713-1O-35_amplicon5_ecDNA_1	623-23710-1O-36_amplicon1_ecDNA_1	0.492736	98.8487	0.0092275	0.389717	0.595755	0.500044	0.998403	0.352941	0.461538	0.499644	0.25	6	17	13	12502198	25002198	12522198
SS6003115_amplicon5_ecDNA_1	LP6008337-DNA_H05_amplicon1_BFB_1	0.489604	98.5197	0.0096329	0.432785	0.546423	0.948532	0.801076	0.26087	0.461538	0.767706	0.2	6	23	13	2726989	2874958	3404157
LP6008341-DNA_B02_amplicon1_ecDNA_2	LP6008337-DNA_H05_amplicon1_BFB_1	0.487301	98.5197	0.00994067	0.448811	0.525791	0.295244	0.25701	0.5	0.615385	0.159288	0.380952	8	16	13	874902	2963321	3404157
LP6008269-DNA_G03_amplicon1_BFB_1	74-24714-230T-31_amplicon3_Complex non-cyclic_1	0.474149	97.8618	0.0118645	0.448297	0.5	0.89319	1	0.3	0.333333	0.89319	0.1875	3	10	9	2398161	2684940	2398161
779-24091-67M-31_amplicon5_BFB_1	163-23749-256R-35_amplicon4_BFB_1	0.473352	97.8618	0.0119907	0.485207	0.461497	0.940828	0.720986	0.333333	0.375	0.689711	0.214286	6	18	16	2386200	2536277	3309634
LP6005409-DNA_A02_amplicon2_BFB_1	LP6008337-DNA_A06_amplicon1_ecDNA_1	0.472346	97.6974	0.0121515	0.53125	0.413442	1	0.52877	0.375	0.375	0.52877	0.230769	6	16	16	1904317	1904317	3601410
LP6007531-DNA_A01_amplicon1_ecDNA_1	LP2000108-DNA_A01_amplicon1_Complex non-cyclic_1	0.465308	97.5329	0.0133295	0.118116	0.8125	0.151036	1	0.107143	0.75	0.151036	0.103448	3	28	4	3372275	22327591	3372275
LP6005409-DNA_A02_amplicon2_BFB_1	LP6008267-DNA_E01_amplicon1_BFB_1	0.46411	97.5329	0.0135394	0.449958	0.478262	0.674831	0.913049	0.375	0.333333	0.634082	0.214286	6	16	18	1285092	1904317	1407473
SS6003115_amplicon5_ecDNA_1	LP6008337-DNA_A06_amplicon1_ecDNA_1	0.46081	97.5329	0.0141324	0.442953	0.478667	0.989204	0.789669	0.26087	0.375	0.782922	0.181818	6	23	16	2843921	2874958	3601410
391-25007N-73P-BLD_amplicon3_Linear amplification_1	295-24184-215U-26_amplicon13_BFB_1	0.458301	97.5329	0.0145981	0.614524	0.302077	0.458097	0.779737	0.666667	0.142857	0.405609	0.133333	2	3	14	2815816	6146769	3611239
LP6008337-DNA_A06_amplicon1_ecDNA_1	295-24175-215U-34_amplicon10_BFB_1	0.452367	97.5329	0.0157516	0.465703	0.439032	0.925312	0.922793	0.3125	0.277778	0.858824	0.172414	5	16	18	3332427	3601410	3611239
391-25007N-73P-BLD_amplicon3_Linear amplification_1	295-24169-103S-32_amplicon13_BFB_1	0.451604	97.5329	0.0159055	0.614524	0.288684	0.458097	0.779737	0.666667	0.125	0.405609	0.117647	2	3	16	2815816	6146769	3611239
779-24091-67M-31_amplicon5_BFB_1	74-24714-230T-31_amplicon3_Complex non-cyclic_1	0.451526	97.5329	0.0159213	0.403053	0.5	0.945544	1	0.222222	0.333333	0.945544	0.173913	4	18	9	2398161	2536277	2398161
295-24175-215U-34_amplicon10_BFB_1	163-23749-256R-35_amplicon4_BFB_1	0.44886	97.5329	0.0164695	0.42525	0.47247	0.700999	0.764881	0.333333	0.375	0.576725	0.214286	6	18	16	2531475	3611239	3309634
779-24094-67M-28_amplicon5_BFB_1	74-24714-230T-31_amplicon3_Complex non-cyclic_1	0.44855	97.5329	0.0165342	0.3971	0.5	0.945544	1	0.214286	0.333333	0.945544	0.15	3	14	9	2398161	2536277	2398161
779-24085-103J-25_amplicon5_BFB_1	74-24714-230T-31_amplicon3_Complex non-cyclic_1	0.44714	97.5329	0.0168316	0.394281	0.5	0.945544	1	0.210526	0.333333	0.945544	0.166667	4	19	9	2398161	2536277	2398161
391-25007N-73P-BLD_amplicon3_Linear amplification_1	295-24175-215U-34_amplicon10_BFB_1	0.446396	97.3684	0.0169904	0.614524	0.278268	0.458097	0.779737	0.666667	0.111111	0.405609	0.105263	2	3	18	2815816	6146769	3611239
SS6003115_amplicon5_ecDNA_1	LP6005409-DNA_A02_amplicon2_BFB_1	0.446249	97.3684	0.017022	0.361247	0.53125	0.662381	1	0.26087	0.375	0.662381	0.181818	6	23	16	1904317	2874958	1904317
SS6003115_amplicon5_ecDNA_1	163-23749-256R-35_amplicon4_BFB_1	0.444516	97.3684	0.0173973	0.401041	0.48799	0.951991	0.82696	0.217391	0.375	0.793853	0.147059	5	23	16	2736934	2874958	3309634
997-24595-142W-33_amplicon2_Complex non-cyclic_1	997-24592-142W-30_amplicon3_Complex non-cyclic_1	0.439893	97.0395	0.0184333	0.416072	0.463713	0.997623	0.997711	0.222222	0.285714	0.995345	0.142857	2	9	7	8717372	8738142	8737372
TCGA-a10f0e9c2d07b53a9b624701a0351175_amplicon4_Linear amplification_1	TCGA-772ba6cf7583e12d3088feb90685bc2f_amplicon6_Complex non-cyclic_1	0.437998	97.0395	0.0188729	0.748236	0.127761	0.992944	0.280275	0.666667	0.0769231	0.279718	0.0740741	2	3	26	75001	75534	267598
LP6008337-DNA_A06_amplicon1_ecDNA_1	163-23749-256R-35_amplicon4_BFB_1	0.436562	97.0395	0.0192122	0.428026	0.445098	0.774602	0.842891	0.3125	0.3125	0.676875	0.185185	5	16	16	2789661	3601410	3309634
623-23713-1O-35_amplicon5_ecDNA_1	623-23710-1O-36_amplicon6_BFB_1	0.434592	97.0395	0.0196857	0.119185	0.75	0.123797	1	0.117647	0.666667	0.123797	0.111111	2	17	3	3095208	25002198	3095208
660-24897-213R-30_amplicon8_Complex non-cyclic_1	660-24055-83O-27_amplicon9_ecDNA_1	0.433164	97.0395	0.0200354	0.625	0.241328	1	0.679597	0.5	0.0952381	0.679597	0.0869565	2	4	21	7811551	7811551	11494385
LP6005409-DNA_A02_amplicon2_BFB_1	163-23749-256R-35_amplicon4_BFB_1	0.431298	97.0395	0.0205002	0.484375	0.378221	1	0.575386	0.3125	0.3125	0.575386	0.185185	5	16	16	1904317	1904317	3309634
LP6008267-DNA_E01_amplicon1_BFB_1	163-23749-256R-35_amplicon4_BFB_1	0.430698	97.0395	0.0206515	0.481639	0.379758	0.926556	0.394032	0.333333	0.375	0.382098	0.214286	6	18	16	1304102	1407473	3309634
LP6008337-DNA_H05_amplicon1_BFB_1	295-24175-215U-34_amplicon10_BFB_1	0.428268	96.875	0.0212746	0.473642	0.382895	0.740721	0.698245	0.384615	0.277778	0.561105	0.192308	5	13	18	2521530	3404157	3611239
TCGA-772ba6cf7583e12d3088feb90685bc2f_amplicon6_Complex non-cyclic_1	TCGA-6f7bad1693a63ab40a5814d9e1f48cd1_amplicon3_Complex non-cyclic_1	0.426129	96.875	0.0218362	0.465108	0.387151	0.706586	0.437491	0.384615	0.37037	0.370231	0.232558	10	26	27	189081	267598	432194
779-24085-103J-25_amplicon5_BFB_1	163-23749-256R-35_amplicon4_BFB_1	0.423598	96.875	0.022517	0.432575	0.414622	0.940828	0.720986	0.263158	0.3125	0.689711	0.166667	5	19	16	2386200	2536277	3309634
TCGA-2d662d4c66d34a152517911cd2f38cb2_amplicon4_ecDNA_1	396-24457-98A-37_amplicon7_Linear amplification_1	0.423397	96.875	0.022572	0.171202	0.675592	0.497306	0.702369	0.0625	0.666667	0.410747	0.0606061	2	32	3	7625000	15332612	10856124
LP6008269-DNA_G02_amplicon1_BFB_1	163-23749-256R-35_amplicon4_BFB_1	0.418953	96.875	0.0238139	0.480769	0.357137	1	0.678549	0.307692	0.25	0.678549	0.16	4	13	16	2245750	2245750	3309634
391-23872-155R-34_amplicon3_BFB_1	391-23866-82K-33_amplicon3_BFB_1	0.412922	96.5461	0.0255926	0.371299	0.454545	0.922694	1	0.1875	0.272727	0.922694	0.125	3	16	11	6097904	6608804	6097904
LP6005690-DNA_E01_amplicon8_Complex non-cyclic_1	LP6008031-DNA_B01_amplicon1_BFB_1	0.411941	96.5461	0.0258923	0.485944	0.337938	0.943776	0.685087	0.333333	0.222222	0.658223	0.153846	2	6	9	2541685	2693101	3710017
LP6008341-DNA_F01_amplicon1_BFB_1	LP6008337-DNA_A06_amplicon1_ecDNA_1	0.41097	96.5461	0.0261919	0.405218	0.416723	0.995871	0.729393	0.208333	0.3125	0.727194	0.142857	5	24	16	2626843	2637735	3601410
74-24714-230T-31_amplicon3_Complex non-cyclic_1	163-23749-256R-35_amplicon4_BFB_1	0.409456	96.5461	0.0266653	0.49834	0.320572	0.993359	0.719788	0.333333	0.1875	0.716342	0.136364	3	9	16	2382236	2398161	3309634
779-24094-67M-28_amplicon5_BFB_1	163-23749-256R-35_amplicon4_BFB_1	0.40862	96.5461	0.0269298	0.449493	0.367747	0.940828	0.720986	0.285714	0.25	0.689711	0.153846	4	14	16	2386200	2536277	3309634
LP6007416-DNA_A01_amplicon1_BFB_1	LP6007414-DNA_A02_amplicon1_BFB_1	0.408227	96.5461	0.0270546	0.416455	0.4	0.91582	1	0.25	0.2	0.91582	0.125	1	4	5	3661985	3998586	3661985
303-24660-41K-37_amplicon1_ecDNA_1	303-23602-162L-38_amplicon1_ecDNA_1	0.407883	96.3816	0.0271646	0.5	0.315766	1	0.990337	0.333333	0.0909091	0.990337	0.0769231	1	3	11	8199406	8199406	8279406
SS6003115_amplicon5_ecDNA_1	LP6008267-DNA_E01_amplicon1_BFB_1	0.406137	96.3816	0.0277282	0.316147	0.496127	0.481979	0.984508	0.26087	0.333333	0.478351	0.171429	6	23	18	1385669	2874958	1407473
951-23806-108A-36_amplicon1_ecDNA_1	396-24457-98A-37_amplicon7_Linear amplification_1	0.404057	96.3816	0.0284126	0.212425	0.595689	0.70336	0.382756	0.0487805	0.666667	0.329557	0.047619	2	41	3	4155244	5907704	10856124
LP6008269-DNA_F03_amplicon1_BFB_1	74-24714-230T-31_amplicon3_Complex non-cyclic_1	0.403351	96.3816	0.0286482	0.391142	0.41556	0.707427	0.995572	0.285714	0.222222	0.705208	0.142857	2	7	9	2387543	3374968	2398161
686-23635-1T-32_amplicon2_BFB_1	163-23749-256R-35_amplicon4_BFB_1	0.403184	96.3816	0.0287041	0.35964	0.446728	0.883006	0.849411	0.185185	0.3125	0.763486	0.131579	5	27	16	2811239	3183714	3309634
LP6008341-DNA_B02_amplicon1_ecDNA_2	LP6008337-DNA_A06_amplicon1_ecDNA_1	0.401359	96.3816	0.029322	0.408477	0.39424	0.321407	0.264461	0.4375	0.4375	0.169705	0.28	7	16	16	952433	2963321	3601410
SS6003119_amplicon1_ecDNA_3	LP6007422-DNA_A01_amplicon6_BFB_1	0.400305	96.3816	0.0296837	0.229182	0.571429	0.556727	1	0.12	0.428571	0.556727	0.103448	3	25	7	9618949	17277664	9618949
SS6003119_amplicon1_ecDNA_2	LP6007422-DNA_A01_amplicon6_BFB_1	0.400305	96.3816	0.0296837	0.229182	0.571429	0.556727	1	0.12	0.428571	0.556727	0.103448	3	25	7	9618949	17277664	9618949
LP6008341-DNA_F01_amplicon1_BFB_1	LP6008337-DNA_H05_amplicon1_BFB_1	0.398789	96.2171	0.0302109	0.373927	0.423652	0.995707	0.771531	0.166667	0.307692	0.768973	0.121212	4	24	13	2626412	2637735	3404157
779-24091-67M-31_amplicon5_BFB_1	686-23635-1T-32_amplicon2_BFB_1	0.398191	96.2171	0.0304211	0.458333	0.338049	1	0.796641	0.277778	0.185185	0.796641	0.125	5	18	27	2536277	2536277	3183714
LP6008269-DNA_G02_amplicon1_BFB_1	74-24714-230T-31_amplicon3_Complex non-cyclic_1	0.395669	96.2171	0.0313215	0.36325	0.428087	0.760692	0.712348	0.230769	0.333333	0.581937	0.157895	3	13	9	1708325	2245750	2398161
LP6008269-DNA_G03_amplicon1_BFB_1	LP6008269-DNA_F03_amplicon1_BFB_1	0.392763	96.2171	0.0323867	0.384603	0.400923	0.938411	0.746548	0.2	0.285714	0.711678	0.133333	2	10	7	2519576	2684940	3374968
TCGA-a10f0e9c2d07b53a9b624701a0351175_amplicon4_Linear amplification_1	TCGA-71884ea02317c53425b8a24978a646ba_amplicon2_Complex non-cyclic_1	0.392424	96.2171	0.0325129	0.727437	0.0574104	0.909749	0.111994	0.666667	0.0392157	0.110764	0.0384615	2	3	51	68717	75534	613575
512-23977-306R-29_amplicon3_ecDNA_1	512-23974-306R-33_amplicon6_Complex non-cyclic_1	0.3875	95.8882	0.0343949	0.375	0.4	1	1	0.166667	0.2	1	0.1	1	6	5	3401312	3401312	3401312
LP6008267-DNA_E01_amplicon1_BFB_1	295-24175-215U-34_amplicon10_BFB_1	0.379361	95.5592	0.03771	0.45446	0.304261	0.984508	0.38371	0.277778	0.277778	0.381407	0.16129	5	18	18	1385669	1407473	3611239
TCGA-8d56dc94d8f191808c30df1a5b307b32_amplicon4_Linear amplification_1	TCGA-71884ea02317c53425b8a24978a646ba_amplicon2_Complex non-cyclic_1	0.378982	95.5592	0.0378708	0.704991	0.052972	0.819966	0.0942411	0.666667	0.0392157	0.0923306	0.0384615	2	3	51	57824	70520	613575
LP6005690-DNA_E01_amplicon6_Complex non-cyclic_1	LP6008267-DNA_F01_amplicon8_BFB_1	0.377265	95.5592	0.0386064	0.41704	0.337491	0.918159	0.749963	0.25	0.2	0.70297	0.125	1	4	5	2255656	2456716	3007690
LP6007597_amplicon2_Complex non-cyclic_1	LP6007594_amplicon3_ecDNA_2	0.377226	95.5592	0.0386235	0.368016	0.386435	0.572063	0.853434	0.3	0.230769	0.520888	0.15	3	10	13	2710921	4738853	3176487
LP6007597_amplicon2_Complex non-cyclic_1	LP6007594_amplicon3_ecDNA_1	0.377226	95.5592	0.0386235	0.368016	0.386435	0.572063	0.853434	0.3	0.230769	0.520888	0.15	3	10	13	2710921	4738853	3176487
779-24085-103J-25_amplicon5_BFB_1	295-24175-215U-34_amplicon10_BFB_1	0.375072	95.5592	0.0395641	0.407895	0.342249	1	0.702329	0.210526	0.222222	0.702329	0.121212	4	19	18	2536277	2536277	3611239
LP6008269-DNA_G02_amplicon1_BFB_1	779-24085-103J-25_amplicon5_BFB_1	0.374029	95.5592	0.0400264	0.421384	0.326675	0.762458	0.675119	0.307692	0.210526	0.557796	0.142857	4	13	19	1712289	2245750	2536277
TCGA-a10f0e9c2d07b53a9b624701a0351175_amplicon6_ecDNA_2	295-24175-215U-34_amplicon17_Linear amplification_1	0.373945	95.5592	0.040064	0.181148	0.566741	0.451866	0.766965	0.0909091	0.5	0.397317	0.0833333	1	11	2	2980328	6595595	3885874
LP6007422-DNA_A01_amplicon6_BFB_1	LP6005409-DNA_H01_amplicon9_Linear amplification_1	0.373617	95.5592	0.0402102	0.122235	0.625	0.0603684	1	0.142857	0.5	0.0603684	0.125	1	7	2	580681	9618949	580681
SS6003115_amplicon5_ecDNA_1	LP6005409-DNA_F01_amplicon1_BFB_1	0.372714	95.5592	0.040616	0.270428	0.475	0.690408	1	0.130435	0.3	0.690408	0.1	3	23	10	1984894	2874958	1984894
LP6005409-DNA_H01_amplicon10_BFB_1	LP6008337-DNA_A06_amplicon1_ecDNA_1	0.371696	95.5592	0.0410778	0.412075	0.331317	0.898299	0.575266	0.25	0.25	0.540091	0.12	3	12	16	2071769	2306324	3601410
LP6007597_amplicon3_BFB_1	LP6005690-DNA_E01_amplicon4_Complex non-cyclic_1	0.368266	95.2303	0.0426657	0.53125	0.205283	1	0.178273	0.375	0.214286	0.178273	0.157895	3	8	14	1735205	1735205	9733409
LP6005409-DNA_A02_amplicon2_BFB_1	295-24175-215U-34_amplicon10_BFB_1	0.368	95.2303	0.0427913	0.4375	0.298499	1	0.527331	0.25	0.222222	0.527331	0.133333	4	16	18	1904317	1904317	3611239
391-23866-82K-33_amplicon3_BFB_1	163-23749-256R-35_amplicon4_BFB_1	0.365429	95.2303	0.0440189	0.340233	0.390625	0.542749	1	0.272727	0.1875	0.542749	0.125	3	11	16	3309634	6097904	3309634
997-24601-184V-32_amplicon2_Complex non-cyclic_1	997-24592-142W-30_amplicon3_Complex non-cyclic_1	0.365369	95.2303	0.0440478	0.436966	0.293773	0.997862	0.746519	0.25	0.142857	0.745327	0.1	1	4	7	6522617	6536590	8737372
LP6005409-DNA_H01_amplicon10_BFB_1	LP6005409-DNA_A02_amplicon2_BFB_1	0.363208	95.0658	0.0451033	0.380666	0.34575	0.522665	0.633001	0.333333	0.25	0.401116	0.166667	4	12	16	1205435	2306324	1904317
LP6005409-DNA_H01_amplicon10_BFB_1	LP6008269-DNA_G02_amplicon1_BFB_1	0.362078	95.0658	0.0456643	0.363666	0.360489	0.954666	0.980416	0.166667	0.153846	0.936801	0.0869565	2	12	13	2201769	2306324	2245750
SS6003115_amplicon5_ecDNA_1	74-24714-230T-31_amplicon3_Complex non-cyclic_1	0.361516	95.0658	0.0459451	0.306365	0.416667	0.834155	1	0.130435	0.222222	0.834155	0.103448	3	23	9	2398161	2874958	2398161
LP2000108-DNA_A01_amplicon1_Complex non-cyclic_1	163-23743-14O-35_amplicon1_Linear amplification_1	0.361058	95.0658	0.0461752	0.392746	0.32937	0.820982	0.71748	0.25	0.2	0.620417	0.125	1	4	5	2768578	3372275	3858753
LP6007531-DNA_A01_amplicon1_ecDNA_1	163-24735-256R-37_amplicon1_Complex non-cyclic_1	0.360889	95.0658	0.0462604	0.0967775	0.625	0.172824	1	0.0714286	0.5	0.172824	0.0666667	2	28	4	3858753	22327591	3858753
LP6007531-DNA_A01_amplicon1_ecDNA_1	163-23740-14O-37_amplicon1_Complex non-cyclic_1	0.360889	95.0658	0.0462604	0.0967775	0.625	0.172824	1	0.0714286	0.5	0.172824	0.0666667	2	28	4	3858753	22327591	3858753
512-23977-306R-29_amplicon3_ecDNA_1	512-23968-43R-32_amplicon6_Complex non-cyclic_1	0.359375	95.0658	0.0470291	0.375	0.34375	1	1	0.166667	0.125	1	0.0769231	1	6	8	3401312	3401312	3401312
997-24601-184V-32_amplicon2_Complex non-cyclic_1	997-24598-184V-29_amplicon3_Complex non-cyclic_1	0.358887	94.9013	0.0472793	0.436966	0.280808	0.997862	0.748232	0.25	0.125	0.747035	0.0909091	1	4	8	6522617	6536590	8717372
LP6008341-DNA_F01_amplicon1_BFB_1	LP6008267-DNA_E01_amplicon1_BFB_1	0.358616	94.9013	0.0474188	0.278949	0.438282	0.490795	0.919796	0.208333	0.277778	0.470653	0.135135	5	24	18	1294588	2637735	1407473
LP6007597_amplicon4_BFB_1	LP6005690-DNA_E01_amplicon6_Complex non-cyclic_1	0.358608	94.9013	0.0474229	0.304573	0.412642	0.718292	0.900568	0.166667	0.25	0.665513	0.111111	1	6	4	2212440	3080138	2456716
LP6008267-DNA_E01_amplicon1_BFB_1	779-24091-67M-31_amplicon5_BFB_1	0.358023	94.9013	0.047725	0.412794	0.303252	0.984508	0.54634	0.222222	0.222222	0.541683	0.125	4	18	18	1385669	1407473	2536277
SS6003115_amplicon5_ecDNA_1	295-24175-215U-34_amplicon10_BFB_1	0.354596	94.7368	0.0495277	0.35987	0.349323	0.917739	0.730625	0.173913	0.222222	0.685718	0.108108	4	23	18	2638462	2874958	3611239
74-24714-230T-31_amplicon3_Complex non-cyclic_1	295-24175-215U-34_amplicon10_BFB_1	0.353844	94.7368	0.0499313	0.416667	0.291021	1	0.664083	0.222222	0.166667	0.664083	0.08	2	9	18	2398161	2398161	3611239
LP6008267-DNA_E01_amplicon1_BFB_1	779-24085-103J-25_amplicon5_BFB_1	0.353637	94.7368	0.0500428	0.412794	0.29448	0.984508	0.54634	0.222222	0.210526	0.541683	0.121212	4	18	19	1385669	1407473	2536277
LP6008337-DNA_H05_amplicon1_BFB_1	779-24091-67M-31_amplicon5_BFB_1	0.353407	94.7368	0.0501666	0.347588	0.359227	0.698045	0.936907	0.230769	0.166667	0.666705	0.107143	3	13	18	2376255	3404157	2536277
LP6005409-DNA_A02_amplicon2_BFB_1	779-24091-67M-31_amplicon5_BFB_1	0.351666	94.7368	0.0511149	0.390625	0.312708	1	0.750832	0.1875	0.166667	0.750832	0.0967742	3	16	18	1904317	1904317	2536277
686-24669-1T-32_amplicon2_BFB_1	163-23749-256R-35_amplicon4_BFB_1	0.351052	94.7368	0.0514532	0.255376	0.446728	0.721505	0.849411	0.1	0.3125	0.639682	0.0819672	5	50	16	2811239	3896353	3309634
LP6008337-DNA_H05_amplicon1_BFB_1	779-24085-103J-25_amplicon5_BFB_1	0.350118	94.7368	0.0519712	0.347588	0.352648	0.698045	0.936907	0.230769	0.157895	0.666705	0.103448	3	13	19	2376255	3404157	2536277
TCGA-8d56dc94d8f191808c30df1a5b307b32_amplicon6_ecDNA_1	LP6005500-DNA_E03_amplicon7_Complex non-cyclic_1	0.349696	94.7368	0.0522064	0.0753384	0.624054	0.0705844	0.996218	0.0769231	0.5	0.0705655	0.0714286	3	39	6	2767783	39212411	2778291
LP6005409-DNA_A02_amplicon2_BFB_1	391-23872-155R-34_amplicon3_BFB_1	0.348519	94.7368	0.0528685	0.4375	0.259537	1	0.288149	0.25	0.25	0.288149	0.142857	4	16	16	1904317	1904317	6608804
LP6005409-DNA_A02_amplicon2_BFB_1	779-24085-103J-25_amplicon5_BFB_1	0.348377	94.7368	0.0529486	0.390625	0.306129	1	0.750832	0.1875	0.157895	0.750832	0.09375	3	16	19	1904317	1904317	2536277
LP6008337-DNA_H05_amplicon1_BFB_1	391-25007N-73P-BLD_amplicon3_Linear amplification_1	0.348073	94.7368	0.053121	0.307692	0.388453	1	0.553812	0.0769231	0.333333	0.553812	0.0666667	1	13	3	3404157	3404157	6146769
779-24091-67M-31_amplicon5_BFB_1	686-24669-1T-32_amplicon2_BFB_1	0.348034	94.7368	0.0531431	0.458333	0.237734	1	0.650936	0.277778	0.1	0.650936	0.0793651	5	18	50	2536277	2536277	3896353
779-24094-67M-28_amplicon5_BFB_1	686-23635-1T-32_amplicon2_BFB_1	0.346604	94.7368	0.05396	0.410714	0.282494	1	0.796641	0.214286	0.111111	0.796641	0.0789474	3	14	27	2536277	2536277	3183714
TCGA-93ea360c5937eacd6158ad8b9e05acb3_amplicon1_Complex non-cyclic_1	TCGA-772ba6cf7583e12d3088feb90685bc2f_amplicon6_Complex non-cyclic_1	0.346395	94.7368	0.0540801	0.249542	0.443248	0.339633	0.734531	0.219512	0.346154	0.302501	0.155172	9	41	26	196559	578740	267598
LP6008337-DNA_A06_amplicon1_ecDNA_1	779-24091-67M-31_amplicon5_BFB_1	0.345843	94.7368	0.054399	0.316686	0.375	0.704246	1	0.1875	0.166667	0.704246	0.0967742	3	16	18	2536277	3601410	2536277
74-24714-230T-31_amplicon3_Complex non-cyclic_1	686-23635-1T-32_amplicon2_BFB_1	0.344157	94.5724	0.0553827	0.416667	0.271648	1	0.753259	0.222222	0.111111	0.753259	0.0588235	2	9	27	2398161	2398161	3183714
LP6005409-DNA_F01_amplicon1_BFB_1	LP6005409-DNA_A02_amplicon2_BFB_1	0.343461	94.5724	0.0557932	0.38232	0.304602	0.629282	0.655909	0.3	0.1875	0.473101	0.130435	3	10	16	1249058	1984894	1904317
SS6003115_amplicon5_ecDNA_1	779-24091-67M-31_amplicon5_BFB_1	0.34269	94.4079	0.056251	0.314628	0.370753	0.867208	0.983011	0.130435	0.166667	0.854402	0.0789474	3	23	18	2493187	2874958	2536277
LP6008337-DNA_A06_amplicon1_ecDNA_1	779-24085-103J-25_amplicon5_BFB_1	0.342554	94.4079	0.0563324	0.316686	0.368421	0.704246	1	0.1875	0.157895	0.704246	0.09375	3	16	19	2536277	3601410	2536277
LP6008337-DNA_H05_amplicon1_BFB_1	686-23635-1T-32_amplicon2_BFB_1	0.341053	94.4079	0.0572336	0.378803	0.303304	0.822904	0.879882	0.230769	0.111111	0.739796	0.0810811	3	13	27	2801294	3404157	3183714
LP6008341-DNA_F01_amplicon1_BFB_1	163-23749-256R-35_amplicon4_BFB_1	0.340883	94.4079	0.0573365	0.342718	0.339049	0.995871	0.793696	0.125	0.1875	0.791092	0.0810811	3	24	16	2626843	2637735	3309634
391-25007N-73P-BLD_amplicon3_Linear amplification_1	163-23749-256R-35_amplicon4_BFB_1	0.340742	94.4079	0.0574223	0.384609	0.296875	0.538435	1	0.333333	0.0625	0.538435	0.0555556	1	3	16	3309634	6146769	3309634
SS6003115_amplicon5_ecDNA_1	LP6008269-DNA_G02_amplicon1_BFB_1	0.339979	94.2434	0.0578866	0.277222	0.402736	0.717584	0.918634	0.130435	0.230769	0.674701	0.0909091	3	23	13	2063023	2874958	2245750
LP6008337-DNA_A06_amplicon1_ecDNA_1	74-24714-230T-31_amplicon3_Complex non-cyclic_1	0.338445	94.2434	0.0588295	0.260224	0.416667	0.665895	1	0.125	0.222222	0.665895	0.0869565	2	16	9	2398161	3601410	2398161
779-24091-67M-31_amplicon5_BFB_1	295-24175-215U-34_amplicon10_BFB_1	0.337791	94.2434	0.0592356	0.375	0.300582	1	0.702329	0.166667	0.166667	0.702329	0.0909091	3	18	18	2536277	2536277	3611239
LP6008337-DNA_A06_amplicon1_ecDNA_1	686-23635-1T-32_amplicon2_BFB_1	0.337259	94.2434	0.0595676	0.352037	0.322482	0.845647	0.956593	0.1875	0.111111	0.814396	0.075	3	16	27	3045520	3601410	3183714
LP6007520-DNA_A01_amplicon9_Complex non-cyclic_1	LP6007416-DNA_A01_amplicon1_BFB_1	0.336306	94.2434	0.0601669	0.261507	0.411104	0.915594	0.894416	0.0434783	0.25	0.826285	0.0384615	1	23	4	3576399	3906099	3998586
LP6008267-DNA_E01_amplicon1_BFB_1	779-24094-67M-28_amplicon5_BFB_1	0.334213	94.0789	0.0614997	0.371127	0.297299	0.984508	0.54634	0.166667	0.214286	0.541683	0.103448	3	18	14	1385669	1407473	2536277
LP6005334-DNA_H03_amplicon2_ecDNA_1	LP6008337-DNA_H05_amplicon1_BFB_1	0.333711	94.0789	0.0618234	0.176221	0.491201	0.524159	0.810958	0.060241	0.384615	0.467088	0.0549451	5	83	13	2760628	5266771	3404157
391-23866-82K-33_amplicon3_BFB_1	391-23521-155R-31_amplicon1_BFB_1	0.332252	94.0789	0.062772	0.454545	0.209958	1	0.558581	0.272727	0.09375	0.558581	0.075	3	11	32	6097904	6097904	10916771
LP6008267-DNA_E01_amplicon1_BFB_1	74-24714-230T-31_amplicon3_Complex non-cyclic_1	0.331871	94.0789	0.0630213	0.359468	0.304275	0.93787	0.550433	0.166667	0.222222	0.531068	0.125	3	18	9	1320027	1407473	2398161
SS6003119_amplicon1_ecDNA_2	LP6005409-DNA_H01_amplicon9_Linear amplification_1	0.331701	94.0789	0.0631331	0.0384022	0.625	0.0336088	1	0.04	0.5	0.0336088	0.0384615	1	25	2	580681	17277664	580681
LP6008337-DNA_A06_amplicon1_ecDNA_1	295-24184-215U-26_amplicon13_BFB_1	0.33146	94.0789	0.0632921	0.325078	0.337841	0.925312	0.922793	0.125	0.142857	0.858824	0.0714286	2	16	14	3332427	3601410	3611239
LP6007594_amplicon3_ecDNA_2	LP6005690-DNA_A02_amplicon8_ecDNA_1	0.331184	94.0789	0.0634739	0.383718	0.27865	0.842564	0.471743	0.230769	0.214286	0.433529	0.125	3	13	14	2676393	3176487	5673414
LP6008269-DNA_G02_amplicon1_BFB_1	686-23635-1T-32_amplicon2_BFB_1	0.331087	94.0789	0.0635381	0.411007	0.251166	0.951721	0.671332	0.230769	0.111111	0.649222	0.0810811	3	13	27	2137328	2245750	3183714
623-23713-1O-35_amplicon1_BFB_1	623-23710-1O-36_amplicon2_BFB_1	0.331078	94.0789	0.063544	0.457513	0.204643	0.930051	0.409481	0.3	0.136364	0.397247	0.103448	3	10	22	3286325	3533488	8025585
LP6007512-DNA_A01_amplicon8_BFB_1	SM-4B296_amplicon4_BFB_1	0.330875	94.0789	0.0636786	0.261749	0.4	0.546996	1	0.166667	0.2	0.546996	0.1	1	6	5	719504	1315373	719504
686-23635-1T-32_amplicon2_BFB_1	391-25007N-73P-BLD_amplicon3_Linear amplification_1	0.328633	93.9145	0.0651784	0.277778	0.379487	1	0.517949	0.037037	0.333333	0.517949	0.0344828	1	27	3	3183714	3183714	6146769
391-23872-155R-34_amplicon3_BFB_1	163-23749-256R-35_amplicon4_BFB_1	0.328224	93.75	0.065455	0.265823	0.390625	0.500792	1	0.1875	0.1875	0.500792	0.103448	3	16	16	3309634	6608804	3309634
LP6008337-DNA_A06_amplicon1_ecDNA_1	686-24669-1T-32_amplicon2_BFB_1	0.327891	93.5855	0.0656814	0.38495	0.270831	0.977302	0.903323	0.1875	0.06	0.884761	0.047619	3	16	50	3519665	3601410	3896353
391-23866-82K-33_amplicon3_BFB_1	295-24169-103S-32_amplicon13_BFB_1	0.327773	93.5855	0.0657612	0.319987	0.335559	0.461768	0.779737	0.272727	0.1875	0.408484	0.125	3	11	16	2815816	6097904	3611239
LP6005690-DNA_E01_amplicon8_Complex non-cyclic_1	LP2000333-DNA_A01_amplicon1_BFB_1	0.327035	93.5855	0.0662656	0.374025	0.280044	0.996101	0.691607	0.166667	0.142857	0.689739	0.0833333	1	6	7	2682600	2693101	3878795
LP6005409-DNA_H01_amplicon10_BFB_1	LP6008337-DNA_H05_amplicon1_BFB_1	0.326157	93.5855	0.0668694	0.370561	0.281753	0.982245	0.665473	0.166667	0.153846	0.657563	0.0869565	2	12	13	2265375	2306324	3404157
SS6003115_amplicon5_ecDNA_1	686-23635-1T-32_amplicon2_BFB_1	0.325889	93.5855	0.0670546	0.345127	0.306651	0.989204	0.893272	0.130435	0.111111	0.884647	0.0638298	3	23	27	2843921	2874958	3183714
SS6003149_amplicon4_BFB_1	SM-4B296_amplicon3_BFB_1	0.325811	93.5855	0.0671086	0.4	0.251622	1	0.577918	0.2	0.142857	0.577918	0.0909091	1	5	7	1711621	1711621	2961701
779-24085-103J-25_amplicon5_BFB_1	686-23635-1T-32_amplicon2_BFB_1	0.325457	93.5855	0.0673541	0.368421	0.282494	1	0.796641	0.157895	0.111111	0.796641	0.0697674	3	19	27	2536277	2536277	3183714
LP6008337-DNA_A06_amplicon1_ecDNA_1	295-24169-103S-32_amplicon13_BFB_1	0.324763	93.5855	0.0678379	0.325078	0.324448	0.925312	0.922793	0.125	0.125	0.858824	0.0666667	2	16	16	3332427	3601410	3611239
LP6005500-DNA_E03_amplicon11_Complex non-cyclic_1	SM-4B296_amplicon3_BFB_1	0.324507	93.5855	0.0680171	0.276188	0.372826	0.704754	0.634161	0.133333	0.285714	0.501047	0.1	2	15	7	1878195	2665038	2961701
LP6008341-DNA_F01_amplicon1_BFB_1	295-24169-103S-32_amplicon13_BFB_1	0.323997	93.4211	0.0683756	0.332777	0.315216	0.956109	0.698364	0.125	0.1875	0.676671	0.0810811	3	24	16	2521961	2637735	3611239
295-24169-103S-32_amplicon13_BFB_1	163-23749-256R-35_amplicon4_BFB_1	0.32386	93.4211	0.0684719	0.315875	0.331845	0.700999	0.764881	0.1875	0.1875	0.576725	0.103448	3	16	16	2531475	3611239	3309634
LP6007531-DNA_A01_amplicon1_ecDNA_1	163-23743-14O-35_amplicon1_Linear amplification_1	0.323389	93.2566	0.0688046	0.0967775	0.55	0.172824	1	0.0714286	0.4	0.172824	0.0645161	2	28	5	3858753	22327591	3858753
LP6007520-DNA_A01_amplicon9_Complex non-cyclic_1	LP6007414-DNA_A02_amplicon1_BFB_1	0.322984	93.2566	0.0690915	0.256815	0.389153	0.896826	0.95661	0.0434783	0.2	0.861771	0.037037	1	23	5	3503093	3906099	3661985
779-24091-67M-31_amplicon5_BFB_1	391-25007N-73P-BLD_amplicon3_Linear amplification_1	0.322411	93.2566	0.0694996	0.291667	0.353155	1	0.41262	0.0555556	0.333333	0.41262	0.05	1	18	3	2536277	2536277	6146769
779-24085-103J-25_amplicon5_BFB_1	391-25007N-73P-BLD_amplicon3_Linear amplification_1	0.321314	93.2566	0.0702859	0.289474	0.353155	1	0.41262	0.0526316	0.333333	0.41262	0.047619	1	19	3	2536277	2536277	6146769
LP6005409-DNA_F01_amplicon2_BFB_1	LP6008269-DNA_A05_amplicon1_BFB_1	0.320952	93.2566	0.0705477	0.375	0.266903	1	0.400945	0.166667	0.222222	0.400945	0.0714286	1	6	9	3707002	3707002	9245651
LP6008051-DNA_E01_amplicon1_ecDNA_1	396-24457-98A-37_amplicon7_Linear amplification_1	0.320802	93.2566	0.0706561	0.330558	0.311045	0.893662	0.24418	0.142857	0.333333	0.237285	0.111111	1	7	3	2650843	2966271	10856124
391-23866-82K-33_amplicon3_BFB_1	295-24175-215U-34_amplicon10_BFB_1	0.319961	93.0921	0.0712669	0.319987	0.319934	0.461768	0.779737	0.272727	0.166667	0.408484	0.115385	3	11	18	2815816	6097904	3611239
LP6005409-DNA_A02_amplicon2_BFB_1	779-24094-67M-28_amplicon5_BFB_1	0.3193	93.0921	0.0717498	0.34375	0.294851	1	0.750832	0.125	0.142857	0.750832	0.0714286	2	16	14	1904317	1904317	2536277
TCGA-8d56dc94d8f191808c30df1a5b307b32_amplicon2_ecDNA_1	LP6005500-DNA_C03_amplicon1_BFB_1	0.318945	93.0921	0.0720111	0.349129	0.288761	0.996515	0.82171	0.133333	0.111111	0.819355	0.0645161	2	15	18	6015394	6036431	7320584
TCGA-8d56dc94d8f191808c30df1a5b307b32_amplicon2_BFB_1	LP6005500-DNA_C03_amplicon1_BFB_1	0.318945	93.0921	0.0720111	0.349129	0.288761	0.996515	0.82171	0.133333	0.111111	0.819355	0.0645161	2	15	18	6015394	6036431	7320584
LP6008341-DNA_F01_amplicon1_BFB_1	391-25007N-73P-BLD_amplicon3_Linear amplification_1	0.318528	93.0921	0.0723182	0.280218	0.356838	0.995871	0.427353	0.0416667	0.333333	0.426598	0.0384615	1	24	3	2626843	2637735	6146769
LP6005409-DNA_H01_amplicon10_BFB_1	163-23749-256R-35_amplicon4_BFB_1	0.317715	93.0921	0.0729202	0.370561	0.26487	0.982245	0.684479	0.166667	0.125	0.676114	0.0769231	2	12	16	2265375	2306324	3309634
LP6005500-DNA_E03_amplicon7_Complex non-cyclic_1	568-24888-191U-31_amplicon9_BFB_1	0.317712	93.0921	0.0729227	0.499054	0.13637	0.996218	0.295479	0.333333	0.0833333	0.295148	0.0714286	2	6	24	2767783	2778291	9367108
LP6008337-DNA_A06_amplicon1_ecDNA_1	391-25007N-73P-BLD_amplicon3_Linear amplification_1	0.317644	93.0921	0.072973	0.260264	0.375025	0.853555	0.5001	0.0625	0.333333	0.460581	0.0555556	1	16	3	3074002	3601410	6146769
SS6003115_amplicon5_ecDNA_1	779-24094-67M-28_amplicon5_BFB_1	0.317457	93.0921	0.0731122	0.282019	0.352895	0.867208	0.983011	0.0869565	0.142857	0.854402	0.0571429	2	23	14	2493187	2874958	2536277
LP6008269-DNA_G02_amplicon1_BFB_1	295-24175-215U-34_amplicon10_BFB_1	0.31673	93.0921	0.0736562	0.379864	0.253596	0.827146	0.514384	0.230769	0.166667	0.464458	0.107143	3	13	18	1857564	2245750	3611239
LP6008341-DNA_F01_amplicon1_BFB_1	295-24175-215U-34_amplicon10_BFB_1	0.316184	93.0921	0.0740664	0.332777	0.299591	0.956109	0.698364	0.125	0.166667	0.676671	0.0769231	3	24	18	2521961	2637735	3611239
LP6005409-DNA_F01_amplicon1_BFB_1	LP6008337-DNA_A06_amplicon1_ecDNA_1	0.315768	93.0921	0.0743806	0.4	0.231536	1	0.551144	0.2	0.125	0.551144	0.0833333	2	10	16	1984894	1984894	3601410
LP6008337-DNA_H05_amplicon1_BFB_1	779-24094-67M-28_amplicon5_BFB_1	0.315633	93.0921	0.0744829	0.289896	0.34137	0.698045	0.936907	0.153846	0.142857	0.666705	0.08	2	13	14	2376255	3404157	2536277
LP6005690-DNA_E01_amplicon6_Complex non-cyclic_1	LP6008269-DNA_A03_amplicon4_Complex non-cyclic_1	0.31483	92.9276	0.0750926	0.433379	0.196282	0.983514	0.660127	0.25	0.0416667	0.652903	0.037037	1	4	24	2416215	2456716	3660227
977-23857-209U-28_amplicon6_BFB_1	660-24058-213R-33_amplicon5_BFB_1	0.314052	92.9276	0.0756876	0.229719	0.398386	0.618876	0.593542	0.1	0.333333	0.434663	0.0833333	1	10	3	2240130	3619674	3774170
LP6008337-DNA_A06_amplicon1_ecDNA_1	779-24094-67M-28_amplicon5_BFB_1	0.313477	92.9276	0.0761302	0.269811	0.357143	0.704246	1	0.125	0.142857	0.704246	0.0714286	2	16	14	2536277	3601410	2536277
686-24669-1T-32_amplicon2_BFB_1	391-25007N-73P-BLD_amplicon3_Linear amplification_1	0.313375	92.9276	0.0762087	0.236405	0.390346	0.88562	0.561383	0.02	0.333333	0.523432	0.0192308	1	50	3	3450690	3896353	6146769
LP6005409-DNA_A02_amplicon2_BFB_1	74-24714-230T-31_amplicon3_Complex non-cyclic_1	0.312801	92.9276	0.0766533	0.34375	0.281852	1	0.794074	0.125	0.111111	0.794074	0.0869565	2	16	9	1904317	1904317	2398161
LP6005409-DNA_A02_amplicon2_BFB_1	391-25007N-73P-BLD_amplicon3_Linear amplification_1	0.312163	92.9276	0.0771493	0.296875	0.327452	1	0.309808	0.0625	0.333333	0.309808	0.0555556	1	16	3	1904317	1904317	6146769
LP6005409-DNA_A02_amplicon2_BFB_1	686-23635-1T-32_amplicon2_BFB_1	0.311747	92.7632	0.0774747	0.390625	0.232869	1	0.598143	0.1875	0.111111	0.598143	0.075	3	16	27	1904317	1904317	3183714
TCGA-1b96c14cf3e78e260ea99962b25dca4f_amplicon1_Complex non-cyclic_1	396-24457-98A-37_amplicon7_Linear amplification_1	0.311032	92.7632	0.0780366	0.257073	0.36499	0.599722	0.45996	0.142857	0.333333	0.351922	0.111111	1	7	3	4993382	8326163	10856124
LP6008337-DNA_H05_amplicon1_BFB_1	74-24714-230T-31_amplicon3_Complex non-cyclic_1	0.310121	92.7632	0.0787571	0.289605	0.330636	0.696881	0.989213	0.153846	0.111111	0.691625	0.1	2	13	9	2372291	3404157	2398161
686-23635-1T-32_amplicon2_BFB_1	295-24175-215U-34_amplicon10_BFB_1	0.310085	92.7632	0.0787853	0.302208	0.317962	0.875498	0.77185	0.111111	0.166667	0.695509	0.0714286	3	27	18	2787334	3183714	3611239
LP6005409-DNA_A02_amplicon2_BFB_1	LP6005334-DNA_H03_amplicon2_ecDNA_1	0.309974	92.7632	0.0788733	0.484375	0.135574	1	0.361572	0.3125	0.060241	0.361572	0.0531915	5	16	83	1904317	1904317	5266771
LP6005409-DNA_A02_amplicon2_BFB_1	686-24669-1T-32_amplicon2_BFB_1	0.309843	92.7632	0.0789779	0.4375	0.182186	1	0.488743	0.25	0.08	0.488743	0.0645161	4	16	50	1904317	1904317	3896353
977-23854-209U-33_amplicon6_BFB_1	660-24058-213R-33_amplicon5_BFB_1	0.309716	92.7632	0.0790788	0.222371	0.397061	0.616759	0.588243	0.0909091	0.333333	0.430783	0.0769231	1	11	3	2220130	3599674	3774170
779-24094-67M-28_amplicon5_BFB_1	686-24669-1T-32_amplicon2_BFB_1	0.309224	92.7632	0.0794716	0.410714	0.207734	1	0.650936	0.214286	0.06	0.650936	0.0491803	3	14	50	2536277	2536277	3896353
LP6008337-DNA_H05_amplicon1_BFB_1	686-24669-1T-32_amplicon2_BFB_1	0.308711	92.5987	0.0798832	0.386211	0.231211	0.852537	0.744843	0.230769	0.06	0.659833	0.05	3	13	50	2902171	3404157	3896353
779-24094-67M-28_amplicon5_BFB_1	295-24175-215U-34_amplicon10_BFB_1	0.308029	92.5987	0.0804327	0.357143	0.258916	1	0.702329	0.142857	0.111111	0.702329	0.0666667	2	14	18	2536277	2536277	3611239
74-24714-230T-31_amplicon3_Complex non-cyclic_1	686-24669-1T-32_amplicon2_BFB_1	0.307769	92.5987	0.0806429	0.416667	0.198872	1	0.615489	0.222222	0.06	0.615489	0.0350877	2	9	50	2398161	2398161	3896353
LP6008031-DNA_B01_amplicon1_BFB_1	LP2000333-DNA_A01_amplicon1_BFB_1	0.307513	92.5987	0.0808507	0.30033	0.314697	0.867985	0.830216	0.111111	0.142857	0.737137	0.0666667	1	9	7	3220238	3710017	3878795
LP6008269-DNA_G03_amplicon1_BFB_1	779-24094-67M-28_amplicon5_BFB_1	0.307255	92.5987	0.0810609	0.311051	0.303458	0.944204	0.999548	0.1	0.0714286	0.9438	0.0434783	1	10	14	2535130	2684940	2536277
LP6007597_amplicon4_BFB_1	LP6008267-DNA_F01_amplicon8_BFB_1	0.306047	92.5987	0.0820486	0.291541	0.320553	0.666165	0.682212	0.166667	0.2	0.508401	0.1	1	6	5	2051881	3080138	3007690
LP6008269-DNA_G03_amplicon1_BFB_1	LP6008267-DNA_E01_amplicon1_BFB_1	0.305713	92.5987	0.0823238	0.280035	0.331391	0.520138	0.992232	0.2	0.111111	0.518029	0.0769231	2	10	18	1396540	2684940	1407473
LP6008341-DNA_B02_amplicon1_ecDNA_2	163-23749-256R-35_amplicon4_BFB_1	0.305119	92.5987	0.0828145	0.309025	0.301214	0.2986	0.267355	0.3125	0.3125	0.164222	0.185185	5	16	16	884847	2963321	3309634
LP6008267-DNA_E01_amplicon1_BFB_1	295-24169-103S-32_amplicon13_BFB_1	0.30384	92.5987	0.0838807	0.371127	0.236553	0.984508	0.38371	0.166667	0.1875	0.381407	0.0967742	3	18	16	1385669	1407473	3611239
SS6003115_amplicon5_ecDNA_1	779-24085-103J-25_amplicon5_BFB_1	0.30336	92.5987	0.0842838	0.282019	0.3247	0.867208	0.983011	0.0869565	0.105263	0.854402	0.05	2	23	19	2493187	2874958	2536277
686-24669-1T-32_amplicon2_BFB_1	295-24175-215U-34_amplicon10_BFB_1	0.302526	92.5987	0.0849878	0.254265	0.350787	0.837059	0.903147	0.06	0.166667	0.768109	0.0461538	3	50	18	3261479	3896353	3611239
LP6005409-DNA_F01_amplicon1_BFB_1	LP6008269-DNA_G02_amplicon1_BFB_1	0.301827	92.5987	0.0855818	0.325	0.278653	1	0.883845	0.1	0.0769231	0.883845	0.0454545	1	10	13	1984894	1984894	2245750
977-24864-115V-32_amplicon6_BFB_1	660-24058-213R-33_amplicon5_BFB_1	0.301552	92.5987	0.085816	0.204719	0.398386	0.618876	0.593542	0.0666667	0.333333	0.434663	0.0588235	1	15	3	2240130	3619674	3774170
LP6008269-DNA_G03_amplicon1_BFB_1	779-24091-67M-31_amplicon5_BFB_1	0.301302	92.5987	0.0860298	0.311051	0.291554	0.944204	0.999548	0.1	0.0555556	0.9438	0.037037	1	10	18	2535130	2684940	2536277
LP6008269-DNA_G03_amplicon1_BFB_1	779-24085-103J-25_amplicon5_BFB_1	0.300206	92.5987	0.0869729	0.311051	0.289361	0.944204	0.999548	0.1	0.0526316	0.9438	0.0357143	1	10	19	2535130	2684940	2536277
LP6005690-DNA_B02_amplicon3_ecDNA_1	LP6005409-DNA_A02_amplicon2_BFB_1	0.299242	92.5987	0.0878089	0.294456	0.304028	0.984276	0.841113	0.0645161	0.125	0.829961	0.0444444	2	31	16	1601746	1627334	1904317
779-24085-103J-25_amplicon5_BFB_1	295-24169-103S-32_amplicon13_BFB_1	0.29914	92.5987	0.0878982	0.328947	0.269332	1	0.702329	0.105263	0.125	0.702329	0.0606061	2	19	16	2536277	2536277	3611239
LP6008460-DNA_A03_amplicon3_Complex non-cyclic_1	LP6008031-DNA_B01_amplicon1_BFB_1	0.298962	92.5987	0.0880533	0.213193	0.384731	0.252771	0.872259	0.2	0.222222	0.243748	0.117647	2	10	9	3236094	12802458	3710017
LP6008267-DNA_E01_amplicon1_BFB_1	391-25007N-73P-BLD_amplicon3_Linear amplification_1	0.297076	92.5987	0.0897137	0.287794	0.306358	0.984508	0.22543	0.0555556	0.333333	0.224634	0.05	1	18	3	1385669	1407473	6146769
LP6008269-DNA_G02_amplicon1_BFB_1	686-24669-1T-32_amplicon2_BFB_1	0.296572	92.5987	0.0901617	0.411007	0.182136	0.951721	0.548546	0.230769	0.06	0.533695	0.05	3	13	50	2137328	2245750	3896353
LP6005409-DNA_H01_amplicon10_BFB_1	LP6005409-DNA_F01_amplicon1_BFB_1	0.296217	92.5987	0.090478	0.272929	0.319506	0.841717	0.978023	0.0833333	0.1	0.826091	0.047619	1	12	10	1941271	2306324	1984894
LP6008269-DNA_A03_amplicon4_Complex non-cyclic_1	LP6008267-DNA_F01_amplicon8_BFB_1	0.296142	92.4342	0.0905452	0.216655	0.37563	0.741619	0.902518	0.0416667	0.2	0.686619	0.0357143	1	24	5	2714495	3660227	3007690
TCGA-772ba6cf7583e12d3088feb90685bc2f_amplicon2_Complex non-cyclic_1	SS6003149_amplicon4_BFB_1	0.295988	92.4342	0.0906836	0.353603	0.238373	0.66441	0.35349	0.25	0.2	0.299937	0.125	1	4	5	605041	910644	1711621
LP6005690-DNA_B02_amplicon3_ecDNA_1	391-25007N-73P-BLD_amplicon3_Linear amplification_1	0.29519	92.2697	0.0914001	0.274194	0.316187	1	0.264746	0.0322581	0.333333	0.264746	0.030303	1	31	3	1627334	1627334	6146769
TCGA-93ea360c5937eacd6158ad8b9e05acb3_amplicon1_Complex non-cyclic_1	TCGA-6f7bad1693a63ab40a5814d9e1f48cd1_amplicon3_Complex non-cyclic_1	0.295097	92.2697	0.0914839	0.239689	0.350505	0.300221	0.402019	0.219512	0.333333	0.207541	0.152542	9	41	27	173750	578740	432194
LP6008341-DNA_B02_amplicon1_ecDNA_2	295-24175-215U-34_amplicon10_BFB_1	0.294498	92.2697	0.092026	0.314727	0.274269	0.321407	0.263741	0.3125	0.277778	0.169408	0.172414	5	16	18	952433	2963321	3611239
LP6008337-DNA_H05_amplicon1_BFB_1	391-23872-155R-34_amplicon3_BFB_1	0.293954	92.2697	0.09252	0.365385	0.222524	1	0.515094	0.153846	0.125	0.515094	0.0740741	2	13	16	3404157	3404157	6608804
LP6008341-DNA_F01_amplicon1_BFB_1	74-24714-230T-31_amplicon3_Complex non-cyclic_1	0.293407	92.2697	0.0930195	0.256133	0.330681	0.89953	0.989392	0.0416667	0.111111	0.890938	0.03125	1	24	9	2372722	2637735	2398161
LP6005409-DNA_A02_amplicon2_BFB_1	LP6008341-DNA_F01_amplicon1_BFB_1	0.293369	92.2697	0.0930543	0.34375	0.242988	1	0.721952	0.125	0.0833333	0.721952	0.0526316	2	16	24	1904317	1904317	2637735
SS6003115_amplicon5_ecDNA_1	LP6005409-DNA_H01_amplicon10_BFB_1	0.292324	92.2697	0.0940149	0.240789	0.343859	0.702286	0.875437	0.0869565	0.166667	0.638485	0.0606061	2	23	12	2019042	2874958	2306324
LP6008341-DNA_F01_amplicon1_BFB_1	295-24184-215U-26_amplicon13_BFB_1	0.291631	92.1053	0.0946571	0.301527	0.281734	0.956109	0.698364	0.0833333	0.142857	0.676671	0.0555556	2	24	14	2521961	2637735	3611239
LP6005409-DNA_A02_amplicon2_BFB_1	295-24184-215U-26_amplicon13_BFB_1	0.291363	92.1053	0.0949061	0.34375	0.238976	1	0.527331	0.125	0.142857	0.527331	0.0714286	2	16	14	1904317	1904317	3611239
LP6008337-DNA_H05_amplicon1_BFB_1	295-24184-215U-26_amplicon13_BFB_1	0.291134	92.1053	0.0951188	0.300565	0.281704	0.740721	0.698245	0.153846	0.142857	0.561105	0.08	2	13	14	2521530	3404157	3611239
LP6007422-DNA_A01_amplicon6_BFB_1	LP6005500-DNA_E03_amplicon1_BFB_1	0.290462	92.1053	0.0957473	0.224908	0.356016	0.471062	0.995494	0.142857	0.142857	0.47006	0.0769231	1	7	7	4531125	9618949	4551633
LP6007512-DNA_A01_amplicon8_BFB_1	LP6005409-DNA_H01_amplicon10_BFB_1	0.28848	92.1053	0.0976219	0.373011	0.203949	0.992045	0.565796	0.166667	0.0833333	0.563241	0.0588235	1	6	12	1304909	1315373	2306324
LP6008341-DNA_F01_amplicon1_BFB_1	LP6008269-DNA_G03_amplicon1_BFB_1	0.288435	92.1053	0.0976654	0.268646	0.308223	0.949586	0.93289	0.0416667	0.1	0.888867	0.030303	1	24	10	2504755	2637735	2684940
779-24085-103J-25_amplicon5_BFB_1	686-24669-1T-32_amplicon2_BFB_1	0.288078	91.9408	0.0980064	0.368421	0.207734	1	0.650936	0.157895	0.06	0.650936	0.0454545	3	19	50	2536277	2536277	3896353
LP6005690-DNA_E01_amplicon8_Complex non-cyclic_1	LP6008051-DNA_E01_amplicon3_BFB_1	0.287675	91.7763	0.0983919	0.374025	0.201325	0.996101	0.430301	0.166667	0.125	0.429577	0.0769231	1	6	8	2682600	2693101	6234243
LP6007597_amplicon4_BFB_1	LP6008269-DNA_A03_amplicon4_Complex non-cyclic_1	0.287402	91.7763	0.0986545	0.352288	0.222516	0.909151	0.765065	0.166667	0.0416667	0.710729	0.0344828	1	6	24	2800311	3080138	3660227
LP6005334-DNA_H03_amplicon2_ecDNA_1	LP6008337-DNA_A06_amplicon1_ecDNA_1	0.287178	91.7763	0.0988699	0.17857	0.395786	0.569703	0.833145	0.0481928	0.25	0.511359	0.0421053	4	83	16	3000496	5266771	3601410
LP6005500-DNA_G01_amplicon2_BFB_1	LP6008280-DNA_E02_amplicon15_BFB_1	0.287036	91.6118	0.0990073	0.260447	0.313625	0.791789	0.981771	0.0833333	0.0909091	0.780317	0.0454545	1	12	11	2320069	2930162	2363147
779-24091-67M-31_amplicon5_BFB_1	391-23866-82K-33_amplicon3_BFB_1	0.286839	91.6118	0.0991971	0.333333	0.240345	1	0.415926	0.111111	0.181818	0.415926	0.0740741	2	18	11	2536277	2536277	6097904
SS6003115_amplicon5_ecDNA_1	686-24669-1T-32_amplicon2_BFB_1	0.2863	91.6118	0.0997193	0.345127	0.227473	0.989204	0.729893	0.130435	0.06	0.724125	0.0428571	3	23	50	2843921	2874958	3896353
LP6005409-DNA_A02_amplicon2_BFB_1	295-24169-103S-32_amplicon13_BFB_1	0.284666	91.6118	0.101316	0.34375	0.225583	1	0.527331	0.125	0.125	0.527331	0.0666667	2	16	16	1904317	1904317	3611239
779-24085-103J-25_amplicon5_BFB_1	391-23866-82K-33_amplicon3_BFB_1	0.284646	91.6118	0.101336	0.328947	0.240345	1	0.415926	0.105263	0.181818	0.415926	0.0714286	2	19	11	2536277	2536277	6097904
LP6008337-DNA_H05_amplicon1_BFB_1	295-24169-103S-32_amplicon13_BFB_1	0.284438	91.6118	0.101541	0.300565	0.268311	0.740721	0.698245	0.153846	0.125	0.561105	0.0740741	2	13	16	2521530	3404157	3611239
295-24184-215U-26_amplicon13_BFB_1	163-23749-256R-35_amplicon4_BFB_1	0.283681	91.6118	0.10229	0.282393	0.28497	0.700999	0.764881	0.142857	0.125	0.576725	0.0714286	2	14	16	2531475	3611239	3309634
LP6005690-DNA_B02_amplicon3_ecDNA_1	LP6008267-DNA_E01_amplicon1_BFB_1	0.282941	91.6118	0.103027	0.249741	0.316141	0.805415	0.931229	0.0645161	0.111111	0.760199	0.0425532	2	31	18	1310680	1627334	1407473
LP6005334-DNA_H03_amplicon2_ecDNA_1	163-23749-256R-35_amplicon4_BFB_1	0.282219	91.6118	0.10375	0.167657	0.396781	0.526048	0.837124	0.0481928	0.25	0.477205	0.0421053	4	83	16	2770573	5266771	3309634
LP6008267-DNA_E01_amplicon1_BFB_1	686-23635-1T-32_amplicon2_BFB_1	0.281635	91.6118	0.104338	0.371127	0.192142	0.984508	0.435237	0.166667	0.111111	0.432276	0.0714286	3	18	27	1385669	1407473	3183714
LP6005409-DNA_A02_amplicon2_BFB_1	LP6008341-DNA_B02_amplicon1_ecDNA_2	0.280857	91.6118	0.105125	0.301168	0.260546	0.454671	0.292185	0.25	0.25	0.216362	0.142857	4	16	16	865837	1904317	2963321
SS6003115_amplicon5_ecDNA_1	LP6008341-DNA_B02_amplicon1_ecDNA_2	0.280296	91.6118	0.105696	0.245865	0.314727	0.331286	0.321407	0.217391	0.3125	0.194937	0.147059	5	23	16	952433	2874958	2963321
LP6005409-DNA_A02_amplicon2_BFB_1	391-23866-82K-33_amplicon3_BFB_1	0.279093	91.6118	0.106929	0.34375	0.214436	1	0.31229	0.125	0.181818	0.31229	0.08	2	16	11	1904317	1904317	6097904
LP6007512-DNA_A01_amplicon8_BFB_1	LP6008337-DNA_A06_amplicon1_ecDNA_1	0.278672	91.4474	0.107364	0.373011	0.184333	0.992045	0.362333	0.166667	0.125	0.361283	0.047619	1	6	16	1304909	1315373	3601410
SS6003149_amplicon4_BFB_1	LP6005500-DNA_E03_amplicon11_Complex non-cyclic_1	0.277803	91.4474	0.108266	0.366536	0.18907	0.866142	0.55628	0.2	0.0666667	0.512242	0.0526316	1	5	15	1482507	1711621	2665038
LP6008341-DNA_F01_amplicon1_BFB_1	391-23866-82K-33_amplicon3_BFB_1	0.277763	91.4474	0.108307	0.311468	0.244058	0.995871	0.430778	0.0833333	0.181818	0.43001	0.0606061	2	24	11	2626843	2637735	6097904
LP6008269-DNA_G03_amplicon1_BFB_1	295-24169-103S-32_amplicon13_BFB_1	0.27711	91.4474	0.10899	0.322976	0.231244	0.991903	0.737475	0.1	0.0625	0.733062	0.04	1	10	16	2663199	2684940	3611239
391-23866-82K-33_amplicon3_BFB_1	295-24184-215U-26_amplicon13_BFB_1	0.276941	91.4474	0.109166	0.251806	0.302077	0.461768	0.779737	0.181818	0.142857	0.408484	0.0869565	2	11	14	2815816	6097904	3611239
LP6005409-DNA_F01_amplicon1_BFB_1	74-24714-230T-31_amplicon3_Complex non-cyclic_1	0.275752	91.2829	0.11042	0.290121	0.261383	0.860483	0.712199	0.1	0.111111	0.638471	0.0555556	1	10	9	1707967	1984894	2398161
LP6008269-DNA_G03_amplicon1_BFB_1	295-24175-215U-34_amplicon10_BFB_1	0.274506	91.2829	0.111746	0.322976	0.226035	0.991903	0.737475	0.1	0.0555556	0.733062	0.037037	1	10	18	2663199	2684940	3611239
SS6003115_amplicon5_ecDNA_1	LP6005334-DNA_H03_amplicon2_ecDNA_1	0.274437	91.2829	0.111819	0.377736	0.171138	0.989204	0.539974	0.173913	0.0481928	0.536811	0.0392157	4	23	83	2843921	2874958	5266771
LP6008341-DNA_F01_amplicon1_BFB_1	LP6008341-DNA_B02_amplicon1_ecDNA_2	0.273717	90.9539	0.112592	0.239213	0.308222	0.33185	0.295389	0.208333	0.3125	0.185227	0.142857	5	24	16	875333	2637735	2963321
74-24714-230T-31_amplicon3_Complex non-cyclic_1	295-24169-103S-32_amplicon13_BFB_1	0.273114	90.9539	0.113243	0.333333	0.212896	1	0.664083	0.111111	0.0625	0.664083	0.0416667	1	9	16	2398161	2398161	3611239
LP6008269-DNA_G03_amplicon1_BFB_1	163-23749-256R-35_amplicon4_BFB_1	0.272952	90.9539	0.113419	0.309108	0.236795	0.936434	0.759682	0.1	0.0625	0.722428	0.04	1	10	16	2514269	2684940	3309634
SM-4B296_amplicon4_BFB_1	LP6008337-DNA_A06_amplicon1_ecDNA_1	0.271848	90.7895	0.11462	0.4	0.143696	1	0.199784	0.2	0.125	0.199784	0.05	1	5	16	719504	719504	3601410
SS6003115_amplicon5_ecDNA_1	LP6008341-DNA_F01_amplicon1_BFB_1	0.270625	90.7895	0.115963	0.261033	0.280218	0.913698	0.995871	0.0434783	0.0416667	0.910249	0.0217391	1	23	24	2626843	2874958	2637735
LP6005409-DNA_H01_amplicon10_BFB_1	SM-4B296_amplicon4_BFB_1	0.270246	90.7895	0.116382	0.140493	0.4	0.31197	1	0.0833333	0.2	0.31197	0.0625	1	12	5	719504	2306324	719504
TCGA-71884ea02317c53425b8a24978a646ba_amplicon2_Complex non-cyclic_1	TCGA-6f7bad1693a63ab40a5814d9e1f48cd1_amplicon3_Complex non-cyclic_1	0.268863	90.7895	0.117923	0.202268	0.335457	0.397309	0.56405	0.137255	0.259259	0.303968	0.0985915	7	51	27	243779	613575	432194
TCGA-8d56dc94d8f191808c30df1a5b307b32_amplicon4_Linear amplification_1	TCGA-6f7bad1693a63ab40a5814d9e1f48cd1_amplicon3_Complex non-cyclic_1	0.267422	90.625	0.119547	0.471005	0.0638386	0.884019	0.144243	0.333333	0.037037	0.141564	0.0344828	1	3	27	62341	70520	432194
SM-4B295_amplicon4_ecDNA_1	391-25007N-73P-BLD_amplicon3_Linear amplification_1	0.267249	90.625	0.119742	0.216229	0.31827	0.813191	0.27308	0.0172414	0.333333	0.25696	0.0166667	1	58	3	1678560	2064164	6146769
LP6008267-DNA_E01_amplicon1_BFB_1	295-24184-215U-26_amplicon13_BFB_1	0.266265	90.625	0.120863	0.32946	0.20307	0.984508	0.38371	0.111111	0.142857	0.381407	0.0666667	2	18	14	1385669	1407473	3611239
LP6008341-DNA_F01_amplicon1_BFB_1	779-24091-67M-31_amplicon5_BFB_1	0.266222	90.625	0.120912	0.256508	0.275936	0.901033	0.937077	0.0416667	0.0555556	0.849628	0.0243902	1	24	18	2376686	2637735	2536277
LP6008341-DNA_F01_amplicon1_BFB_1	779-24085-103J-25_amplicon5_BFB_1	0.265126	90.2961	0.122172	0.256508	0.273743	0.901033	0.937077	0.0416667	0.0526316	0.849628	0.0238095	1	24	19	2376686	2637735	2536277
LP6005690-DNA_B02_amplicon3_ecDNA_1	LP6008337-DNA_H05_amplicon1_BFB_1	0.264765	90.2961	0.122589	0.295849	0.233682	0.989847	0.473189	0.0645161	0.153846	0.470904	0.047619	2	31	13	1610811	1627334	3404157
779-24094-67M-28_amplicon5_BFB_1	295-24169-103S-32_amplicon13_BFB_1	0.263014	90.2961	0.12463	0.303571	0.222457	1	0.702329	0.0714286	0.0625	0.702329	0.0344828	1	14	16	2536277	2536277	3611239
LP6005334-DNA_H03_amplicon2_ecDNA_1	295-24175-215U-34_amplicon10_BFB_1	0.262527	90.2961	0.125203	0.167221	0.357834	0.524306	0.764668	0.0481928	0.222222	0.451459	0.0412371	4	83	18	2761398	5266771	3611239
LP6005334-DNA_H03_amplicon2_ecDNA_1	391-25007N-73P-BLD_amplicon3_Linear amplification_1	0.261749	90.1316	0.126123	0.151462	0.372035	0.569703	0.488142	0.0120482	0.333333	0.356648	0.0117647	1	83	3	3000496	5266771	6146769
LP6008267-DNA_E01_amplicon1_BFB_1	391-23866-82K-33_amplicon3_BFB_1	0.261317	90.1316	0.126636	0.32946	0.193173	0.984508	0.227237	0.111111	0.181818	0.226427	0.0740741	2	18	11	1385669	1407473	6097904
LP6005334-DNA_H03_amplicon2_ecDNA_1	779-24091-67M-31_amplicon5_BFB_1	0.261249	90.1316	0.126716	0.147499	0.375	0.481562	1	0.0361446	0.166667	0.481562	0.0306122	3	83	18	2536277	5266771	2536277
LP6005409-DNA_F01_amplicon1_BFB_1	163-23749-256R-35_amplicon4_BFB_1	0.260904	90.1316	0.127128	0.325	0.196808	1	0.599732	0.1	0.0625	0.599732	0.04	1	10	16	1984894	1984894	3309634
779-24091-67M-31_amplicon5_BFB_1	295-24184-215U-26_amplicon13_BFB_1	0.26041	90.1316	0.127719	0.291667	0.229154	1	0.702329	0.0555556	0.0714286	0.702329	0.0322581	1	18	14	2536277	2536277	3611239
TCGA-a10f0e9c2d07b53a9b624701a0351175_amplicon4_Linear amplification_1	TCGA-93ea360c5937eacd6158ad8b9e05acb3_amplicon1_Complex non-cyclic_1	0.260106	90.1316	0.128084	0.472837	0.0473761	0.891347	0.116334	0.333333	0.0243902	0.114707	0.0232558	1	3	41	67327	75534	578740
TCGA-8d56dc94d8f191808c30df1a5b307b32_amplicon6_ecDNA_1	LP6005690-DNA_A02_amplicon8_ecDNA_1	0.259885	90.1316	0.12835	0.115841	0.403929	0.0787496	0.544286	0.128205	0.357143	0.0738784	0.104167	5	39	14	3087961	39212411	5673414
TCGA-772ba6cf7583e12d3088feb90685bc2f_amplicon2_Complex non-cyclic_1	SM-4B296_amplicon3_BFB_1	0.259603	89.9671	0.12869	0.359253	0.159952	0.687013	0.211238	0.25	0.142857	0.192694	0.1	1	4	7	625624	910644	2961701
779-24085-103J-25_amplicon5_BFB_1	295-24184-215U-26_amplicon13_BFB_1	0.259314	89.9671	0.129039	0.289474	0.229154	1	0.702329	0.0526316	0.0714286	0.702329	0.03125	1	19	14	2536277	2536277	3611239
LP6005690-DNA_B02_amplicon3_ecDNA_1	295-24184-215U-26_amplicon13_BFB_1	0.259094	89.9671	0.129305	0.298387	0.2198	1	0.45063	0.0645161	0.142857	0.45063	0.0465116	2	31	14	1627334	1627334	3611239
LP6008337-DNA_A06_amplicon1_ecDNA_1	391-23872-155R-34_amplicon3_BFB_1	0.258587	89.9671	0.129921	0.307139	0.210034	0.853555	0.465137	0.125	0.125	0.430761	0.0666667	2	16	16	3074002	3601410	6608804
LP6005409-DNA_H01_amplicon10_BFB_1	686-24669-1T-32_amplicon2_BFB_1	0.258114	89.9671	0.130496	0.351914	0.164315	0.907655	0.537258	0.166667	0.04	0.509413	0.0333333	2	12	50	2093347	2306324	3896353
LP6005334-DNA_H03_amplicon2_ecDNA_1	779-24085-103J-25_amplicon5_BFB_1	0.25796	89.9671	0.130685	0.147499	0.368421	0.481562	1	0.0361446	0.157895	0.481562	0.030303	3	83	19	2536277	5266771	2536277
LP6008337-DNA_H05_amplicon1_BFB_1	391-23866-82K-33_amplicon3_BFB_1	0.257718	89.9671	0.13098	0.307692	0.207744	1	0.55825	0.0769231	0.0909091	0.55825	0.0434783	1	13	11	3404157	3404157	6097904
LP6005334-DNA_H03_amplicon2_ecDNA_1	LP6008267-DNA_E01_amplicon1_BFB_1	0.257356	89.9671	0.131424	0.101919	0.412794	0.263096	0.984508	0.0481928	0.222222	0.262012	0.0412371	4	83	18	1385669	5266771	1407473
LP6008341-DNA_F01_amplicon1_BFB_1	686-23635-1T-32_amplicon2_BFB_1	0.257134	89.9671	0.131698	0.280218	0.23405	0.995871	0.825088	0.0416667	0.037037	0.822274	0.02	1	24	27	2626843	2637735	3183714
779-24091-67M-31_amplicon5_BFB_1	295-24169-103S-32_amplicon13_BFB_1	0.257062	89.9671	0.131786	0.291667	0.222457	1	0.702329	0.0555556	0.0625	0.702329	0.030303	1	18	16	2536277	2536277	3611239
LP6005690-DNA_B02_amplicon3_ecDNA_1	163-23749-256R-35_amplicon4_BFB_1	0.256777	89.9671	0.132138	0.297377	0.216177	0.995958	0.489709	0.0645161	0.125	0.488737	0.0444444	2	31	16	1620756	1627334	3309634
LP6005409-DNA_F01_amplicon1_BFB_1	779-24094-67M-28_amplicon5_BFB_1	0.256468	89.9671	0.132519	0.29062	0.222316	0.86248	0.674978	0.1	0.0714286	0.609393	0.0434783	1	10	14	1711931	1984894	2536277
LP6005409-DNA_F01_amplicon1_BFB_1	LP6005334-DNA_H03_amplicon2_ecDNA_1	0.256145	89.9671	0.132919	0.4	0.11229	1	0.376871	0.2	0.0240964	0.376871	0.021978	2	10	83	1984894	1984894	5266771
LP6005690-DNA_B02_amplicon3_ecDNA_1	LP6008341-DNA_F01_amplicon1_BFB_1	0.255563	89.9671	0.133643	0.295915	0.215211	0.990111	0.610843	0.0645161	0.0833333	0.607139	0.0377358	2	31	24	1611242	1627334	2637735
LP6007520-DNA_A01_amplicon2_BFB_1	LP6005500-DNA_C03_amplicon1_BFB_1	0.25472	89.8026	0.134696	0.246788	0.262652	0.787151	0.883943	0.0666667	0.0555556	0.71342	0.03125	1	15	18	6470977	8220757	7320584
LP6008269-DNA_G03_amplicon1_BFB_1	LP6008269-DNA_G02_amplicon1_BFB_1	0.254461	89.6382	0.135021	0.246359	0.262564	0.685437	0.819485	0.1	0.0769231	0.595521	0.0454545	1	10	13	1840358	2684940	2245750
LP6005409-DNA_F01_amplicon1_BFB_1	686-23635-1T-32_amplicon2_BFB_1	0.25432	89.6382	0.135198	0.325	0.183641	1	0.623452	0.1	0.037037	0.623452	0.0277778	1	10	27	1984894	1984894	3183714
LP6005690-DNA_B02_amplicon3_ecDNA_1	LP6008337-DNA_A06_amplicon1_ecDNA_1	0.252551	89.4737	0.13744	0.298387	0.206715	1	0.45186	0.0645161	0.125	0.45186	0.0444444	2	31	16	1627334	1627334	3601410
LP6008267-DNA_E01_amplicon1_BFB_1	686-24669-1T-32_amplicon2_BFB_1	0.252518	89.4737	0.137483	0.371127	0.133908	0.984508	0.355632	0.166667	0.06	0.353653	0.0461538	3	18	50	1385669	1407473	3896353
LP6005690-DNA_B02_amplicon3_ecDNA_1	295-24169-103S-32_amplicon13_BFB_1	0.252397	89.4737	0.137636	0.298387	0.206408	1	0.45063	0.0645161	0.125	0.45063	0.0444444	2	31	16	1627334	1627334	3611239
LP6008341-DNA_F01_amplicon1_BFB_1	391-23872-155R-34_amplicon3_BFB_1	0.252293	89.4737	0.137769	0.311468	0.193119	0.995871	0.397476	0.0833333	0.125	0.396822	0.0526316	2	24	16	2626843	2637735	6608804
686-24669-1T-32_amplicon2_BFB_1	295-24184-215U-26_amplicon13_BFB_1	0.251811	89.4737	0.138386	0.224265	0.279358	0.837059	0.903147	0.02	0.0714286	0.768109	0.015873	1	50	14	3261479	3896353	3611239
391-23872-155R-34_amplicon3_BFB_1	295-24184-215U-26_amplicon13_BFB_1	0.251172	89.4737	0.139208	0.200268	0.302077	0.42607	0.779737	0.125	0.142857	0.380298	0.0714286	2	16	14	2815816	6608804	3611239
LP6007597_amplicon2_Complex non-cyclic_1	LP6005690-DNA_A02_amplicon8_ecDNA_1	0.250906	89.4737	0.139553	0.27837	0.223441	0.813481	0.679479	0.1	0.0714286	0.58789	0.0434783	1	10	14	3854968	4738853	5673414
LP6005409-DNA_F01_amplicon1_BFB_1	779-24091-67M-31_amplicon5_BFB_1	0.250516	89.4737	0.140058	0.29062	0.210411	0.86248	0.674978	0.1	0.0555556	0.609393	0.037037	1	10	18	1711931	1984894	2536277
LP6008269-DNA_G03_amplicon1_BFB_1	391-23866-82K-33_amplicon3_BFB_1	0.250171	89.3092	0.140505	0.322976	0.177367	0.991903	0.43674	0.1	0.0909091	0.435188	0.05	1	10	11	2663199	2684940	6097904
LP6008337-DNA_F01_amplicon1_Linear amplification_1	LP6008337-DNA_E05_amplicon1_Linear amplification_1	0.25	89.1447	0.140728	0.25	0.25	1	1	0	0	1	0	0	0	0	54653	54653	54653
997-24595-142W-33_amplicon4_Linear amplification_1	997-24592-142W-30_amplicon4_Linear amplification_1	0.25	89.1447	0.140728	0.25	0.25	1	1	0	0	1	0	0	0	0	204044	204044	204044
954-25048N-259T-BLD_amplicon7_Linear amplification_1	954-24220-219U-34_amplicon6_Linear amplification_1	0.25	89.1447	0.140728	0.25	0.25	1	1	0	0	1	0	0	0	0	41540	41540	41540
954-25048N-259T-BLD_amplicon7_Linear amplification_1	954-24214-219U-36_amplicon6_Linear amplification_1	0.25	89.1447	0.140728	0.25	0.25	1	1	0	0	1	0	0	0	0	41540	41540	41540
954-24220-219U-34_amplicon6_Linear amplification_1	954-24214-219U-36_amplicon6_Linear amplification_1	0.25	89.1447	0.140728	0.25	0.25	1	1	0	0	1	0	0	0	0	41540	41540	41540
954-24220-219U-34_amplicon5_Linear amplification_1	954-24214-219U-36_amplicon5_Linear amplification_1	0.25	89.1447	0.140728	0.25	0.25	1	1	0	0	1	0	0	0	0	34291	34291	34291
954-25048N-259T-BLD_amplicon7_Linear amplification_1	954-24208-298T-34_amplicon6_Linear amplification_1	0.25	89.1447	0.140728	0.25	0.25	1	1	0	0	1	0	0	0	0	41540	41540	41540
954-24220-219U-34_amplicon6_Linear amplification_1	954-24208-298T-34_amplicon6_Linear amplification_1	0.25	89.1447	0.140728	0.25	0.25	1	1	0	0	1	0	0	0	0	41540	41540	41540
954-24214-219U-36_amplicon6_Linear amplification_1	954-24208-298T-34_amplicon6_Linear amplification_1	0.25	89.1447	0.140728	0.25	0.25	1	1	0	0	1	0	0	0	0	41540	41540	41540
954-25048N-259T-BLD_amplicon7_Linear amplification_1	954-24205-298T-35_amplicon6_Linear amplification_1	0.25	89.1447	0.140728	0.25	0.25	1	1	0	0	1	0	0	0	0	41540	41540	41540
954-24220-219U-34_amplicon6_Linear amplification_1	954-24205-298T-35_amplicon6_Linear amplification_1	0.25	89.1447	0.140728	0.25	0.25	1	1	0	0	1	0	0	0	0	41540	41540	41540
954-24214-219U-36_amplicon6_Linear amplification_1	954-24205-298T-35_amplicon6_Linear amplification_1	0.25	89.1447	0.140728	0.25	0.25	1	1	0	0	1	0	0	0	0	41540	41540	41540
954-24208-298T-34_amplicon6_Linear amplification_1	954-24205-298T-35_amplicon6_Linear amplification_1	0.25	89.1447	0.140728	0.25	0.25	1	1	0	0	1	0	0	0	0	41540	41540	41540
954-24220-219U-34_amplicon5_Linear amplification_1	954-24205-298T-35_amplicon5_Linear amplification_1	0.25	89.1447	0.140728	0.25	0.25	1	1	0	0	1	0	0	0	0	34291	34291	34291
954-24214-219U-36_amplicon5_Linear amplification_1	954-24205-298T-35_amplicon5_Linear amplification_1	0.25	89.1447	0.140728	0.25	0.25	1	1	0	0	1	0	0	0	0	34291	34291	34291
833-24777-147V-26_amplicon5_Linear amplification_1	833-24010-30T-31_amplicon5_Linear amplification_1	0.25	89.1447	0.140728	0.25	0.25	1	1	0	0	1	0	0	1	0	178893	178893	178893
833-24774-30T-27_amplicon5_Linear amplification_1	833-24010-30T-31_amplicon5_Linear amplification_1	0.25	89.1447	0.140728	0.25	0.25	1	1	0	0	1	0	0	1	0	178893	178893	178893
833-24016-147V-30_amplicon6_Linear amplification_1	833-24010-30T-31_amplicon5_Linear amplification_1	0.25	89.1447	0.140728	0.25	0.25	1	1	0	0	1	0	0	1	0	178893	178893	178893
575-25150-32W-32_amplicon1_Linear amplification_1	575-25147-181R-26_amplicon1_Linear amplification_1	0.25	89.1447	0.140728	0.25	0.25	1	1	0	0	1	0	0	0	0	18061	18061	18061
575-25150-32W-32_amplicon1_Linear amplification_1	575-25141-181R-28_amplicon1_Linear amplification_1	0.25	89.1447	0.140728	0.25	0.25	1	1	0	0	1	0	0	0	0	18061	18061	18061
575-25147-181R-26_amplicon1_Linear amplification_1	575-25141-181R-28_amplicon1_Linear amplification_1	0.25	89.1447	0.140728	0.25	0.25	1	1	0	0	1	0	0	0	0	18061	18061	18061
575-25150-32W-32_amplicon1_Linear amplification_1	575-24541-32W-30_amplicon1_Linear amplification_1	0.25	89.1447	0.140728	0.25	0.25	1	1	0	0	1	0	0	0	0	18061	18061	18061
575-25147-181R-26_amplicon1_Linear amplification_1	575-24541-32W-30_amplicon1_Linear amplification_1	0.25	89.1447	0.140728	0.25	0.25	1	1	0	0	1	0	0	0	0	18061	18061	18061
575-25141-181R-28_amplicon1_Linear amplification_1	575-24541-32W-30_amplicon1_Linear amplification_1	0.25	89.1447	0.140728	0.25	0.25	1	1	0	0	1	0	0	0	0	18061	18061	18061
572-24962N-94R-GST_amplicon2_Linear amplification_1	572-23779-94R-31_amplicon2_Linear amplification_1	0.25	89.1447	0.140728	0.25	0.25	1	1	0	0	1	0	0	2	0	304576	304576	304576
572-23785-66V-32_amplicon2_Linear amplification_1	572-23779-94R-31_amplicon2_Linear amplification_1	0.25	89.1447	0.140728	0.25	0.25	1	1	0	0	1	0	0	1	0	304576	304576	304576
512-23977-306R-29_amplicon4_Linear amplification_1	512-23974-306R-33_amplicon4_Linear amplification_1	0.25	89.1447	0.140728	0.25	0.25	1	1	0	0	1	0	0	0	0	45384	45384	45384
512-23974-306R-33_amplicon6_Complex non-cyclic_1	512-23971-43R-27_amplicon6_ecDNA_1	0.25	89.1447	0.140728	0.25	0.25	1	1	0	0	1	0	0	5	1	3401312	3401312	3401312
512-23971-43R-27_amplicon6_ecDNA_1	512-23968-43R-32_amplicon6_Complex non-cyclic_1	0.25	89.1447	0.140728	0.25	0.25	1	1	0	0	1	0	0	1	8	3401312	3401312	3401312
512-23977-306R-29_amplicon4_Linear amplification_1	512-23968-43R-32_amplicon4_Linear amplification_1	0.25	89.1447	0.140728	0.25	0.25	1	1	0	0	1	0	0	0	0	45384	45384	45384
512-23974-306R-33_amplicon4_Linear amplification_1	512-23968-43R-32_amplicon4_Linear amplification_1	0.25	89.1447	0.140728	0.25	0.25	1	1	0	0	1	0	0	0	0	45384	45384	45384
303-24975N-41K-GST_amplicon4_Linear amplification_1	303-24660-41K-37_amplicon4_Linear amplification_1	0.25	89.1447	0.140728	0.25	0.25	1	1	0	0	1	0	0	1	0	588371	588371	588371
303-24660-41K-37_amplicon4_Linear amplification_1	303-23605-162L-36_amplicon4_Linear amplification_1	0.25	89.1447	0.140728	0.25	0.25	1	1	0	0	1	0	0	0	1	588371	588371	588371
303-24660-41K-37_amplicon2_Linear amplification_1	303-23605-162L-36_amplicon2_Linear amplification_1	0.25	89.1447	0.140728	0.25	0.25	1	1	0	0	1	0	0	0	0	142621	142621	142621
303-24975N-41K-GST_amplicon4_Linear amplification_1	303-23602-162L-38_amplicon4_Linear amplification_1	0.25	89.1447	0.140728	0.25	0.25	1	1	0	0	1	0	0	1	0	588371	588371	588371
303-24660-41K-37_amplicon4_Linear amplification_1	303-23602-162L-38_amplicon4_Linear amplification_1	0.25	89.1447	0.140728	0.25	0.25	1	1	0	0	1	0	0	0	0	588371	588371	588371
303-23605-162L-36_amplicon4_Linear amplification_1	303-23602-162L-38_amplicon4_Linear amplification_1	0.25	89.1447	0.140728	0.25	0.25	1	1	0	0	1	0	0	1	0	588371	588371	588371
303-24660-41K-37_amplicon4_Linear amplification_1	303-23599-41K-35_amplicon4_Linear amplification_1	0.25	89.1447	0.140728	0.25	0.25	1	1	0	0	1	0	0	0	1	588371	588371	588371
303-23602-162L-38_amplicon4_Linear amplification_1	303-23599-41K-35_amplicon4_Linear amplification_1	0.25	89.1447	0.140728	0.25	0.25	1	1	0	0	1	0	0	0	1	588371	588371	588371
184-24331-16R-29_amplicon1_Linear amplification_1	184-24325-148K-31_amplicon1_Linear amplification_1	0.25	89.1447	0.140728	0.25	0.25	1	1	0	0	1	0	0	0	0	3827107	3827107	3827107
74-24714-230T-31_amplicon3_Complex non-cyclic_1	391-23866-82K-33_amplicon3_BFB_1	0.249917	89.1447	0.140835	0.333333	0.166501	1	0.393276	0.111111	0.0909091	0.393276	0.0526316	1	9	11	2398161	2398161	6097904
779-24094-67M-28_amplicon2_Linear amplification_1	779-24085-103J-25_amplicon2_Complex non-cyclic_1	0.249653	89.1447	0.14118	0.25	0.249306	1	0.997224	0	0	0.997224	0	0	2	2	7185740	7185740	7205740
779-24091-67M-31_amplicon2_Linear amplification_1	779-24085-103J-25_amplicon2_Complex non-cyclic_1	0.249653	89.1447	0.14118	0.25	0.249306	1	0.997224	0	0	0.997224	0	0	1	2	7185740	7185740	7205740
TCGA-b3b81876992ec5dda2430b9fe506aca2_amplicon2_Linear amplification_1	TCGA-1b96c14cf3e78e260ea99962b25dca4f_amplicon3_Linear amplification_1	0.24958	89.1447	0.141276	0.249159	0.25	0.996636	1	0	0	0.996636	0	0	0	0	96882	97209	96882
LP6005409-DNA_F01_amplicon1_BFB_1	779-24085-103J-25_amplicon5_BFB_1	0.249419	89.1447	0.141485	0.29062	0.208218	0.86248	0.674978	0.1	0.0526316	0.609393	0.0357143	1	10	19	1711931	1984894	2536277
TCGA-2d662d4c66d34a152517911cd2f38cb2_amplicon2_Linear amplification_1	TCGA-115db8a25b7f80c8342b73f5fe3b9835_amplicon1_Linear amplification_1	0.249229	89.1447	0.141735	0.25	0.248457	1	0.993828	0	0	0.993828	0	0	0	0	48309	48309	48609
SS6003115_amplicon5_ecDNA_1	295-24184-215U-26_amplicon13_BFB_1	0.249136	89.1447	0.141857	0.262044	0.236228	0.917739	0.730625	0.0434783	0.0714286	0.685718	0.0277778	1	23	14	2638462	2874958	3611239
686-24669-1T-32_amplicon2_BFB_1	295-24169-103S-32_amplicon13_BFB_1	0.248463	89.1447	0.14274	0.224265	0.272662	0.837059	0.903147	0.02	0.0625	0.768109	0.0153846	1	50	16	3261479	3896353	3611239
740-24253-156N-35_amplicon4_Linear amplification_1	740-24247-138M-36_amplicon4_BFB_1	0.248433	89.1447	0.14278	0.246866	0.25	0.987464	1	0	0	0.987464	0	0	1	2	1632334	1653056	1632334
LP6008337-DNA_H05_amplicon1_BFB_1	LP6008269-DNA_F03_amplicon1_BFB_1	0.247803	89.1447	0.143612	0.246736	0.24887	0.986945	0.995481	0	0	0.982543	0	0	13	7	3359716	3404157	3374968
LP6005334-DNA_H03_amplicon2_ecDNA_1	779-24094-67M-28_amplicon5_BFB_1	0.247803	89.1447	0.143612	0.138463	0.357143	0.481562	1	0.0240964	0.142857	0.481562	0.0210526	2	83	14	2536277	5266771	2536277
LP6008269-DNA_F03_amplicon1_BFB_1	163-23749-256R-35_amplicon4_BFB_1	0.24758	89.1447	0.143908	0.24516	0.25	0.980642	1	0	0	0.980642	0	0	7	16	3309634	3374968	3309634
LP6005690-DNA_B02_amplicon3_ecDNA_1	295-24175-215U-34_amplicon10_BFB_1	0.247189	89.1447	0.144427	0.298387	0.195991	1	0.45063	0.0645161	0.111111	0.45063	0.0425532	2	31	18	1627334	1627334	3611239
LP6005334-DNA_E02_amplicon2_Linear amplification_1	LP6008337-DNA_F01_amplicon1_Linear amplification_1	0.247159	89.1447	0.144467	0.244318	0.25	0.977273	1	0	0	0.977273	0	0	0	0	54653	55924	54653
LP6005334-DNA_E02_amplicon2_Linear amplification_1	LP6008337-DNA_E05_amplicon1_Linear amplification_1	0.247159	89.1447	0.144467	0.244318	0.25	0.977273	1	0	0	0.977273	0	0	0	0	54653	55924	54653
LP6008051-DNA_E01_amplicon3_BFB_1	LP6008031-DNA_B01_amplicon1_BFB_1	0.247104	89.1447	0.144541	0.212063	0.282145	0.473253	0.795245	0.125	0.111111	0.42185	0.0625	1	8	9	2950373	6234243	3710017
954-25048N-259T-BLD_amplicon7_Linear amplification_1	303-23599-41K-35_amplicon2_Linear amplification_1	0.24683	89.1447	0.144906	0.25	0.243659	1	0.974637	0	0	0.974637	0	0	0	0	41540	41540	42621
954-24220-219U-34_amplicon6_Linear amplification_1	303-23599-41K-35_amplicon2_Linear amplification_1	0.24683	89.1447	0.144906	0.25	0.243659	1	0.974637	0	0	0.974637	0	0	0	0	41540	41540	42621
954-24214-219U-36_amplicon6_Linear amplification_1	303-23599-41K-35_amplicon2_Linear amplification_1	0.24683	89.1447	0.144906	0.25	0.243659	1	0.974637	0	0	0.974637	0	0	0	0	41540	41540	42621
954-24208-298T-34_amplicon6_Linear amplification_1	303-23599-41K-35_amplicon2_Linear amplification_1	0.24683	89.1447	0.144906	0.25	0.243659	1	0.974637	0	0	0.974637	0	0	0	0	41540	41540	42621
954-24205-298T-35_amplicon6_Linear amplification_1	303-23599-41K-35_amplicon2_Linear amplification_1	0.24683	89.1447	0.144906	0.25	0.243659	1	0.974637	0	0	0.974637	0	0	0	0	41540	41540	42621
512-23977-306R-29_amplicon3_ecDNA_1	279-24744-53P-32_amplicon3_Linear amplification_1	0.246716	89.1447	0.145059	0.243431	0.25	0.973724	1	0	0	0.973724	0	0	6	0	3311940	3401312	3311940
512-23974-306R-33_amplicon6_Complex non-cyclic_1	279-24744-53P-32_amplicon3_Linear amplification_1	0.246716	89.1447	0.145059	0.243431	0.25	0.973724	1	0	0	0.973724	0	0	5	0	3311940	3401312	3311940
512-23971-43R-27_amplicon6_ecDNA_1	279-24744-53P-32_amplicon3_Linear amplification_1	0.246716	89.1447	0.145059	0.243431	0.25	0.973724	1	0	0	0.973724	0	0	1	0	3311940	3401312	3311940
512-23968-43R-32_amplicon6_Complex non-cyclic_1	279-24744-53P-32_amplicon3_Linear amplification_1	0.246716	89.1447	0.145059	0.243431	0.25	0.973724	1	0	0	0.973724	0	0	8	0	3311940	3401312	3311940
LP6008341-DNA_F01_amplicon1_BFB_1	LP6008269-DNA_G02_amplicon1_BFB_1	0.246701	89.1447	0.145078	0.217247	0.276155	0.743989	0.873849	0.0416667	0.0769231	0.671831	0.0277778	1	24	13	1962446	2637735	2245750
686-23635-1T-32_amplicon2_BFB_1	295-24184-215U-26_amplicon13_BFB_1	0.246593	89.1447	0.145222	0.246652	0.246534	0.875498	0.77185	0.037037	0.0714286	0.695509	0.025	1	27	14	2787334	3183714	3611239
TCGA-93ea360c5937eacd6158ad8b9e05acb3_amplicon1_Complex non-cyclic_1	TCGA-8d56dc94d8f191808c30df1a5b307b32_amplicon4_Linear amplification_1	0.246367	89.1447	0.145524	0.0426706	0.450064	0.0975118	0.800255	0.0243902	0.333333	0.0951949	0.0232558	1	41	3	56434	578740	70520
LP6007422-DNA_A01_amplicon2_Complex non-cyclic_1	LP6008141-DNA_A01_amplicon1_Linear amplification_1	0.246236	89.1447	0.1457	0.242473	0.25	0.969892	1	0	0	0.969892	0	0	2	2	3357351	3461573	3357351
833-24010-30T-31_amplicon5_Linear amplification_1	660-24052-83O-31_amplicon20_Linear amplification_1	0.246167	89.1447	0.145793	0.249679	0.242655	0.998714	0.97062	0	0	0.969409	0	0	0	1	178663	178893	184071
SS6003115_amplicon5_ecDNA_1	295-24169-103S-32_amplicon13_BFB_1	0.245787	89.1447	0.146303	0.262044	0.229531	0.917739	0.730625	0.0434783	0.0625	0.685718	0.0263158	1	23	16	2638462	2874958	3611239
391-23521-155R-31_amplicon1_BFB_1	295-24184-215U-26_amplicon13_BFB_1	0.245222	88.9803	0.147065	0.134796	0.355648	0.257935	0.779737	0.09375	0.214286	0.240417	0.0697674	3	32	14	2815816	10916771	3611239
LP6008337-DNA_H05_amplicon1_BFB_1	391-23521-155R-31_amplicon1_BFB_1	0.245108	88.9803	0.147219	0.365385	0.124832	1	0.311828	0.153846	0.0625	0.311828	0.0465116	2	13	32	3404157	3404157	10916771
391-23872-155R-34_amplicon3_BFB_1	295-24169-103S-32_amplicon13_BFB_1	0.244476	88.8158	0.148076	0.200268	0.288684	0.42607	0.779737	0.125	0.125	0.380298	0.0666667	2	16	16	2815816	6608804	3611239
LP6005690-DNA_D02_amplicon4_Linear amplification_1	184-24331-16R-29_amplicon1_Linear amplification_1	0.244365	88.8158	0.148227	0.239044	0.249686	0.956177	0.998746	0	0	0.95503	0	0	3	0	3822307	3997489	3827107
LP6005690-DNA_D02_amplicon4_Linear amplification_1	184-24325-148K-31_amplicon1_Linear amplification_1	0.244365	88.8158	0.148227	0.239044	0.249686	0.956177	0.998746	0	0	0.95503	0	0	3	0	3822307	3997489	3827107
LP6005334-DNA_H03_amplicon2_ecDNA_1	686-23635-1T-32_amplicon2_BFB_1	0.24424	88.8158	0.148397	0.169534	0.318946	0.569703	0.942451	0.0361446	0.111111	0.550551	0.0280374	3	83	27	3000496	5266771	3183714
SS6003149_amplicon2_Linear amplification_1	LP6008337-DNA_F01_amplicon1_Linear amplification_1	0.244186	88.8158	0.148471	0.25	0.238372	1	0.953488	0	0	0.953488	0	0	0	0	52111	52111	54653
SS6003149_amplicon2_Linear amplification_1	LP6008337-DNA_E05_amplicon1_Linear amplification_1	0.244186	88.8158	0.148471	0.25	0.238372	1	0.953488	0	0	0.953488	0	0	0	0	52111	52111	54653
LP6007531-DNA_A01_amplicon1_ecDNA_1	LP6005690-DNA_E01_amplicon6_Complex non-cyclic_1	0.243609	88.8158	0.149259	0.0538399	0.433379	0.108217	0.983514	0.0357143	0.25	0.108021	0.0322581	1	28	4	2416215	22327591	2456716
686-23635-1T-32_amplicon2_BFB_1	295-24169-103S-32_amplicon13_BFB_1	0.243245	88.6513	0.149758	0.246652	0.239837	0.875498	0.77185	0.037037	0.0625	0.695509	0.0238095	1	27	16	2787334	3183714	3611239
TCGA-8d56dc94d8f191808c30df1a5b307b32_amplicon2_ecDNA_2	LP6005500-DNA_G01_amplicon2_BFB_1	0.241927	88.6513	0.151576	0.171353	0.3125	0.485413	1	0.0666667	0.0833333	0.485413	0.0384615	1	15	12	2930162	6036431	2930162
TCGA-8d56dc94d8f191808c30df1a5b307b32_amplicon2_ecDNA_1	LP6005500-DNA_G01_amplicon2_BFB_1	0.241927	88.6513	0.151576	0.171353	0.3125	0.485413	1	0.0666667	0.0833333	0.485413	0.0384615	1	15	12	2930162	6036431	2930162
TCGA-8d56dc94d8f191808c30df1a5b307b32_amplicon2_BFB_1	LP6005500-DNA_G01_amplicon2_BFB_1	0.241927	88.6513	0.151576	0.171353	0.3125	0.485413	1	0.0666667	0.0833333	0.485413	0.0384615	1	15	12	2930162	6036431	2930162
SS6003149_amplicon2_Linear amplification_1	LP6005334-DNA_E02_amplicon2_Linear amplification_1	0.241477	88.6513	0.1522	0.25	0.232955	1	0.931818	0	0	0.931818	0	0	0	0	52111	52111	55924
LP6005409-DNA_H01_amplicon10_BFB_1	686-23635-1T-32_amplicon2_BFB_1	0.240785	88.6513	0.153166	0.289414	0.192157	0.907655	0.657517	0.0833333	0.037037	0.61629	0.0263158	1	12	27	2093347	2306324	3183714
TCGA-772ba6cf7583e12d3088feb90685bc2f_amplicon6_Complex non-cyclic_1	TCGA-71884ea02317c53425b8a24978a646ba_amplicon2_Complex non-cyclic_1	0.240709	88.6513	0.153273	0.326339	0.155078	0.61305	0.267369	0.230769	0.117647	0.228763	0.084507	6	26	51	164051	267598	613575
387-23665-173L-29_amplicon1_Linear amplification_1	169-23773-232V-31_amplicon1_ecDNA_1	0.240534	88.6513	0.153518	0.25	0.231068	1	0.924273	0	0	0.924273	0	0	0	1	2064415	2064415	2233556
387-23665-173L-29_amplicon1_Linear amplification_1	169-23767-9T-29_amplicon1_ecDNA_1	0.240534	88.6513	0.153518	0.25	0.231068	1	0.924273	0	0	0.924273	0	0	0	1	2064415	2064415	2233556
387-23665-173L-29_amplicon1_Linear amplification_1	169-23764-9T-31_amplicon1_ecDNA_1	0.240534	88.6513	0.153518	0.25	0.231068	1	0.924273	0	0	0.924273	0	0	0	1	2064415	2064415	2233556
609-24915-125T-29_amplicon2_Linear amplification_1	279-24744-53P-32_amplicon3_Linear amplification_1	0.239929	88.4868	0.154368	0.235201	0.244657	0.940804	0.978629	0	0	0.921864	0	0	0	0	3241159	3445094	3311940
LP6005409-DNA_F01_amplicon1_BFB_1	295-24175-215U-34_amplicon10_BFB_1	0.239578	88.4868	0.154863	0.308918	0.170238	0.93567	0.514285	0.1	0.0555556	0.496722	0.037037	1	10	18	1857206	1984894	3611239
954-24214-219U-36_amplicon4_Linear amplification_1	740-24247-138M-36_amplicon4_BFB_1	0.239437	88.4868	0.155061	0.235112	0.243763	0.940448	0.975052	0	0	0.91835	0	0	1	2	1591610	1692396	1632334
954-24208-298T-34_amplicon4_Linear amplification_1	740-24247-138M-36_amplicon4_BFB_1	0.239437	88.4868	0.155061	0.235112	0.243763	0.940448	0.975052	0	0	0.91835	0	0	1	2	1591610	1692396	1632334
391-23872-155R-34_amplicon3_BFB_1	295-24175-215U-34_amplicon10_BFB_1	0.239268	88.4868	0.155302	0.200268	0.278268	0.42607	0.779737	0.125	0.111111	0.380298	0.0625	2	16	18	2815816	6608804	3611239
686-23635-1T-32_amplicon2_BFB_1	391-23866-82K-33_amplicon3_BFB_1	0.238242	88.4868	0.156759	0.277778	0.198707	1	0.5221	0.037037	0.0909091	0.5221	0.027027	1	27	11	3183714	3183714	6097904
LP6005690-DNA_B02_amplicon3_ecDNA_1	779-24091-67M-31_amplicon5_BFB_1	0.238133	88.4868	0.156915	0.274194	0.202072	1	0.641623	0.0322581	0.0555556	0.641623	0.0208333	1	31	18	1627334	1627334	2536277
954-24214-219U-36_amplicon4_Linear amplification_1	740-24253-156N-35_amplicon4_Linear amplification_1	0.23791	88.4868	0.157234	0.235112	0.240707	0.940448	0.962829	0	0	0.907499	0	0	1	1	1591610	1692396	1653056
954-24208-298T-34_amplicon4_Linear amplification_1	740-24253-156N-35_amplicon4_Linear amplification_1	0.23791	88.4868	0.157234	0.235112	0.240707	0.940448	0.962829	0	0	0.907499	0	0	1	1	1591610	1692396	1653056
779-24094-67M-28_amplicon5_BFB_1	391-23866-82K-33_amplicon3_BFB_1	0.237867	88.4868	0.157294	0.303571	0.172163	1	0.415926	0.0714286	0.0909091	0.415926	0.0416667	1	14	11	2536277	2536277	6097904
686-24669-1T-32_amplicon2_BFB_1	391-23872-155R-34_amplicon3_BFB_1	0.237844	88.4868	0.157327	0.251405	0.224284	0.88562	0.522135	0.04	0.125	0.48915	0.03125	2	50	16	3450690	3896353	6608804
LP6008267-DNA_E01_amplicon1_BFB_1	391-23872-155R-34_amplicon3_BFB_1	0.237814	88.4868	0.157371	0.32946	0.146168	0.984508	0.20967	0.111111	0.125	0.208981	0.0625	2	18	16	1385669	1407473	6608804
997-24595-142W-33_amplicon4_Linear amplification_1	660-24052-83O-31_amplicon20_Linear amplification_1	0.237633	88.4868	0.157631	0.225404	0.249861	0.901614	0.999446	0	0	0.901164	0	0	0	1	183969	204044	184071
997-24592-142W-30_amplicon4_Linear amplification_1	660-24052-83O-31_amplicon20_Linear amplification_1	0.237633	88.4868	0.157631	0.225404	0.249861	0.901614	0.999446	0	0	0.901164	0	0	0	1	183969	204044	184071
609-24915-125T-29_amplicon2_Linear amplification_1	184-24331-16R-29_amplicon1_Linear amplification_1	0.237523	88.4868	0.157788	0.25	0.225046	1	0.900182	0	0	0.900182	0	0	0	0	3445094	3445094	3827107
609-24915-125T-29_amplicon2_Linear amplification_1	184-24325-148K-31_amplicon1_Linear amplification_1	0.237523	88.4868	0.157788	0.25	0.225046	1	0.900182	0	0	0.900182	0	0	0	0	3445094	3445094	3827107
609-24915-125T-29_amplicon2_Linear amplification_1	512-23977-306R-29_amplicon3_ecDNA_1	0.237258	88.3224	0.158168	0.235741	0.238776	0.942965	0.955103	0	0	0.90294	0	0	0	6	3248602	3445094	3401312
609-24915-125T-29_amplicon2_Linear amplification_1	512-23974-306R-33_amplicon6_Complex non-cyclic_1	0.237258	88.3224	0.158168	0.235741	0.238776	0.942965	0.955103	0	0	0.90294	0	0	0	5	3248602	3445094	3401312
609-24915-125T-29_amplicon2_Linear amplification_1	512-23971-43R-27_amplicon6_ecDNA_1	0.237258	88.3224	0.158168	0.235741	0.238776	0.942965	0.955103	0	0	0.90294	0	0	0	1	3248602	3445094	3401312
609-24915-125T-29_amplicon2_Linear amplification_1	512-23968-43R-32_amplicon6_Complex non-cyclic_1	0.237258	88.3224	0.158168	0.235741	0.238776	0.942965	0.955103	0	0	0.90294	0	0	0	8	3248602	3445094	3401312
LP6005690-DNA_B02_amplicon3_ecDNA_1	779-24085-103J-25_amplicon5_BFB_1	0.237037	88.3224	0.158487	0.274194	0.199879	1	0.641623	0.0322581	0.0526316	0.641623	0.0204082	1	31	19	1627334	1627334	2536277
SS6003115_amplicon5_ecDNA_1	LP6008269-DNA_G03_amplicon1_BFB_1	0.236004	88.3224	0.159979	0.227939	0.24407	0.911755	0.976281	0	0	0.891996	0	0	23	10	2621256	2874958	2684940
512-23977-306R-29_amplicon3_ecDNA_1	184-24331-16R-29_amplicon1_Linear amplification_1	0.235577	88.1579	0.160601	0.249454	0.2217	0.997814	0.8868	0	0	0.885081	0	0	6	0	3393878	3401312	3827107
512-23974-306R-33_amplicon6_Complex non-cyclic_1	184-24331-16R-29_amplicon1_Linear amplification_1	0.235577	88.1579	0.160601	0.249454	0.2217	0.997814	0.8868	0	0	0.885081	0	0	5	0	3393878	3401312	3827107
512-23971-43R-27_amplicon6_ecDNA_1	184-24331-16R-29_amplicon1_Linear amplification_1	0.235577	88.1579	0.160601	0.249454	0.2217	0.997814	0.8868	0	0	0.885081	0	0	1	0	3393878	3401312	3827107
512-23968-43R-32_amplicon6_Complex non-cyclic_1	184-24331-16R-29_amplicon1_Linear amplification_1	0.235577	88.1579	0.160601	0.249454	0.2217	0.997814	0.8868	0	0	0.885081	0	0	8	0	3393878	3401312	3827107
512-23977-306R-29_amplicon3_ecDNA_1	184-24325-148K-31_amplicon1_Linear amplification_1	0.235577	88.1579	0.160601	0.249454	0.2217	0.997814	0.8868	0	0	0.885081	0	0	6	0	3393878	3401312	3827107
512-23974-306R-33_amplicon6_Complex non-cyclic_1	184-24325-148K-31_amplicon1_Linear amplification_1	0.235577	88.1579	0.160601	0.249454	0.2217	0.997814	0.8868	0	0	0.885081	0	0	5	0	3393878	3401312	3827107
512-23971-43R-27_amplicon6_ecDNA_1	184-24325-148K-31_amplicon1_Linear amplification_1	0.235577	88.1579	0.160601	0.249454	0.2217	0.997814	0.8868	0	0	0.885081	0	0	1	0	3393878	3401312	3827107
512-23968-43R-32_amplicon6_Complex non-cyclic_1	184-24325-148K-31_amplicon1_Linear amplification_1	0.235577	88.1579	0.160601	0.249454	0.2217	0.997814	0.8868	0	0	0.885081	0	0	8	0	3393878	3401312	3827107
391-23521-155R-31_amplicon1_BFB_1	295-24169-103S-32_amplicon13_BFB_1	0.235178	88.1579	0.161183	0.134796	0.335559	0.257935	0.779737	0.09375	0.1875	0.240417	0.0666667	3	32	16	2815816	10916771	3611239
LP6005409-DNA_H01_amplicon10_BFB_1	391-23866-82K-33_amplicon3_BFB_1	0.234559	88.1579	0.162089	0.308061	0.161057	0.982245	0.371501	0.0833333	0.0909091	0.369023	0.0454545	1	12	11	2265375	2306324	6097904
997-24595-142W-33_amplicon4_Linear amplification_1	833-24777-147V-26_amplicon5_Linear amplification_1	0.234157	88.1579	0.162681	0.218778	0.249536	0.87511	0.998144	0	0	0.873689	0	0	0	1	178561	204044	178893
997-24592-142W-30_amplicon4_Linear amplification_1	833-24777-147V-26_amplicon5_Linear amplification_1	0.234157	88.1579	0.162681	0.218778	0.249536	0.87511	0.998144	0	0	0.873689	0	0	0	1	178561	204044	178893
997-24595-142W-33_amplicon4_Linear amplification_1	833-24774-30T-27_amplicon5_Linear amplification_1	0.234157	88.1579	0.162681	0.218778	0.249536	0.87511	0.998144	0	0	0.873689	0	0	0	1	178561	204044	178893
997-24592-142W-30_amplicon4_Linear amplification_1	833-24774-30T-27_amplicon5_Linear amplification_1	0.234157	88.1579	0.162681	0.218778	0.249536	0.87511	0.998144	0	0	0.873689	0	0	0	1	178561	204044	178893
997-24595-142W-33_amplicon4_Linear amplification_1	833-24016-147V-30_amplicon6_Linear amplification_1	0.234157	88.1579	0.162681	0.218778	0.249536	0.87511	0.998144	0	0	0.873689	0	0	0	1	178561	204044	178893
997-24592-142W-30_amplicon4_Linear amplification_1	833-24016-147V-30_amplicon6_Linear amplification_1	0.234157	88.1579	0.162681	0.218778	0.249536	0.87511	0.998144	0	0	0.873689	0	0	0	1	178561	204044	178893
997-24595-142W-33_amplicon4_Linear amplification_1	833-24010-30T-31_amplicon5_Linear amplification_1	0.234157	88.1579	0.162681	0.218778	0.249536	0.87511	0.998144	0	0	0.873689	0	0	0	0	178561	204044	178893
997-24592-142W-30_amplicon4_Linear amplification_1	833-24010-30T-31_amplicon5_Linear amplification_1	0.234157	88.1579	0.162681	0.218778	0.249536	0.87511	0.998144	0	0	0.873689	0	0	0	0	178561	204044	178893
LP6008269-DNA_G02_amplicon1_BFB_1	391-23866-82K-33_amplicon3_BFB_1	0.233972	88.1579	0.162952	0.307692	0.160252	1	0.368282	0.0769231	0.0909091	0.368282	0.0434783	1	13	11	2245750	2245750	6097904
LP6007436-DNA_A01_amplicon1_BFB_1	LP6005690-DNA_A02_amplicon3_Complex non-cyclic_1	0.233794	88.1579	0.163216	0.235663	0.231924	0.942653	0.927697	0	0	0.878138	0	0	8	2	1873590	1987571	2019614
LP6005409-DNA_F01_amplicon1_BFB_1	686-24669-1T-32_amplicon2_BFB_1	0.233678	88.1579	0.163387	0.325	0.142356	1	0.509424	0.1	0.02	0.509424	0.0169492	1	10	50	1984894	1984894	3896353
391-23521-155R-31_amplicon1_BFB_1	163-23749-256R-35_amplicon4_BFB_1	0.233209	88.1579	0.164082	0.122667	0.34375	0.30317	1	0.0625	0.125	0.30317	0.0434783	2	32	16	3309634	10916771	3309634
LP6005334-DNA_H03_amplicon2_ecDNA_1	LP6008269-DNA_G02_amplicon1_BFB_1	0.233192	88.1579	0.164107	0.117595	0.348788	0.398092	0.933613	0.0240964	0.153846	0.387134	0.0212766	2	83	13	2096662	5266771	2245750
279-24744-53P-32_amplicon3_Linear amplification_1	184-24331-16R-29_amplicon1_Linear amplification_1	0.233174	88.1579	0.164134	0.25	0.216347	1	0.86539	0	0	0.86539	0	0	0	0	3311940	3311940	3827107
279-24744-53P-32_amplicon3_Linear amplification_1	184-24325-148K-31_amplicon1_Linear amplification_1	0.233174	88.1579	0.164134	0.25	0.216347	1	0.86539	0	0	0.86539	0	0	0	0	3311940	3311940	3827107
LP6005409-DNA_H01_amplicon10_BFB_1	833-24010-30T-31_amplicon9_ecDNA_1	0.232753	87.9934	0.164759	0.216493	0.249013	0.865972	0.996051	0	0	0.863009	0	0	12	18	1997211	2306324	2005129
LP6005690-DNA_D02_amplicon4_Linear amplification_1	609-24915-125T-29_amplicon2_Linear amplification_1	0.232727	87.9934	0.164798	0.215454	0.25	0.861815	1	0	0	0.861815	0	0	3	0	3445094	3997489	3445094
SM-4AX85_amplicon2_ecDNA_2	396-24457-98A-37_amplicon7_Linear amplification_1	0.232718	87.9934	0.164811	0.156644	0.308791	0.439077	0.235164	0.0625	0.333333	0.180836	0.0555556	1	16	3	2552966	5814389	10856124
LP6005334-DNA_H03_amplicon2_ecDNA_1	74-24714-230T-31_amplicon3_Complex non-cyclic_1	0.23262	87.9934	0.164957	0.131907	0.333333	0.455338	1	0.0240964	0.111111	0.455338	0.0222222	2	83	9	2398161	5266771	2398161
LP6008341-DNA_F01_amplicon1_BFB_1	686-24669-1T-32_amplicon2_BFB_1	0.231881	87.6645	0.16606	0.280218	0.183545	0.995871	0.67418	0.0416667	0.02	0.672301	0.0136986	1	24	50	2626843	2637735	3896353
LP2000333-DNA_A01_amplicon4_BFB_1	623-23713-1O-35_amplicon6_BFB_1	0.231701	87.6645	0.166331	0.213402	0.25	0.853608	1	0	0	0.853608	0	0	5	18	4108681	4813313	4108681
LP2000333-DNA_A01_amplicon4_BFB_1	623-23710-1O-36_amplicon7_BFB_1	0.231701	87.6645	0.166331	0.213402	0.25	0.853608	1	0	0	0.853608	0	0	5	18	4108681	4813313	4108681
954-24220-219U-34_amplicon4_Linear amplification_1	740-24247-138M-36_amplicon4_BFB_1	0.231312	87.6645	0.166915	0.234177	0.228447	0.936708	0.91379	0	0	0.86065	0	0	1	2	1491610	1592396	1632334
954-24205-298T-35_amplicon4_Linear amplification_1	740-24247-138M-36_amplicon4_BFB_1	0.231312	87.6645	0.166915	0.234177	0.228447	0.936708	0.91379	0	0	0.86065	0	0	1	2	1491610	1592396	1632334
LP6005500-DNA_G01_amplicon3_BFB_1	279-24744-53P-32_amplicon3_Linear amplification_1	0.230704	87.6645	0.167832	0.249484	0.211925	0.997935	0.8477	0	0	0.846215	0	0	5	0	2807530	2813339	3311940
LP6005409-DNA_H01_amplicon10_BFB_1	779-24094-67M-28_amplicon5_BFB_1	0.230678	87.6645	0.167871	0.243341	0.218016	0.723362	0.657778	0.0833333	0.0714286	0.525568	0.04	1	12	14	1668308	2306324	2536277
LP6005690-DNA_D02_amplicon4_Linear amplification_1	512-23977-306R-29_amplicon3_ecDNA_1	0.230526	87.6645	0.168102	0.21195	0.249101	0.847802	0.996403	0	0	0.845215	0	0	3	6	3389078	3997489	3401312
LP6005690-DNA_D02_amplicon4_Linear amplification_1	512-23974-306R-33_amplicon6_Complex non-cyclic_1	0.230526	87.6645	0.168102	0.21195	0.249101	0.847802	0.996403	0	0	0.845215	0	0	3	5	3389078	3997489	3401312
LP6005690-DNA_D02_amplicon4_Linear amplification_1	512-23971-43R-27_amplicon6_ecDNA_1	0.230526	87.6645	0.168102	0.21195	0.249101	0.847802	0.996403	0	0	0.845215	0	0	3	1	3389078	3997489	3401312
LP6005690-DNA_D02_amplicon4_Linear amplification_1	512-23968-43R-32_amplicon6_Complex non-cyclic_1	0.230526	87.6645	0.168102	0.21195	0.249101	0.847802	0.996403	0	0	0.845215	0	0	3	8	3389078	3997489	3401312
LP6008051-DNA_E01_amplicon1_ecDNA_1	951-23806-108A-36_amplicon1_ecDNA_1	0.230514	87.6645	0.16812	0.330558	0.13047	0.893662	0.44871	0.142857	0.0243902	0.425966	0.0212766	1	7	41	2650843	2966271	5907704
LP6007531-DNA_A01_amplicon1_ecDNA_1	LP6008267-DNA_F01_amplicon8_BFB_1	0.230231	87.6645	0.168549	0.0604625	0.4	0.134707	1	0.0357143	0.2	0.134707	0.03125	1	28	5	3007690	22327591	3007690
TCGA-772ba6cf7583e12d3088feb90685bc2f_amplicon2_Complex non-cyclic_1	LP6005500-DNA_E03_amplicon11_Complex non-cyclic_1	0.23018	87.6645	0.168627	0.353603	0.106757	0.66441	0.227029	0.25	0.0666667	0.203674	0.0555556	1	4	15	605041	910644	2665038
954-24220-219U-34_amplicon4_Linear amplification_1	740-24253-156N-35_amplicon4_Linear amplification_1	0.22988	87.6645	0.169082	0.234177	0.225584	0.936708	0.902335	0	0	0.850481	0	0	1	1	1491610	1592396	1653056
954-24205-298T-35_amplicon4_Linear amplification_1	740-24253-156N-35_amplicon4_Linear amplification_1	0.22988	87.6645	0.169082	0.234177	0.225584	0.936708	0.902335	0	0	0.850481	0	0	1	1	1491610	1592396	1653056
TCGA-8d56dc94d8f191808c30df1a5b307b32_amplicon2_ecDNA_2	LP6008280-DNA_E02_amplicon15_BFB_1	0.229855	87.6645	0.16912	0.146086	0.313625	0.384344	0.981771	0.0666667	0.0909091	0.381621	0.04	1	15	11	2320069	6036431	2363147
TCGA-8d56dc94d8f191808c30df1a5b307b32_amplicon2_ecDNA_1	LP6008280-DNA_E02_amplicon15_BFB_1	0.229855	87.6645	0.16912	0.146086	0.313625	0.384344	0.981771	0.0666667	0.0909091	0.381621	0.04	1	15	11	2320069	6036431	2363147
TCGA-8d56dc94d8f191808c30df1a5b307b32_amplicon2_BFB_1	LP6008280-DNA_E02_amplicon15_BFB_1	0.229855	87.6645	0.16912	0.146086	0.313625	0.384344	0.981771	0.0666667	0.0909091	0.381621	0.04	1	15	11	2320069	6036431	2363147
LP6005500-DNA_B03_amplicon1_Linear amplification_1	LP6008267-DNA_F01_amplicon8_BFB_1	0.22979	87.6645	0.169219	0.239684	0.219897	0.958735	0.879586	0	0	0.847501	0	0	2	5	2645523	2759389	3007690
LP6008341-DNA_F01_amplicon1_BFB_1	779-24094-67M-28_amplicon5_BFB_1	0.229764	87.6645	0.169259	0.225258	0.234269	0.901033	0.937077	0	0	0.849628	0	0	24	14	2376686	2637735	2536277
TCGA-5f63577f748f5420f6d4c418af53b416_amplicon4_Linear amplification_1	LP6008141-DNA_A01_amplicon1_Linear amplification_1	0.229278	87.5	0.170001	0.232656	0.225899	0.930625	0.903597	0	0	0.846572	0	0	1	2	3033691	3259841	3357351
LP6005690-DNA_D02_amplicon4_Linear amplification_1	279-24744-53P-32_amplicon3_Linear amplification_1	0.228563	87.5	0.171096	0.207126	0.25	0.828505	1	0	0	0.828505	0	0	3	0	3311940	3997489	3311940
LP6008269-DNA_G03_amplicon1_BFB_1	686-23635-1T-32_amplicon2_BFB_1	0.228551	87.5	0.171114	0.247976	0.209127	0.991903	0.836507	0	0	0.830833	0	0	10	27	2663199	2684940	3183714
LP6005500-DNA_G01_amplicon3_BFB_1	512-23977-306R-29_amplicon3_ecDNA_1	0.228392	87.5	0.17136	0.25	0.206783	1	0.827133	0	0	0.827133	0	0	5	6	2813339	2813339	3401312
LP6005500-DNA_G01_amplicon3_BFB_1	512-23974-306R-33_amplicon6_Complex non-cyclic_1	0.228392	87.5	0.17136	0.25	0.206783	1	0.827133	0	0	0.827133	0	0	5	5	2813339	2813339	3401312
LP6005500-DNA_G01_amplicon3_BFB_1	512-23971-43R-27_amplicon6_ecDNA_1	0.228392	87.5	0.17136	0.25	0.206783	1	0.827133	0	0	0.827133	0	0	5	1	2813339	2813339	3401312
LP6005500-DNA_G01_amplicon3_BFB_1	512-23968-43R-32_amplicon6_Complex non-cyclic_1	0.228392	87.5	0.17136	0.25	0.206783	1	0.827133	0	0	0.827133	0	0	5	8	2813339	2813339	3401312
LP6008269-DNA_G02_amplicon1_BFB_1	833-24010-30T-31_amplicon9_ecDNA_1	0.228167	87.5	0.171706	0.215252	0.241082	0.861006	0.964329	0	0	0.834431	0	0	13	18	1933605	2245750	2005129
LP6007416-DNA_A01_amplicon4_BFB_1	LP6005500-DNA_C03_amplicon1_BFB_1	0.228026	87.5	0.171924	0.375	0.0810512	1	0.157538	0.166667	0.0555556	0.157538	0.0434783	1	6	18	1153270	1153270	7320584
391-23521-155R-31_amplicon1_BFB_1	295-24175-215U-34_amplicon10_BFB_1	0.227365	87.5	0.172946	0.134796	0.319934	0.257935	0.779737	0.09375	0.166667	0.240417	0.0638298	3	32	18	2815816	10916771	3611239
LP6008337-DNA_A06_amplicon1_ecDNA_1	391-23866-82K-33_amplicon3_BFB_1	0.227236	87.5	0.173146	0.260264	0.194209	0.853555	0.504108	0.0625	0.0909091	0.463978	0.0384615	1	16	11	3074002	3601410	6097904
LP6005500-DNA_G01_amplicon2_BFB_1	LP6005500-DNA_C03_amplicon1_BFB_1	0.227116	87.5	0.173332	0.3125	0.141733	1	0.400263	0.0833333	0.0555556	0.400263	0.0344828	1	12	18	2930162	2930162	7320584
LP6005334-DNA_H03_amplicon2_ecDNA_1	LP6008341-DNA_F01_amplicon1_BFB_1	0.227115	87.5	0.173334	0.142762	0.311468	0.498758	0.995871	0.0240964	0.0833333	0.497728	0.0190476	2	83	24	2626843	5266771	2637735
LP6005690-DNA_B02_amplicon3_ecDNA_1	391-23872-155R-34_amplicon3_BFB_1	0.226848	87.5	0.173749	0.298387	0.155309	1	0.246237	0.0645161	0.125	0.246237	0.0444444	2	31	16	1627334	1627334	6608804
TCGA-5f63577f748f5420f6d4c418af53b416_amplicon4_Linear amplification_1	LP6007422-DNA_A01_amplicon2_Complex non-cyclic_1	0.225877	87.5	0.175267	0.232656	0.219098	0.930625	0.876391	0	0	0.822646	0	0	1	2	3033691	3259841	3461573
SS6003119_amplicon1_ecDNA_3	LP6005500-DNA_E03_amplicon1_BFB_1	0.22579	87.5	0.175404	0.0955633	0.356016	0.262253	0.995494	0.04	0.142857	0.261942	0.0322581	1	25	7	4531125	17277664	4551633
SS6003119_amplicon1_ecDNA_2	LP6005500-DNA_E03_amplicon1_BFB_1	0.22579	87.5	0.175404	0.0955633	0.356016	0.262253	0.995494	0.04	0.142857	0.261942	0.0322581	1	25	7	4531125	17277664	4551633
TCGA-09bce96b9a5be47b076772cb94f102d7_amplicon10_Linear amplification_1	88-24991N-123S-BLD_amplicon1_Linear amplification_1	0.225269	87.5	0.176224	0.25	0.200537	1	0.802148	0	0	0.802148	0	0	1	1	399177	399177	497635
TCGA-8d56dc94d8f191808c30df1a5b307b32_amplicon6_ecDNA_1	LP6007416-DNA_A01_amplicon1_BFB_1	0.224941	87.5	0.17674	0.0417312	0.408152	0.0900015	0.882606	0.025641	0.25	0.0889369	0.0238095	1	39	4	3529177	39212411	3998586
LP6005409-DNA_H01_amplicon10_BFB_1	779-24091-67M-31_amplicon5_BFB_1	0.224726	87.5	0.17708	0.243341	0.206111	0.723362	0.657778	0.0833333	0.0555556	0.525568	0.0344828	1	12	18	1668308	2306324	2536277
TCGA-5f63577f748f5420f6d4c418af53b416_amplicon4_Linear amplification_1	LP6005690-DNA_D02_amplicon4_Linear amplification_1	0.224337	87.5	0.177697	0.247139	0.201535	0.988556	0.80614	0	0	0.798686	0	0	1	3	3222535	3259841	3997489
SS6003115_amplicon5_ecDNA_1	LP6005690-DNA_B02_amplicon3_ecDNA_1	0.224156	87.5	0.177985	0.174118	0.274194	0.566037	1	0.0434783	0.0322581	0.566037	0.0188679	1	23	31	1627334	2874958	1627334
LP6005334-DNA_H03_amplicon2_ecDNA_1	295-24184-215U-26_amplicon13_BFB_1	0.223729	87.3355	0.178664	0.149149	0.29831	0.524306	0.764668	0.0240964	0.142857	0.451459	0.0210526	2	83	14	2761398	5266771	3611239
LP6005409-DNA_H01_amplicon10_BFB_1	779-24085-103J-25_amplicon5_BFB_1	0.223629	87.3355	0.178823	0.243341	0.203918	0.723362	0.657778	0.0833333	0.0526316	0.525568	0.0333333	1	12	19	1668308	2306324	2536277
686-24669-1T-32_amplicon2_BFB_1	391-23866-82K-33_amplicon3_BFB_1	0.223029	87.3355	0.179784	0.236405	0.209652	0.88562	0.565881	0.02	0.0909091	0.527341	0.0166667	1	50	11	3450690	3896353	6097904
686-23635-1T-32_amplicon2_BFB_1	391-23872-155R-34_amplicon3_BFB_1	0.222544	87.3355	0.180562	0.277778	0.16731	1	0.481738	0.037037	0.0625	0.481738	0.0238095	1	27	16	3183714	3183714	6608804
512-23977-306R-29_amplicon4_Linear amplification_1	512-23971-43R-27_amplicon4_Linear amplification_1	0.222457	87.3355	0.180701	0.194915	0.25	0.779658	1	0	0	0.779658	0	0	0	0	35384	45384	35384
512-23974-306R-33_amplicon4_Linear amplification_1	512-23971-43R-27_amplicon4_Linear amplification_1	0.222457	87.3355	0.180701	0.194915	0.25	0.779658	1	0	0	0.779658	0	0	0	0	35384	45384	35384
512-23971-43R-27_amplicon4_Linear amplification_1	512-23968-43R-32_amplicon4_Linear amplification_1	0.222457	87.3355	0.180701	0.25	0.194915	1	0.779658	0	0	0.779658	0	0	0	0	35384	35384	45384
TCGA-a10f0e9c2d07b53a9b624701a0351175_amplicon2_Linear amplification_1	997-24601-184V-32_amplicon9_Complex non-cyclic_1	0.222386	87.3355	0.180816	0.25	0.194772	1	0.77909	0	0	0.77909	0	0	0	3	1709911	1709911	2194755
LP6005500-DNA_G01_amplicon3_BFB_1	169-23773-232V-31_amplicon1_ecDNA_1	0.222078	87.3355	0.181314	0.196565	0.24759	0.786262	0.990358	0	0	0.780289	0	0	5	1	2212021	2813339	2233556
LP6005500-DNA_G01_amplicon3_BFB_1	169-23767-9T-29_amplicon1_ecDNA_1	0.222078	87.3355	0.181314	0.196565	0.24759	0.786262	0.990358	0	0	0.780289	0	0	5	1	2212021	2813339	2233556
LP6005500-DNA_G01_amplicon3_BFB_1	169-23764-9T-31_amplicon1_ecDNA_1	0.222078	87.3355	0.181314	0.196565	0.24759	0.786262	0.990358	0	0	0.780289	0	0	5	1	2212021	2813339	2233556
LP6005500-DNA_D01_amplicon1_ecDNA_1	LP6008267-DNA_F01_amplicon7_Linear amplification_1	0.222008	87.3355	0.181426	0.25	0.194015	1	0.776061	0	0	0.776061	0	0	10	3	2613624	2613624	3367807
LP6007416-DNA_A01_amplicon1_BFB_1	LP6008280-DNA_E02_amplicon11_Complex non-cyclic_1	0.221808	87.3355	0.181749	0.34298	0.100637	0.621918	0.226076	0.25	0.0588235	0.198759	0.05	1	4	17	2486793	3998586	10999790
LP6008341-DNA_F01_amplicon1_BFB_1	LP6008269-DNA_F03_amplicon1_BFB_1	0.221775	87.3355	0.181802	0.248968	0.194583	0.995871	0.778331	0	0	0.775827	0	0	24	7	2626843	2637735	3374968
TCGA-09bce96b9a5be47b076772cb94f102d7_amplicon10_Linear amplification_1	88-24967N-18U-GST_amplicon1_Complex non-cyclic_1	0.22126	87.3355	0.182638	0.25	0.192519	1	0.770077	0	0	0.770077	0	0	1	3	399177	399177	518360
TCGA-09bce96b9a5be47b076772cb94f102d7_amplicon10_Linear amplification_1	88-23695-18U-35_amplicon1_Complex non-cyclic_1	0.221255	87.3355	0.182646	0.25	0.192509	1	0.770037	0	0	0.770037	0	0	1	4	399177	399177	518387
LP6005500-DNA_G01_amplicon3_BFB_1	609-24915-125T-29_amplicon2_Linear amplification_1	0.220896	87.1711	0.18323	0.243194	0.198598	0.972776	0.79439	0	0	0.777114	0	0	5	0	2736749	2813339	3445094
SS6003115_amplicon5_ecDNA_1	LP6008269-DNA_F03_amplicon1_BFB_1	0.220795	87.1711	0.183394	0.238459	0.203131	0.953837	0.812524	0	0	0.781781	0	0	23	7	2742241	2874958	3374968
LP6008269-DNA_G02_amplicon1_BFB_1	295-24169-103S-32_amplicon13_BFB_1	0.219975	87.1711	0.184735	0.264479	0.175471	0.827146	0.514384	0.0769231	0.0625	0.464458	0.0357143	1	13	16	1857564	2245750	3611239
LP6008341-DNA_B02_amplicon1_ecDNA_2	779-24091-67M-31_amplicon5_BFB_1	0.219929	87.1711	0.184811	0.220977	0.218881	0.321407	0.375524	0.1875	0.166667	0.209456	0.0967742	3	16	18	952433	2963321	2536277
572-24741-66V-34_amplicon2_Linear amplification_1	572-23779-94R-31_amplicon2_Linear amplification_1	0.219103	87.0066	0.186169	0.188207	0.25	0.752828	1	0	0	0.752828	0	0	1	0	304576	404576	304576
TCGA-772ba6cf7583e12d3088feb90685bc2f_amplicon2_Complex non-cyclic_1	LP6007504-DNA_A01_amplicon2_Complex non-cyclic_1	0.218793	87.0066	0.186682	0.287536	0.150051	0.400143	0.300202	0.25	0.1	0.207031	0.0769231	1	4	10	364388	910644	1213809
LP6007594_amplicon5_BFB_1	LP6005690-DNA_E01_amplicon8_Complex non-cyclic_1	0.218686	87.0066	0.18686	0.235548	0.201823	0.942194	0.807291	0	0	0.769194	0	0	5	6	2174117	2307505	2693101
TCGA-09bce96b9a5be47b076772cb94f102d7_amplicon10_Linear amplification_1	88-23701-198V-33_amplicon1_Linear amplification_1	0.218203	87.0066	0.187662	0.186405	0.25	0.745622	1	0	0	0.745622	0	0	1	1	297635	399177	297635
TCGA-09bce96b9a5be47b076772cb94f102d7_amplicon10_Linear amplification_1	88-23692-18U-36_amplicon1_Linear amplification_1	0.218203	87.0066	0.187662	0.186405	0.25	0.745622	1	0	0	0.745622	0	0	1	1	297635	399177	297635
LP6007597_amplicon4_BFB_1	LP6007531-DNA_A01_amplicon1_ecDNA_1	0.218137	87.0066	0.187771	0.375	0.0612737	1	0.137952	0.166667	0.0357143	0.137952	0.030303	1	6	28	3080138	3080138	22327591
LP6005690-DNA_A02_amplicon8_ecDNA_1	LP6005500-DNA_E03_amplicon7_Complex non-cyclic_1	0.218126	87.0066	0.18779	0.133148	0.303104	0.10402	0.212414	0.142857	0.333333	0.0750677	0.111111	2	14	6	590149	5673414	2778291
TCGA-bf1c9887b74b2cc3c4a841a9cd09bca3_amplicon6_Complex non-cyclic_1	LP6007416-DNA_A01_amplicon1_BFB_1	0.217987	87.0066	0.188021	0.104297	0.331677	0.274329	0.576708	0.047619	0.25	0.22835	0.0416667	1	21	4	2306017	8406027	3998586
TCGA-5f63577f748f5420f6d4c418af53b416_amplicon4_Linear amplification_1	184-24331-16R-29_amplicon1_Linear amplification_1	0.21784	87.0066	0.188265	0.235277	0.200403	0.941107	0.801613	0	0	0.763322	0	0	1	0	3067859	3259841	3827107
TCGA-5f63577f748f5420f6d4c418af53b416_amplicon4_Linear amplification_1	184-24325-148K-31_amplicon1_Linear amplification_1	0.21784	87.0066	0.188265	0.235277	0.200403	0.941107	0.801613	0	0	0.763322	0	0	1	0	3067859	3259841	3827107
LP6007404-DNA_A01_amplicon1_ecDNA_1	623-23713-1O-35_amplicon5_ecDNA_1	0.217705	87.0066	0.18849	0.332885	0.102526	0.998205	0.233634	0.111111	0.0588235	0.233536	0.04	1	9	17	5841373	5851877	25002198
LP6007520-DNA_A01_amplicon2_BFB_1	568-24888-191U-31_amplicon3_ecDNA_1	0.217322	87.0066	0.18913	0.249061	0.185583	0.996246	0.742333	0	0	0.740263	0	0	15	12	8189895	8220757	11032636
LP6005500-DNA_C03_amplicon1_BFB_1	LP6008280-DNA_E02_amplicon15_BFB_1	0.217261	87.0066	0.189232	0.120898	0.313625	0.316924	0.981771	0.0555556	0.0909091	0.31507	0.0357143	1	18	11	2320069	7320584	2363147
779-24091-67M-31_amplicon5_BFB_1	391-23872-155R-34_amplicon3_BFB_1	0.217242	87.0066	0.189264	0.291667	0.142818	1	0.383772	0.0555556	0.0625	0.383772	0.030303	1	18	16	2536277	2536277	6608804
SS6003111_amplicon4_ecDNA_1	LP6008460-DNA_A03_amplicon15_Complex non-cyclic_1	0.217222	87.0066	0.189297	0.240159	0.194286	0.960635	0.777145	0	0	0.75316	0	0	4	5	1107048	1152413	1424506
SS6003115_amplicon5_ecDNA_1	391-23872-155R-34_amplicon3_BFB_1	0.217183	87.0066	0.189364	0.27991	0.154456	0.989204	0.430323	0.0434783	0.0625	0.428312	0.0263158	1	23	16	2843921	2874958	6608804
LP6005409-DNA_A02_amplicon2_BFB_1	391-23521-155R-31_amplicon1_BFB_1	0.217117	87.0066	0.189473	0.34375	0.0904849	1	0.17444	0.125	0.0625	0.17444	0.0434783	2	16	32	1904317	1904317	10916771
LP6005334-DNA_H03_amplicon2_ecDNA_1	295-24169-103S-32_amplicon13_BFB_1	0.217033	87.0066	0.189615	0.149149	0.284917	0.524306	0.764668	0.0240964	0.125	0.451459	0.0206186	2	83	16	2761398	5266771	3611239
LP6005500-DNA_G01_amplicon3_BFB_1	184-24331-16R-29_amplicon1_Linear amplification_1	0.216889	87.0066	0.189857	0.25	0.183777	1	0.735109	0	0	0.735109	0	0	5	0	2813339	2813339	3827107
LP6005500-DNA_G01_amplicon3_BFB_1	184-24325-148K-31_amplicon1_Linear amplification_1	0.216889	87.0066	0.189857	0.25	0.183777	1	0.735109	0	0	0.735109	0	0	5	0	2813339	2813339	3827107
LP6005500-DNA_G01_amplicon3_BFB_1	387-23665-173L-29_amplicon1_Linear amplification_1	0.216724	87.0066	0.190133	0.183449	0.25	0.733795	1	0	0	0.733795	0	0	5	0	2064415	2813339	2064415
LP6008341-DNA_B02_amplicon1_ecDNA_2	779-24085-103J-25_amplicon5_BFB_1	0.216639	87.0066	0.190276	0.220977	0.212302	0.321407	0.375524	0.1875	0.157895	0.209456	0.09375	3	16	19	952433	2963321	2536277
LP6005409-DNA_F01_amplicon1_BFB_1	LP6008341-DNA_F01_amplicon1_BFB_1	0.216545	87.0066	0.190434	0.247128	0.185963	0.98851	0.743853	0	0	0.737477	0	0	10	24	1962088	1984894	2637735
LP6007531-DNA_A01_amplicon1_ecDNA_1	LP2000104-DNA_A01_amplicon1_ecDNA_1	0.216531	87.0066	0.190458	0.177245	0.255817	0.601839	0.75054	0.0357143	0.0909091	0.501517	0.0263158	1	28	11	13437608	22327591	17903915
LP6008337-DNA_A06_amplicon1_ecDNA_1	LP6008269-DNA_G03_amplicon1_BFB_1	0.216424	87.0066	0.190639	0.184872	0.247976	0.739488	0.991903	0	0	0.735051	0	0	16	10	2663199	3601410	2684940
LP6008269-DNA_G03_amplicon1_BFB_1	295-24184-215U-26_amplicon13_BFB_1	0.216172	87.0066	0.191063	0.247976	0.184369	0.991903	0.737475	0	0	0.733062	0	0	10	14	2663199	2684940	3611239
779-24085-103J-25_amplicon5_BFB_1	391-23872-155R-34_amplicon3_BFB_1	0.216146	87.0066	0.191107	0.289474	0.142818	1	0.383772	0.0526316	0.0625	0.383772	0.0294118	1	19	16	2536277	2536277	6608804
LP6008269-DNA_F03_amplicon1_BFB_1	686-23635-1T-32_amplicon2_BFB_1	0.214902	87.0066	0.193218	0.208635	0.221168	0.83454	0.884673	0	0	0.752657	0	0	7	27	2816546	3374968	3183714
LP6005690-DNA_B02_amplicon3_ecDNA_1	686-23635-1T-32_amplicon2_BFB_1	0.214879	87.0066	0.193257	0.274194	0.155564	1	0.511143	0.0322581	0.037037	0.511143	0.0175439	1	31	27	1627334	1627334	3183714
LP6005409-DNA_A02_amplicon2_BFB_1	LP6008269-DNA_G03_amplicon1_BFB_1	0.213657	86.3487	0.195348	0.25	0.177315	1	0.709259	0	0	0.709259	0	0	16	10	1904317	1904317	2684940
LP6005409-DNA_H01_amplicon10_BFB_1	295-24175-215U-34_amplicon10_BFB_1	0.213153	86.1842	0.196217	0.259088	0.167218	0.786352	0.502205	0.0833333	0.0555556	0.441908	0.0344828	1	12	18	1813583	2306324	3611239
LP6007416-DNA_A01_amplicon1_BFB_1	LP6005690-DNA_A02_amplicon8_ecDNA_1	0.212972	86.1842	0.196529	0.295943	0.130001	0.433772	0.30572	0.25	0.0714286	0.218516	0.0588235	1	4	14	1734476	3998586	5673414
LP6005690-DNA_D02_amplicon4_Linear amplification_1	LP6005500-DNA_G01_amplicon3_BFB_1	0.212972	86.1842	0.196529	0.175944	0.25	0.703777	1	0	0	0.703777	0	0	3	5	2813339	3997489	2813339
779-24094-67M-28_amplicon5_BFB_1	295-24184-215U-26_amplicon13_BFB_1	0.212791	86.1842	0.196843	0.25	0.175582	1	0.702329	0	0	0.702329	0	0	14	14	2536277	2536277	3611239
LP6008337-DNA_A06_amplicon1_ecDNA_1	391-23521-155R-31_amplicon1_BFB_1	0.212205	86.1842	0.197859	0.307139	0.117271	0.853555	0.281585	0.125	0.0625	0.268608	0.0434783	2	16	32	3074002	3601410	10916771
LP2000108-DNA_A01_amplicon3_Linear amplification_1	954-24220-219U-34_amplicon4_Linear amplification_1	0.211762	85.6908	0.198631	0.25	0.173524	1	0.694094	0	0	0.694094	0	0	1	1	1105273	1105273	1592396
LP2000108-DNA_A01_amplicon3_Linear amplification_1	954-24205-298T-35_amplicon4_Linear amplification_1	0.211762	85.6908	0.198631	0.25	0.173524	1	0.694094	0	0	0.694094	0	0	1	1	1105273	1105273	1592396
TCGA-5f63577f748f5420f6d4c418af53b416_amplicon4_Linear amplification_1	609-24915-125T-29_amplicon2_Linear amplification_1	0.211284	85.6908	0.199467	0.217121	0.205446	0.868485	0.821784	0	0	0.730836	0	0	1	0	2831122	3259841	3445094
TCGA-8d56dc94d8f191808c30df1a5b307b32_amplicon4_Linear amplification_1	TCGA-115db8a25b7f80c8342b73f5fe3b9835_amplicon1_Linear amplification_1	0.211162	85.6908	0.19968	0.172323	0.25	0.689294	1	0	0	0.689294	0	0	3	0	48609	70520	48609
TCGA-8d56dc94d8f191808c30df1a5b307b32_amplicon4_Linear amplification_1	TCGA-2d662d4c66d34a152517911cd2f38cb2_amplicon2_Linear amplification_1	0.21063	85.6908	0.200614	0.17126	0.25	0.68504	1	0	0	0.68504	0	0	3	0	48309	70520	48309
LP6005690-DNA_B02_amplicon3_ecDNA_1	74-24714-230T-31_amplicon3_Complex non-cyclic_1	0.209822	85.6908	0.20204	0.25	0.169644	1	0.678576	0	0	0.678576	0	0	31	9	1627334	1627334	2398161
LP6005409-DNA_F01_amplicon1_BFB_1	833-24010-30T-31_amplicon9_ecDNA_1	0.209667	85.6908	0.202314	0.21073	0.208603	0.84292	0.834414	0	0	0.722127	0	0	10	18	1673107	1984894	2005129
LP2000108-DNA_A01_amplicon3_Linear amplification_1	740-24247-138M-36_amplicon4_BFB_1	0.209639	85.6908	0.202364	0.25	0.169278	1	0.677112	0	0	0.677112	0	0	1	2	1105273	1105273	1632334
SS6003111_amplicon4_ecDNA_1	740-24247-138M-36_amplicon4_BFB_1	0.209482	85.6908	0.202641	0.245584	0.17338	0.982338	0.693522	0	0	0.68498	0	0	4	2	1132059	1152413	1632334
LP6008269-DNA_G03_amplicon1_BFB_1	686-24669-1T-32_amplicon2_BFB_1	0.209427	85.6908	0.20274	0.247976	0.170878	0.991903	0.683511	0	0	0.679718	0	0	10	50	2663199	2684940	3896353
SS6003111_amplicon4_ecDNA_1	LP2000108-DNA_A01_amplicon3_Linear amplification_1	0.209388	85.6908	0.202809	0.205016	0.21376	0.820065	0.85504	0	0	0.719967	0	0	4	1	945053	1152413	1105273
LP6007594_amplicon3_ecDNA_2	LP6007416-DNA_A01_amplicon1_BFB_1	0.209324	85.6908	0.202923	0.154357	0.264291	0.386658	0.307162	0.0769231	0.25	0.206532	0.0625	1	13	4	1228214	3176487	3998586
LP6008341-DNA_F01_amplicon1_BFB_1	391-23521-155R-31_amplicon1_BFB_1	0.209249	85.6908	0.203055	0.311468	0.107031	0.995871	0.240625	0.0833333	0.0625	0.240385	0.037037	2	24	32	2626843	2637735	10916771
997-24595-142W-33_amplicon4_Linear amplification_1	572-23776-94R-32_amplicon2_Linear amplification_1	0.208741	85.6908	0.20396	0.25	0.167482	1	0.669928	0	0	0.669928	0	0	0	1	204044	204044	304576
997-24592-142W-30_amplicon4_Linear amplification_1	572-23776-94R-32_amplicon2_Linear amplification_1	0.208741	85.6908	0.20396	0.25	0.167482	1	0.669928	0	0	0.669928	0	0	0	1	204044	204044	304576
LP2000108-DNA_A01_amplicon3_Linear amplification_1	740-24253-156N-35_amplicon4_Linear amplification_1	0.208578	85.6908	0.204251	0.25	0.167156	1	0.668624	0	0	0.668624	0	0	1	1	1105273	1105273	1653056
LP6008337-DNA_H05_amplicon1_BFB_1	LP6008269-DNA_G03_amplicon1_BFB_1	0.20855	85.6908	0.204302	0.183917	0.233182	0.735666	0.93273	0	0	0.6986	0	0	13	10	2504324	3404157	2684940
SS6003111_amplicon4_ecDNA_1	740-24253-156N-35_amplicon4_Linear amplification_1	0.208396	85.6908	0.204577	0.245584	0.171207	0.982338	0.684828	0	0	0.676498	0	0	4	1	1132059	1152413	1653056
LP6005690-DNA_B03_amplicon6_ecDNA_1	LP6008280-DNA_E03_amplicon1_BFB_1	0.208297	85.6908	0.204754	0.23396	0.182633	0.935842	0.730534	0	0	0.695691	0	0	3	7	614251	656362	840825
LP6008269-DNA_G02_amplicon1_BFB_1	LP6008269-DNA_F03_amplicon1_BFB_1	0.208177	85.6908	0.204969	0.25	0.166353	1	0.665414	0	0	0.665414	0	0	13	7	2245750	2245750	3374968
997-24595-142W-33_amplicon4_Linear amplification_1	572-24962N-94R-GST_amplicon2_Linear amplification_1	0.208125	85.6908	0.205061	0.249262	0.166988	0.99705	0.667952	0	0	0.666634	0	0	0	2	203442	204044	304576
997-24592-142W-30_amplicon4_Linear amplification_1	572-24962N-94R-GST_amplicon2_Linear amplification_1	0.208125	85.6908	0.205061	0.249262	0.166988	0.99705	0.667952	0	0	0.666634	0	0	0	2	203442	204044	304576
997-24595-142W-33_amplicon4_Linear amplification_1	572-23785-66V-32_amplicon2_Linear amplification_1	0.208125	85.6908	0.205061	0.249262	0.166988	0.99705	0.667952	0	0	0.666634	0	0	0	1	203442	204044	304576
997-24592-142W-30_amplicon4_Linear amplification_1	572-23785-66V-32_amplicon2_Linear amplification_1	0.208125	85.6908	0.205061	0.249262	0.166988	0.99705	0.667952	0	0	0.666634	0	0	0	1	203442	204044	304576
997-24595-142W-33_amplicon4_Linear amplification_1	572-23779-94R-31_amplicon2_Linear amplification_1	0.208125	85.6908	0.205061	0.249262	0.166988	0.99705	0.667952	0	0	0.666634	0	0	0	0	203442	204044	304576
997-24592-142W-30_amplicon4_Linear amplification_1	572-23779-94R-31_amplicon2_Linear amplification_1	0.208125	85.6908	0.205061	0.249262	0.166988	0.99705	0.667952	0	0	0.666634	0	0	0	0	203442	204044	304576
74-24714-230T-31_amplicon3_Complex non-cyclic_1	295-24184-215U-26_amplicon13_BFB_1	0.20801	85.6908	0.205267	0.25	0.166021	1	0.664083	0	0	0.664083	0	0	9	14	2398161	2398161	3611239
LP6008341-DNA_B02_amplicon1_ecDNA_2	391-25007N-73P-BLD_amplicon3_Linear amplification_1	0.207982	85.6908	0.205318	0.127227	0.288737	0.321407	0.154949	0.0625	0.333333	0.116753	0.0555556	1	16	3	952433	2963321	6146769
TCGA-900df92dec9f69b324fb993017cf2432_amplicon3_ecDNA_1	LP6007602_amplicon1_BFB_1	0.207834	85.6908	0.205584	0.25	0.165668	1	0.66267	0	0	0.66267	0	0	25	7	7088647	7088647	10697093
LP6007597_amplicon2_Complex non-cyclic_1	LP6008280-DNA_E02_amplicon11_Complex non-cyclic_1	0.207437	85.5263	0.206298	0.281705	0.133169	0.826822	0.356206	0.1	0.0588235	0.331475	0.0384615	1	10	17	3918186	4738853	10999790
512-23977-306R-29_amplicon3_ecDNA_1	169-23773-232V-31_amplicon1_ecDNA_1	0.207084	85.5263	0.206934	0.164169	0.25	0.656675	1	0	0	0.656675	0	0	6	1	2233556	3401312	2233556
512-23974-306R-33_amplicon6_Complex non-cyclic_1	169-23773-232V-31_amplicon1_ecDNA_1	0.207084	85.5263	0.206934	0.164169	0.25	0.656675	1	0	0	0.656675	0	0	5	1	2233556	3401312	2233556
512-23971-43R-27_amplicon6_ecDNA_1	169-23773-232V-31_amplicon1_ecDNA_1	0.207084	85.5263	0.206934	0.164169	0.25	0.656675	1	0	0	0.656675	0	0	1	1	2233556	3401312	2233556
512-23968-43R-32_amplicon6_Complex non-cyclic_1	169-23773-232V-31_amplicon1_ecDNA_1	0.207084	85.5263	0.206934	0.164169	0.25	0.656675	1	0	0	0.656675	0	0	8	1	2233556	3401312	2233556
512-23977-306R-29_amplicon3_ecDNA_1	169-23767-9T-29_amplicon1_ecDNA_1	0.207084	85.5263	0.206934	0.164169	0.25	0.656675	1	0	0	0.656675	0	0	6	1	2233556	3401312	2233556
512-23974-306R-33_amplicon6_Complex non-cyclic_1	169-23767-9T-29_amplicon1_ecDNA_1	0.207084	85.5263	0.206934	0.164169	0.25	0.656675	1	0	0	0.656675	0	0	5	1	2233556	3401312	2233556
512-23971-43R-27_amplicon6_ecDNA_1	169-23767-9T-29_amplicon1_ecDNA_1	0.207084	85.5263	0.206934	0.164169	0.25	0.656675	1	0	0	0.656675	0	0	1	1	2233556	3401312	2233556
512-23968-43R-32_amplicon6_Complex non-cyclic_1	169-23767-9T-29_amplicon1_ecDNA_1	0.207084	85.5263	0.206934	0.164169	0.25	0.656675	1	0	0	0.656675	0	0	8	1	2233556	3401312	2233556
512-23977-306R-29_amplicon3_ecDNA_1	169-23764-9T-31_amplicon1_ecDNA_1	0.207084	85.5263	0.206934	0.164169	0.25	0.656675	1	0	0	0.656675	0	0	6	1	2233556	3401312	2233556
512-23974-306R-33_amplicon6_Complex non-cyclic_1	169-23764-9T-31_amplicon1_ecDNA_1	0.207084	85.5263	0.206934	0.164169	0.25	0.656675	1	0	0	0.656675	0	0	5	1	2233556	3401312	2233556
512-23971-43R-27_amplicon6_ecDNA_1	169-23764-9T-31_amplicon1_ecDNA_1	0.207084	85.5263	0.206934	0.164169	0.25	0.656675	1	0	0	0.656675	0	0	1	1	2233556	3401312	2233556
512-23968-43R-32_amplicon6_Complex non-cyclic_1	169-23764-9T-31_amplicon1_ecDNA_1	0.207084	85.5263	0.206934	0.164169	0.25	0.656675	1	0	0	0.656675	0	0	8	1	2233556	3401312	2233556
TCGA-dce5f1ac0f23246a897be82b4d4c9881_amplicon1_Linear amplification_1	TCGA-09bce96b9a5be47b076772cb94f102d7_amplicon2_Linear amplification_1	0.206896	85.3618	0.207274	0.25	0.163792	1	0.655169	0	0	0.655169	0	0	0	0	189997	189997	289997
TCGA-900df92dec9f69b324fb993017cf2432_amplicon1_Linear amplification_1	954-24208-298T-34_amplicon5_Linear amplification_1	0.206892	85.3618	0.207282	0.249045	0.164739	0.99618	0.658954	0	0	0.657293	0	0	0	0	154387	154979	234291
LP6007414-DNA_A02_amplicon1_BFB_1	LP6008280-DNA_E02_amplicon11_Complex non-cyclic_1	0.206868	85.3618	0.207324	0.314766	0.0989707	0.659065	0.219412	0.2	0.0588235	0.197047	0.047619	1	5	17	2413487	3661985	10999790
279-24744-53P-32_amplicon3_Linear amplification_1	169-23773-232V-31_amplicon1_ecDNA_1	0.206737	85.3618	0.207562	0.166535	0.246939	0.666139	0.987758	0	0	0.660684	0	0	0	1	2206212	3311940	2233556
279-24744-53P-32_amplicon3_Linear amplification_1	169-23767-9T-29_amplicon1_ecDNA_1	0.206737	85.3618	0.207562	0.166535	0.246939	0.666139	0.987758	0	0	0.660684	0	0	0	1	2206212	3311940	2233556
279-24744-53P-32_amplicon3_Linear amplification_1	169-23764-9T-31_amplicon1_ecDNA_1	0.206737	85.3618	0.207562	0.166535	0.246939	0.666139	0.987758	0	0	0.660684	0	0	0	1	2206212	3311940	2233556
LP6007422-DNA_A01_amplicon6_BFB_1	LP6005409-DNA_F03_amplicon3_ecDNA_1	0.206723	85.3618	0.207587	0.256831	0.156615	0.598754	0.584793	0.142857	0.0138889	0.420143	0.0128205	1	7	72	5759388	9618949	9848592
LP6005409-DNA_H01_amplicon10_BFB_1	LP6008269-DNA_F03_amplicon1_BFB_1	0.206684	85.3618	0.207658	0.245561	0.167807	0.982245	0.671229	0	0	0.663182	0	0	12	7	2265375	2306324	3374968
LP2000108-DNA_A01_amplicon3_Linear amplification_1	954-24214-219U-36_amplicon4_Linear amplification_1	0.206635	85.3618	0.207746	0.25	0.16327	1	0.653082	0	0	0.653082	0	0	1	1	1105273	1105273	1692396
LP2000108-DNA_A01_amplicon3_Linear amplification_1	954-24208-298T-34_amplicon4_Linear amplification_1	0.206635	85.3618	0.207746	0.25	0.16327	1	0.653082	0	0	0.653082	0	0	1	1	1105273	1105273	1692396
TCGA-09bce96b9a5be47b076772cb94f102d7_amplicon10_Linear amplification_1	88-23698-198V-33_amplicon1_Complex non-cyclic_1	0.2065	85.3618	0.207992	0.186405	0.226594	0.745622	0.906376	0	0	0.692302	0	0	1	3	297635	399177	328379
LP6008269-DNA_F03_amplicon1_BFB_1	779-24094-67M-28_amplicon5_BFB_1	0.20644	85.3618	0.2081	0.17715	0.23573	0.708601	0.94292	0	0	0.679456	0	0	7	14	2391507	3374968	2536277
LP6008269-DNA_F03_amplicon1_BFB_1	779-24091-67M-31_amplicon5_BFB_1	0.20644	85.3618	0.2081	0.17715	0.23573	0.708601	0.94292	0	0	0.679456	0	0	7	18	2391507	3374968	2536277
LP6008269-DNA_F03_amplicon1_BFB_1	779-24085-103J-25_amplicon5_BFB_1	0.20644	85.3618	0.2081	0.17715	0.23573	0.708601	0.94292	0	0	0.679456	0	0	7	19	2391507	3374968	2536277
SS6003111_amplicon4_ecDNA_1	954-24220-219U-34_amplicon4_Linear amplification_1	0.206408	85.3618	0.208158	0.239495	0.173322	0.957979	0.693287	0	0	0.672827	0	0	4	1	1103988	1152413	1592396
SS6003111_amplicon4_ecDNA_1	954-24205-298T-35_amplicon4_Linear amplification_1	0.206408	85.3618	0.208158	0.239495	0.173322	0.957979	0.693287	0	0	0.672827	0	0	4	1	1103988	1152413	1592396
SS6003111_amplicon4_ecDNA_1	954-24214-219U-36_amplicon4_Linear amplification_1	0.206406	85.3618	0.208162	0.245584	0.167227	0.982338	0.668909	0	0	0.66096	0	0	4	1	1132059	1152413	1692396
SS6003111_amplicon4_ecDNA_1	954-24208-298T-34_amplicon4_Linear amplification_1	0.206406	85.3618	0.208162	0.245584	0.167227	0.982338	0.668909	0	0	0.66096	0	0	4	1	1132059	1152413	1692396
LP6007512-DNA_A01_amplicon8_BFB_1	LP6005409-DNA_F01_amplicon1_BFB_1	0.206183	85.3618	0.208567	0.248011	0.164355	0.992045	0.65742	0	0	0.653972	0	0	6	10	1304909	1315373	1984894
833-24010-30T-31_amplicon9_ecDNA_1	623-23710-1O-36_amplicon11_Linear amplification_1	0.20586	85.1974	0.209154	0.198788	0.212933	0.795152	0.851732	0	0	0.69847	0	0	18	0	1594382	2005129	1871930
LP6005690-DNA_A02_amplicon3_Complex non-cyclic_1	LP6005500-DNA_D01_amplicon1_ecDNA_1	0.205509	85.1974	0.209796	0.231856	0.179161	0.927425	0.716645	0	0	0.67859	0	0	2	10	1873041	2019614	2613624
TCGA-a10f0e9c2d07b53a9b624701a0351175_amplicon4_Linear amplification_1	TCGA-115db8a25b7f80c8342b73f5fe3b9835_amplicon1_Linear amplification_1	0.205442	85.1974	0.209918	0.160885	0.25	0.643538	1	0	0	0.643538	0	0	3	0	48609	75534	48609
LP6007512-DNA_A01_amplicon8_BFB_1	833-24010-30T-31_amplicon9_ecDNA_1	0.205354	85.1974	0.21008	0.248011	0.162696	0.992045	0.650786	0	0	0.647407	0	0	6	18	1304909	1315373	2005129
LP6005690-DNA_D02_amplicon4_Linear amplification_1	LP6008141-DNA_A01_amplicon1_Linear amplification_1	0.205256	85.1974	0.210258	0.187392	0.223121	0.749567	0.892485	0	0	0.687488	0	0	3	2	2996385	3997489	3357351
LP6005690-DNA_B02_amplicon3_ecDNA_1	779-24094-67M-28_amplicon5_BFB_1	0.205203	85.1974	0.210356	0.25	0.160406	1	0.641623	0	0	0.641623	0	0	31	14	1627334	1627334	2536277
LP2000108-DNA_A01_amplicon3_Linear amplification_1	LP6008341-DNA_B02_amplicon3_Complex non-cyclic_1	0.205118	85.1974	0.210511	0.178741	0.231495	0.714965	0.92598	0	0	0.676312	0	0	1	3	790231	1105273	853400
LP6008460-DNA_A03_amplicon15_Complex non-cyclic_1	387-23665-173L-29_amplicon1_Linear amplification_1	0.205077	85.1974	0.210586	0.242691	0.167464	0.970762	0.669854	0	0	0.656607	0	0	5	0	1382857	1424506	2064415
TCGA-a10f0e9c2d07b53a9b624701a0351175_amplicon4_Linear amplification_1	TCGA-2d662d4c66d34a152517911cd2f38cb2_amplicon2_Linear amplification_1	0.204946	85.1974	0.210827	0.159892	0.25	0.639566	1	0	0	0.639566	0	0	3	0	48309	75534	48309
TCGA-8d56dc94d8f191808c30df1a5b307b32_amplicon6_ecDNA_1	568-24888-191U-31_amplicon9_BFB_1	0.20464	85.1974	0.211389	0.107409	0.301871	0.198865	0.832486	0.0769231	0.125	0.191214	0.05	3	39	24	7797983	39212411	9367108
LP6005690-DNA_B02_amplicon3_ecDNA_1	391-23866-82K-33_amplicon3_BFB_1	0.204546	85.1974	0.211561	0.274194	0.134899	1	0.266868	0.0322581	0.0909091	0.266868	0.0243902	1	31	11	1627334	1627334	6097904
TCGA-8d56dc94d8f191808c30df1a5b307b32_amplicon2_ecDNA_2	LP6007520-DNA_A01_amplicon2_BFB_1	0.204385	85.1974	0.211858	0.235698	0.173071	0.942794	0.692285	0	0	0.664378	0	0	15	15	5691110	6036431	8220757
TCGA-8d56dc94d8f191808c30df1a5b307b32_amplicon2_ecDNA_1	LP6007520-DNA_A01_amplicon2_BFB_1	0.204385	85.1974	0.211858	0.235698	0.173071	0.942794	0.692285	0	0	0.664378	0	0	15	15	5691110	6036431	8220757
TCGA-8d56dc94d8f191808c30df1a5b307b32_amplicon2_BFB_1	LP6007520-DNA_A01_amplicon2_BFB_1	0.204385	85.1974	0.211858	0.235698	0.173071	0.942794	0.692285	0	0	0.664378	0	0	15	15	5691110	6036431	8220757
LP6008460-DNA_A03_amplicon15_Complex non-cyclic_1	43-25093-29P-30_amplicon1_Complex non-cyclic_1	0.204212	85.1974	0.212176	0.242691	0.165734	0.970762	0.662937	0	0	0.649959	0	0	5	2	1382857	1424506	2085956
TCGA-bf1c9887b74b2cc3c4a841a9cd09bca3_amplicon6_Complex non-cyclic_1	LP6007414-DNA_A02_amplicon1_BFB_1	0.204045	85.1974	0.212486	0.103193	0.304896	0.269915	0.619586	0.047619	0.2	0.231543	0.04	1	21	5	2268913	8406027	3661985
LP6008267-DNA_E01_amplicon1_BFB_1	391-23521-155R-31_amplicon1_BFB_1	0.204034	85.1974	0.212506	0.32946	0.0786076	0.984508	0.12693	0.111111	0.0625	0.126677	0.0416667	2	18	32	1385669	1407473	10916771
TCGA-8d56dc94d8f191808c30df1a5b307b32_amplicon6_ecDNA_1	LP6007414-DNA_A02_amplicon1_BFB_1	0.20377	85.1974	0.212995	0.0395851	0.367954	0.0814175	0.871816	0.025641	0.2	0.0804544	0.0232558	1	39	5	3192576	39212411	3661985
SS6003149_amplicon1_Linear amplification_1	LP6005409-DNA_H01_amplicon1_BFB_1	0.203742	85.1974	0.213045	0.227208	0.180276	0.908833	0.721104	0	0	0.672461	0	0	1	10	711298	782650	986402
997-24595-142W-33_amplicon2_Complex non-cyclic_1	626-24780-238S-34_amplicon1_BFB_1	0.203736	85.1974	0.213056	0.232791	0.174682	0.931164	0.698726	0	0	0.664408	0	0	9	14	8136647	8738142	11644973
997-24592-142W-30_amplicon3_Complex non-cyclic_1	626-24780-238S-34_amplicon1_BFB_1	0.203727	85.1974	0.213073	0.23279	0.174665	0.931158	0.69866	0	0	0.664345	0	0	7	14	8135877	8737372	11644973
LP6005334-DNA_H03_amplicon2_ecDNA_1	686-24669-1T-32_amplicon2_BFB_1	0.203527	85.1974	0.213444	0.169534	0.23752	0.569703	0.770078	0.0361446	0.06	0.486886	0.0230769	3	83	50	3000496	5266771	3896353
997-24598-184V-29_amplicon3_Complex non-cyclic_1	626-24780-238S-34_amplicon1_BFB_1	0.203493	85.1974	0.213507	0.23275	0.174236	0.931	0.696943	0	0	0.662712	0	0	8	14	8115877	8717372	11644973
LP6005500-DNA_G01_amplicon3_BFB_1	43-23593-29P-28_amplicon1_Complex non-cyclic_1	0.203479	85.1974	0.213532	0.181967	0.224992	0.727868	0.899967	0	0	0.673388	0	0	5	4	2047740	2813339	2275351
TCGA-900df92dec9f69b324fb993017cf2432_amplicon2_Complex non-cyclic_1	266-24145-67T-34_amplicon4_ecDNA_1	0.203451	85.1974	0.213584	0.157385	0.249517	0.629541	0.99807	0	0	0.628775	0	0	3	18	7939627	12611777	7954982
387-23665-173L-29_amplicon1_Linear amplification_1	279-24744-53P-32_amplicon3_Linear amplification_1	0.202916	85.1974	0.21458	0.25	0.155831	1	0.623325	0	0	0.623325	0	0	0	0	2064415	2064415	3311940
LP6007594_amplicon5_BFB_1	LP6005334-DNA_B02_amplicon4_Complex non-cyclic_1	0.202335	85.1974	0.215664	0.248861	0.155808	0.995445	0.623232	0	0	0.621459	0	0	5	21	2296995	2307505	3685620
LP6007422-DNA_A01_amplicon2_Complex non-cyclic_1	LP6005690-DNA_D02_amplicon4_Linear amplification_1	0.201898	85.1974	0.216483	0.216403	0.187392	0.865614	0.749567	0	0	0.671432	0	0	2	3	2996385	3461573	3997489
LP6007594_amplicon5_BFB_1	LP6008031-DNA_B01_amplicon1_BFB_1	0.201822	85.1974	0.216624	0.248861	0.154783	0.995445	0.619133	0	0	0.617384	0	0	5	9	2296995	2307505	3710017
43-23593-29P-28_amplicon1_Complex non-cyclic_1	387-23665-173L-29_amplicon1_Linear amplification_1	0.201714	85.1974	0.216828	0.191909	0.211518	0.767637	0.846072	0	0	0.673568	0	0	4	0	1746644	2275351	2064415
LP6005409-DNA_F01_amplicon1_BFB_1	LP6008269-DNA_G03_amplicon1_BFB_1	0.201538	85.1974	0.217158	0.23175	0.171326	0.927002	0.685304	0	0	0.650215	0	0	10	10	1840000	1984894	2684940
512-23977-306R-29_amplicon3_ecDNA_1	387-23665-173L-29_amplicon1_Linear amplification_1	0.200868	85.1974	0.218422	0.151737	0.25	0.606947	1	0	0	0.606947	0	0	6	0	2064415	3401312	2064415
512-23974-306R-33_amplicon6_Complex non-cyclic_1	387-23665-173L-29_amplicon1_Linear amplification_1	0.200868	85.1974	0.218422	0.151737	0.25	0.606947	1	0	0	0.606947	0	0	5	0	2064415	3401312	2064415
512-23971-43R-27_amplicon6_ecDNA_1	387-23665-173L-29_amplicon1_Linear amplification_1	0.200868	85.1974	0.218422	0.151737	0.25	0.606947	1	0	0	0.606947	0	0	1	0	2064415	3401312	2064415
512-23968-43R-32_amplicon6_Complex non-cyclic_1	387-23665-173L-29_amplicon1_Linear amplification_1	0.200868	85.1974	0.218422	0.151737	0.25	0.606947	1	0	0	0.606947	0	0	8	0	2064415	3401312	2064415
LP6005690-DNA_B02_amplicon3_ecDNA_1	LP6008269-DNA_G03_amplicon1_BFB_1	0.200762	85.1974	0.218623	0.25	0.151524	1	0.606097	0	0	0.606097	0	0	31	10	1627334	1627334	2684940
833-24010-30T-31_amplicon9_ecDNA_1	163-23749-256R-35_amplicon4_BFB_1	0.200731	85.1974	0.218682	0.25	0.151462	1	0.605846	0	0	0.605846	0	0	18	16	2005129	2005129	3309634
43-23593-29P-28_amplicon1_Complex non-cyclic_1	169-23773-232V-31_amplicon1_ecDNA_1	0.200625	85.1974	0.218883	0.198765	0.202484	0.795059	0.809937	0	0	0.670047	0	0	4	1	1809039	2275351	2233556
43-23593-29P-28_amplicon1_Complex non-cyclic_1	169-23767-9T-29_amplicon1_ecDNA_1	0.200625	85.1974	0.218883	0.198765	0.202484	0.795059	0.809937	0	0	0.670047	0	0	4	1	1809039	2275351	2233556
43-23593-29P-28_amplicon1_Complex non-cyclic_1	169-23764-9T-31_amplicon1_ecDNA_1	0.200625	85.1974	0.218883	0.198765	0.202484	0.795059	0.809937	0	0	0.670047	0	0	4	1	1809039	2275351	2233556
660-24052-83O-31_amplicon20_Linear amplification_1	572-23779-94R-31_amplicon2_Linear amplification_1	0.200544	85.1974	0.219036	0.25	0.151088	1	0.604352	0	0	0.604352	0	0	1	0	184071	184071	304576
LP6008337-DNA_A06_amplicon1_ecDNA_1	LP6008269-DNA_F03_amplicon1_BFB_1	0.200528	84.7039	0.219066	0.194019	0.207037	0.776076	0.828147	0	0	0.668427	0	0	16	7	2794968	3601410	3374968
LP6008460-DNA_A03_amplicon15_Complex non-cyclic_1	740-24247-138M-36_amplicon4_BFB_1	0.20043	84.7039	0.219252	0.214057	0.186803	0.856227	0.747213	0	0	0.663913	0	0	5	2	1219701	1424506	1632334
LP6005500-DNA_G01_amplicon3_BFB_1	954-24214-219U-36_amplicon4_Linear amplification_1	0.200195	84.5395	0.219698	0.15039	0.25	0.601561	1	0	0	0.601561	0	0	5	1	1692396	2813339	1692396
LP6005500-DNA_G01_amplicon3_BFB_1	954-24208-298T-34_amplicon4_Linear amplification_1	0.200195	84.5395	0.219698	0.15039	0.25	0.601561	1	0	0	0.601561	0	0	5	1	1692396	2813339	1692396
609-24915-125T-29_amplicon2_Linear amplification_1	387-23665-173L-29_amplicon1_Linear amplification_1	0.199904	84.375	0.220251	0.149808	0.25	0.599233	1	0	0	0.599233	0	0	0	0	2064415	3445094	2064415
TCGA-5f63577f748f5420f6d4c418af53b416_amplicon4_Linear amplification_1	279-24744-53P-32_amplicon3_Linear amplification_1	0.199897	84.375	0.220266	0.201481	0.198312	0.805925	0.793247	0	0	0.666022	0	0	1	0	2627187	3259841	3311940
LP6005334-DNA_E01_amplicon3_Complex non-cyclic_1	LP2000333-DNA_A01_amplicon1_BFB_1	0.199629	84.2105	0.220776	0.247796	0.151461	0.991183	0.605846	0	0	0.602598	0	0	7	7	2349952	2370857	3878795
TCGA-5de0badfb117487a6aa2b53510d0eb36_amplicon2_Linear amplification_1	TCGA-09bce96b9a5be47b076772cb94f102d7_amplicon9_Linear amplification_1	0.199374	84.2105	0.221263	0.25	0.148748	1	0.594991	0	0	0.594991	0	0	0	1	224996	224996	378150
LP6008269-DNA_F03_amplicon1_BFB_1	833-24010-30T-31_amplicon9_ecDNA_1	0.199265	84.0461	0.221472	0.148529	0.25	0.594118	1	0	0	0.594118	0	0	7	18	2005129	3374968	2005129
LP6008460-DNA_A03_amplicon15_Complex non-cyclic_1	740-24253-156N-35_amplicon4_Linear amplification_1	0.199259	84.0461	0.221482	0.214057	0.184462	0.856227	0.737846	0	0	0.656508	0	0	5	1	1219701	1424506	1653056
LP6007512-DNA_A01_amplicon8_BFB_1	623-23710-1O-36_amplicon11_Linear amplification_1	0.19891	84.0461	0.22215	0.233644	0.164177	0.934574	0.656709	0	0	0.627845	0	0	6	0	1229314	1315373	1871930
LP6005334-DNA_B02_amplicon4_Complex non-cyclic_1	LP6008051-DNA_E01_amplicon3_BFB_1	0.198899	84.0461	0.222173	0.25	0.147797	1	0.59119	0	0	0.59119	0	0	21	8	3685620	3685620	6234243
TCGA-772ba6cf7583e12d3088feb90685bc2f_amplicon3_ecDNA_1	LP6005935-DNA_F02_amplicon3_Linear amplification_1	0.198868	84.0461	0.222231	0.197902	0.199835	0.791609	0.799338	0	0	0.660378	0	0	2	3	273086	344976	341640
LP6008460-DNA_A03_amplicon15_Complex non-cyclic_1	169-23773-232V-31_amplicon1_ecDNA_1	0.198736	84.0461	0.222484	0.242691	0.154782	0.970762	0.619128	0	0	0.607794	0	0	5	1	1382857	1424506	2233556
LP6008460-DNA_A03_amplicon15_Complex non-cyclic_1	169-23767-9T-29_amplicon1_ecDNA_1	0.198736	84.0461	0.222484	0.242691	0.154782	0.970762	0.619128	0	0	0.607794	0	0	5	1	1382857	1424506	2233556
LP6008460-DNA_A03_amplicon15_Complex non-cyclic_1	169-23764-9T-31_amplicon1_ecDNA_1	0.198736	84.0461	0.222484	0.242691	0.154782	0.970762	0.619128	0	0	0.607794	0	0	5	1	1382857	1424506	2233556
LP6008141-DNA_A01_amplicon1_Linear amplification_1	184-24331-16R-29_amplicon1_Linear amplification_1	0.198617	84.0461	0.222714	0.211604	0.18563	0.846414	0.742521	0	0	0.654357	0	0	2	0	2841709	3357351	3827107
LP6008141-DNA_A01_amplicon1_Linear amplification_1	184-24325-148K-31_amplicon1_Linear amplification_1	0.198617	84.0461	0.222714	0.211604	0.18563	0.846414	0.742521	0	0	0.654357	0	0	2	0	2841709	3357351	3827107
TCGA-2d662d4c66d34a152517911cd2f38cb2_amplicon4_ecDNA_1	LP6008051-DNA_E01_amplicon1_ecDNA_1	0.198609	84.0461	0.222729	0.0666598	0.330558	0.172889	0.893662	0.03125	0.142857	0.169404	0.0263158	1	32	7	2650843	15332612	2966271
LP6008269-DNA_F03_amplicon1_BFB_1	686-24669-1T-32_amplicon2_BFB_1	0.198577	84.0461	0.222791	0.212815	0.184338	0.851262	0.737352	0	0	0.653197	0	0	7	50	2872982	3374968	3896353
LP6005409-DNA_F01_amplicon1_BFB_1	LP6008269-DNA_F03_amplicon1_BFB_1	0.198515	84.0461	0.222909	0.25	0.147031	1	0.588122	0	0	0.588122	0	0	10	7	1984894	1984894	3374968
303-24660-41K-37_amplicon2_Linear amplification_1	303-23602-162L-38_amplicon2_Linear amplification_1	0.198479	84.0461	0.222978	0.25	0.146959	1	0.587835	0	0	0.587835	0	0	0	0	142621	142621	242621
303-23605-162L-36_amplicon2_Linear amplification_1	303-23602-162L-38_amplicon2_Linear amplification_1	0.198479	84.0461	0.222978	0.25	0.146959	1	0.587835	0	0	0.587835	0	0	0	0	142621	142621	242621
LP6007594_amplicon5_BFB_1	LP2000333-DNA_A01_amplicon1_BFB_1	0.198455	84.0461	0.223026	0.248861	0.148048	0.995445	0.592193	0	0	0.590593	0	0	5	7	2296995	2307505	3878795
833-24010-30T-31_amplicon5_Linear amplification_1	572-24962N-94R-GST_amplicon2_Linear amplification_1	0.198419	84.0461	0.223095	0.25	0.146838	1	0.587351	0	0	0.587351	0	0	0	2	178893	178893	304576
833-24010-30T-31_amplicon5_Linear amplification_1	572-23785-66V-32_amplicon2_Linear amplification_1	0.198419	84.0461	0.223095	0.25	0.146838	1	0.587351	0	0	0.587351	0	0	0	1	178893	178893	304576
833-24777-147V-26_amplicon5_Linear amplification_1	572-23779-94R-31_amplicon2_Linear amplification_1	0.198419	84.0461	0.223095	0.25	0.146838	1	0.587351	0	0	0.587351	0	0	1	0	178893	178893	304576
833-24774-30T-27_amplicon5_Linear amplification_1	572-23779-94R-31_amplicon2_Linear amplification_1	0.198419	84.0461	0.223095	0.25	0.146838	1	0.587351	0	0	0.587351	0	0	1	0	178893	178893	304576
833-24016-147V-30_amplicon6_Linear amplification_1	572-23779-94R-31_amplicon2_Linear amplification_1	0.198419	84.0461	0.223095	0.25	0.146838	1	0.587351	0	0	0.587351	0	0	1	0	178893	178893	304576
833-24010-30T-31_amplicon5_Linear amplification_1	572-23779-94R-31_amplicon2_Linear amplification_1	0.198419	84.0461	0.223095	0.25	0.146838	1	0.587351	0	0	0.587351	0	0	0	0	178893	178893	304576
833-24010-30T-31_amplicon5_Linear amplification_1	572-23776-94R-32_amplicon2_Linear amplification_1	0.198419	84.0461	0.223095	0.25	0.146838	1	0.587351	0	0	0.587351	0	0	0	1	178893	178893	304576
LP6007597_amplicon2_Complex non-cyclic_1	266-24145-67T-34_amplicon4_ecDNA_1	0.198139	84.0461	0.223635	0.248339	0.147938	0.993357	0.591752	0	0	0.589419	0	0	10	18	4707373	4738853	7954982
184-24331-16R-29_amplicon1_Linear amplification_1	169-23773-232V-31_amplicon1_ecDNA_1	0.197952	84.0461	0.223995	0.145904	0.25	0.583615	1	0	0	0.583615	0	0	0	1	2233556	3827107	2233556
184-24325-148K-31_amplicon1_Linear amplification_1	169-23773-232V-31_amplicon1_ecDNA_1	0.197952	84.0461	0.223995	0.145904	0.25	0.583615	1	0	0	0.583615	0	0	0	1	2233556	3827107	2233556
184-24331-16R-29_amplicon1_Linear amplification_1	169-23767-9T-29_amplicon1_ecDNA_1	0.197952	84.0461	0.223995	0.145904	0.25	0.583615	1	0	0	0.583615	0	0	0	1	2233556	3827107	2233556
184-24325-148K-31_amplicon1_Linear amplification_1	169-23767-9T-29_amplicon1_ecDNA_1	0.197952	84.0461	0.223995	0.145904	0.25	0.583615	1	0	0	0.583615	0	0	0	1	2233556	3827107	2233556
184-24331-16R-29_amplicon1_Linear amplification_1	169-23764-9T-31_amplicon1_ecDNA_1	0.197952	84.0461	0.223995	0.145904	0.25	0.583615	1	0	0	0.583615	0	0	0	1	2233556	3827107	2233556
184-24325-148K-31_amplicon1_Linear amplification_1	169-23764-9T-31_amplicon1_ecDNA_1	0.197952	84.0461	0.223995	0.145904	0.25	0.583615	1	0	0	0.583615	0	0	0	1	2233556	3827107	2233556
954-24971N-298T-GST_amplicon7_Linear amplification_1	303-23602-162L-38_amplicon2_Linear amplification_1	0.197922	84.0461	0.224052	0.25	0.145845	1	0.583379	0	0	0.583379	0	0	0	0	141540	141540	242621
TCGA-5f63577f748f5420f6d4c418af53b416_amplicon4_Linear amplification_1	512-23977-306R-29_amplicon3_ecDNA_1	0.19785	84.0461	0.224192	0.202052	0.193648	0.808208	0.774592	0	0	0.654319	0	0	1	6	2634630	3259841	3401312
TCGA-5f63577f748f5420f6d4c418af53b416_amplicon4_Linear amplification_1	512-23974-306R-33_amplicon6_Complex non-cyclic_1	0.19785	84.0461	0.224192	0.202052	0.193648	0.808208	0.774592	0	0	0.654319	0	0	1	5	2634630	3259841	3401312
TCGA-5f63577f748f5420f6d4c418af53b416_amplicon4_Linear amplification_1	512-23971-43R-27_amplicon6_ecDNA_1	0.19785	84.0461	0.224192	0.202052	0.193648	0.808208	0.774592	0	0	0.654319	0	0	1	1	2634630	3259841	3401312
TCGA-5f63577f748f5420f6d4c418af53b416_amplicon4_Linear amplification_1	512-23968-43R-32_amplicon6_Complex non-cyclic_1	0.19785	84.0461	0.224192	0.202052	0.193648	0.808208	0.774592	0	0	0.654319	0	0	1	8	2634630	3259841	3401312
LP6005500-DNA_G01_amplicon3_BFB_1	740-24247-138M-36_amplicon4_BFB_1	0.197527	83.8816	0.224818	0.145053	0.25	0.580212	1	0	0	0.580212	0	0	5	2	1632334	2813339	1632334
LP6008460-DNA_A03_amplicon15_Complex non-cyclic_1	43-23593-29P-28_amplicon1_Complex non-cyclic_1	0.197315	83.5526	0.225229	0.242691	0.151939	0.970762	0.607755	0	0	0.596831	0	0	5	4	1382857	1424506	2275351
TCGA-5f63577f748f5420f6d4c418af53b416_amplicon3_Linear amplification_1	TCGA-5de0badfb117487a6aa2b53510d0eb36_amplicon2_Linear amplification_1	0.197037	83.5526	0.225768	0.144074	0.25	0.576297	1	0	0	0.576297	0	0	1	0	224996	390417	224996
609-24915-125T-29_amplicon2_Linear amplification_1	169-23773-232V-31_amplicon1_ecDNA_1	0.196989	83.5526	0.225861	0.154962	0.239017	0.619847	0.956068	0	0	0.602681	0	0	0	1	2135431	3445094	2233556
609-24915-125T-29_amplicon2_Linear amplification_1	169-23767-9T-29_amplicon1_ecDNA_1	0.196989	83.5526	0.225861	0.154962	0.239017	0.619847	0.956068	0	0	0.602681	0	0	0	1	2135431	3445094	2233556
609-24915-125T-29_amplicon2_Linear amplification_1	169-23764-9T-31_amplicon1_ecDNA_1	0.196989	83.5526	0.225861	0.154962	0.239017	0.619847	0.956068	0	0	0.602681	0	0	0	1	2135431	3445094	2233556
LP6005690-DNA_B02_amplicon3_ecDNA_1	LP6005334-DNA_H03_amplicon2_ecDNA_1	0.196852	83.3882	0.226127	0.298387	0.0953176	1	0.308981	0.0645161	0.0240964	0.308981	0.0178571	2	31	83	1627334	1627334	5266771
LP6005690-DNA_B02_amplicon3_ecDNA_1	686-24669-1T-32_amplicon2_BFB_1	0.196804	83.3882	0.226222	0.274194	0.119414	1	0.417656	0.0322581	0.02	0.417656	0.0125	1	31	50	1627334	1627334	3896353
LP6005935-DNA_E01_amplicon1_ecDNA_1	626-24780-238S-34_amplicon1_BFB_1	0.196698	83.3882	0.226428	0.23867	0.154726	0.954682	0.618904	0	0	0.601241	0	0	28	14	7207126	7549245	11644973
LP6007512-DNA_A01_amplicon8_BFB_1	LP6008269-DNA_G02_amplicon1_BFB_1	0.196638	83.3882	0.226546	0.248011	0.145264	0.992045	0.581057	0	0	0.578362	0	0	6	13	1304909	1315373	2245750
TCGA-09bce96b9a5be47b076772cb94f102d7_amplicon6_Linear amplification_1	954-24220-219U-34_amplicon5_Linear amplification_1	0.196467	83.3882	0.226879	0.142934	0.25	0.571736	1	0	0	0.571736	0	0	0	0	34291	59977	34291
TCGA-09bce96b9a5be47b076772cb94f102d7_amplicon6_Linear amplification_1	954-24214-219U-36_amplicon5_Linear amplification_1	0.196467	83.3882	0.226879	0.142934	0.25	0.571736	1	0	0	0.571736	0	0	0	0	34291	59977	34291
TCGA-09bce96b9a5be47b076772cb94f102d7_amplicon6_Linear amplification_1	954-24205-298T-35_amplicon5_Linear amplification_1	0.196467	83.3882	0.226879	0.142934	0.25	0.571736	1	0	0	0.571736	0	0	0	0	34291	59977	34291
TCGA-a10f0e9c2d07b53a9b624701a0351175_amplicon3_Linear amplification_1	TCGA-5f63577f748f5420f6d4c418af53b416_amplicon4_Linear amplification_1	0.196319	83.3882	0.227168	0.25	0.142638	1	0.570551	0	0	0.570551	0	0	1	1	1859904	1859904	3259841
LP6005500-DNA_G01_amplicon3_BFB_1	740-24253-156N-35_amplicon4_Linear amplification_1	0.19596	83.3882	0.227871	0.145053	0.246866	0.580212	0.987464	0	0	0.57597	0	0	5	1	1632334	2813339	1653056
LP6005500-DNA_G01_amplicon3_BFB_1	954-24220-219U-34_amplicon4_Linear amplification_1	0.195752	83.3882	0.228278	0.141504	0.25	0.566016	1	0	0	0.566016	0	0	5	1	1592396	2813339	1592396
LP6005500-DNA_G01_amplicon3_BFB_1	954-24205-298T-35_amplicon4_Linear amplification_1	0.195752	83.3882	0.228278	0.141504	0.25	0.566016	1	0	0	0.566016	0	0	5	1	1592396	2813339	1592396
LP6005409-DNA_H01_amplicon10_BFB_1	LP6005334-DNA_H03_amplicon2_ecDNA_1	0.195739	83.3882	0.228305	0.285006	0.106472	0.890023	0.389742	0.0833333	0.0120482	0.371835	0.0106383	1	12	83	2052681	2306324	5266771
623-23710-1O-36_amplicon11_Linear amplification_1	163-23749-256R-35_amplicon4_BFB_1	0.1957	83.3882	0.22838	0.25	0.1414	1	0.5656	0	0	0.5656	0	0	0	16	1871930	1871930	3309634
LP6005409-DNA_A02_amplicon2_BFB_1	LP6008269-DNA_F03_amplicon1_BFB_1	0.195531	83.3882	0.228713	0.25	0.141062	1	0.564247	0	0	0.564247	0	0	16	7	1904317	1904317	3374968
LP6007422-DNA_A01_amplicon2_Complex non-cyclic_1	184-24331-16R-29_amplicon1_Linear amplification_1	0.195431	83.3882	0.228908	0.205232	0.18563	0.82093	0.742521	0	0	0.639021	0	0	2	0	2841709	3461573	3827107
LP6007422-DNA_A01_amplicon2_Complex non-cyclic_1	184-24325-148K-31_amplicon1_Linear amplification_1	0.195431	83.3882	0.228908	0.205232	0.18563	0.82093	0.742521	0	0	0.639021	0	0	2	0	2841709	3461573	3827107
740-24247-138M-36_amplicon4_BFB_1	43-23593-29P-28_amplicon1_Complex non-cyclic_1	0.195324	83.3882	0.229119	0.227465	0.163183	0.909862	0.652734	0	0	0.613088	0	0	2	4	1485198	1632334	2275351
LP6005690-DNA_E01_amplicon8_Complex non-cyclic_1	LP6005334-DNA_B02_amplicon4_Complex non-cyclic_1	0.195299	83.3882	0.22917	0.225687	0.164911	0.902747	0.659642	0	0	0.615876	0	0	6	21	2431190	2693101	3685620
740-24247-138M-36_amplicon4_BFB_1	169-23773-232V-31_amplicon1_ecDNA_1	0.195124	83.3882	0.229515	0.225469	0.164778	0.901877	0.659112	0	0	0.615009	0	0	2	1	1472164	1632334	2233556
740-24247-138M-36_amplicon4_BFB_1	169-23767-9T-29_amplicon1_ecDNA_1	0.195124	83.3882	0.229515	0.225469	0.164778	0.901877	0.659112	0	0	0.615009	0	0	2	1	1472164	1632334	2233556
740-24247-138M-36_amplicon4_BFB_1	169-23764-9T-31_amplicon1_ecDNA_1	0.195124	83.3882	0.229515	0.225469	0.164778	0.901877	0.659112	0	0	0.615009	0	0	2	1	1472164	1632334	2233556
LP6005409-DNA_H01_amplicon10_BFB_1	LP6008341-DNA_F01_amplicon1_BFB_1	0.194893	83.3882	0.22997	0.207957	0.181829	0.831828	0.727315	0	0	0.634079	0	0	12	24	1918465	2306324	2637735
LP6005690-DNA_D02_amplicon4_Linear amplification_1	169-23773-232V-31_amplicon1_ecDNA_1	0.194842	83.3882	0.230069	0.139685	0.25	0.55874	1	0	0	0.55874	0	0	3	1	2233556	3997489	2233556
LP6005690-DNA_D02_amplicon4_Linear amplification_1	169-23767-9T-29_amplicon1_ecDNA_1	0.194842	83.3882	0.230069	0.139685	0.25	0.55874	1	0	0	0.55874	0	0	3	1	2233556	3997489	2233556
LP6005690-DNA_D02_amplicon4_Linear amplification_1	169-23764-9T-31_amplicon1_ecDNA_1	0.194842	83.3882	0.230069	0.139685	0.25	0.55874	1	0	0	0.55874	0	0	3	1	2233556	3997489	2233556
TCGA-900df92dec9f69b324fb993017cf2432_amplicon3_ecDNA_1	LP6005334-DNA_H01_amplicon1_BFB_1	0.194678	83.3882	0.230395	0.139356	0.25	0.557422	1	0	0	0.557422	0	0	25	3	3951368	7088647	3951368
43-25093-29P-30_amplicon1_Complex non-cyclic_1	387-23665-173L-29_amplicon1_Linear amplification_1	0.194533	83.3882	0.230681	0.193524	0.195543	0.774094	0.782172	0	0	0.636811	0	0	2	0	1614727	2085956	2064415
LP6008269-DNA_F03_amplicon1_BFB_1	623-23710-1O-36_amplicon11_Linear amplification_1	0.194331	83.3882	0.231081	0.138663	0.25	0.554651	1	0	0	0.554651	0	0	7	0	1871930	3374968	1871930
TCGA-a10f0e9c2d07b53a9b624701a0351175_amplicon3_Linear amplification_1	LP6008141-DNA_A01_amplicon1_Linear amplification_1	0.194247	83.3882	0.231248	0.25	0.138495	1	0.55398	0	0	0.55398	0	0	1	2	1859904	1859904	3357351
LP6008269-DNA_F03_amplicon1_BFB_1	391-23866-82K-33_amplicon3_BFB_1	0.194183	83.3882	0.231376	0.25	0.138366	1	0.553464	0	0	0.553464	0	0	7	11	3374968	3374968	6097904
740-24253-156N-35_amplicon4_Linear amplification_1	43-23593-29P-28_amplicon1_Complex non-cyclic_1	0.193899	83.3882	0.231941	0.224614	0.163183	0.898456	0.652734	0	0	0.607888	0	0	1	4	1485198	1653056	2275351
740-24253-156N-35_amplicon4_Linear amplification_1	169-23773-232V-31_amplicon1_ecDNA_1	0.19371	83.2237	0.232315	0.222643	0.164778	0.890571	0.659112	0	0	0.609731	0	0	1	1	1472164	1653056	2233556
740-24253-156N-35_amplicon4_Linear amplification_1	169-23767-9T-29_amplicon1_ecDNA_1	0.19371	83.2237	0.232315	0.222643	0.164778	0.890571	0.659112	0	0	0.609731	0	0	1	1	1472164	1653056	2233556
740-24253-156N-35_amplicon4_Linear amplification_1	169-23764-9T-31_amplicon1_ecDNA_1	0.19371	83.2237	0.232315	0.222643	0.164778	0.890571	0.659112	0	0	0.609731	0	0	1	1	1472164	1653056	2233556
LP6008269-DNA_F03_amplicon1_BFB_1	391-25007N-73P-BLD_amplicon3_Linear amplification_1	0.193633	83.2237	0.23247	0.25	0.137266	1	0.549064	0	0	0.549064	0	0	7	3	3374968	3374968	6146769
LP6005500-DNA_G01_amplicon3_BFB_1	43-25093-29P-30_amplicon1_Complex non-cyclic_1	0.193577	83.2237	0.232582	0.164837	0.222317	0.659348	0.889266	0	0	0.609321	0	0	5	2	1854970	2813339	2085956
740-24247-138M-36_amplicon4_BFB_1	387-23665-173L-29_amplicon1_Linear amplification_1	0.193318	83.2237	0.233099	0.215913	0.170723	0.863652	0.68289	0	0	0.616433	0	0	2	0	1409769	1632334	2064415
LP6007594_amplicon3_ecDNA_2	LP6008280-DNA_E02_amplicon11_Complex non-cyclic_1	0.193279	83.2237	0.233177	0.278636	0.107921	0.883776	0.255214	0.0769231	0.0588235	0.246927	0.0344828	1	13	17	2807303	3176487	10999790
LP6007594_amplicon3_ecDNA_1	LP6008280-DNA_E02_amplicon11_Complex non-cyclic_1	0.193279	83.2237	0.233177	0.278636	0.107921	0.883776	0.255214	0.0769231	0.0588235	0.246927	0.0344828	1	13	17	2807303	3176487	10999790
LP6008269-DNA_F04_amplicon3_Complex non-cyclic_1	623-23710-1O-36_amplicon8_Linear amplification_1	0.192941	83.2237	0.233853	0.203977	0.181904	0.815907	0.727617	0	0	0.625008	0	0	6	0	2280979	2795635	3134861
TCGA-8d56dc94d8f191808c30df1a5b307b32_amplicon2_BFB_1	568-24888-191U-31_amplicon3_ecDNA_1	0.192719	83.2237	0.234298	0.249129	0.136309	0.996515	0.545236	0	0	0.544199	0	0	15	12	6015394	6036431	11032636
LP6005690-DNA_A02_amplicon8_ecDNA_1	LP6008280-DNA_E02_amplicon11_Complex non-cyclic_1	0.192438	83.0592	0.234862	0.243037	0.141839	0.75786	0.390885	0.0714286	0.0588235	0.347488	0.0333333	1	14	17	4299656	5673414	10999790
387-23665-173L-29_amplicon1_Linear amplification_1	184-24331-16R-29_amplicon1_Linear amplification_1	0.192427	83.0592	0.234883	0.25	0.134855	1	0.539419	0	0	0.539419	0	0	0	0	2064415	2064415	3827107
387-23665-173L-29_amplicon1_Linear amplification_1	184-24325-148K-31_amplicon1_Linear amplification_1	0.192427	83.0592	0.234883	0.25	0.134855	1	0.539419	0	0	0.539419	0	0	0	0	2064415	2064415	3827107
LP6005690-DNA_A02_amplicon8_ecDNA_1	568-24888-191U-31_amplicon9_BFB_1	0.192309	83.0592	0.235121	0.241027	0.14359	0.535538	0.324362	0.142857	0.0833333	0.253148	0.0555556	2	14	24	3038330	5673414	9367108
TCGA-a10f0e9c2d07b53a9b624701a0351175_amplicon3_Linear amplification_1	LP6007422-DNA_A01_amplicon2_Complex non-cyclic_1	0.192163	83.0592	0.235416	0.25	0.134325	1	0.5373	0	0	0.5373	0	0	1	2	1859904	1859904	3461573
740-24253-156N-35_amplicon4_Linear amplification_1	387-23665-173L-29_amplicon1_Linear amplification_1	0.191965	83.0592	0.235815	0.213206	0.170723	0.852826	0.68289	0	0	0.610897	0	0	1	0	1409769	1653056	2064415
512-23977-306R-29_amplicon6_Complex non-cyclic_1	295-24175-215U-34_amplicon17_Linear amplification_1	0.191964	83.0592	0.235816	0.205346	0.178583	0.821383	0.714332	0	0	0.618289	0	0	10	2	2775805	3379428	3885874
LP2000108-DNA_A01_amplicon3_Linear amplification_1	387-23665-173L-29_amplicon1_Linear amplification_1	0.191924	83.0592	0.235897	0.25	0.133848	1	0.535393	0	0	0.535393	0	0	1	0	1105273	1105273	2064415
LP6005409-DNA_H01_amplicon10_BFB_1	623-23710-1O-36_amplicon11_Linear amplification_1	0.191922	83.0592	0.235901	0.171969	0.211875	0.687876	0.847502	0	0	0.612111	0	0	12	0	1586464	2306324	1871930
LP6008141-DNA_A01_amplicon1_Linear amplification_1	609-24915-125T-29_amplicon2_Linear amplification_1	0.191505	83.0592	0.236744	0.193975	0.189035	0.775901	0.75614	0	0	0.620605	0	0	2	0	2604972	3357351	3445094
LP6008269-DNA_A03_amplicon3_Complex non-cyclic_1	623-23710-1O-36_amplicon8_Linear amplification_1	0.19147	83.0592	0.236815	0.25	0.13294	1	0.53176	0	0	0.53176	0	0	2	0	1666994	1666994	3134861
SS6003111_amplicon4_ecDNA_1	387-23665-173L-29_amplicon1_Linear amplification_1	0.191338	83.0592	0.237082	0.245584	0.137092	0.982338	0.548368	0	0	0.543014	0	0	4	0	1132059	1152413	2064415
LP6005690-DNA_B02_amplicon3_ecDNA_1	391-23521-155R-31_amplicon1_BFB_1	0.191264	83.0592	0.237231	0.298387	0.0841418	1	0.149067	0.0645161	0.0625	0.149067	0.0327869	2	31	32	1627334	1627334	10916771
LP6007436-DNA_A01_amplicon1_BFB_1	LP6005500-DNA_D01_amplicon1_ecDNA_1	0.19121	83.0592	0.237341	0.217227	0.165194	0.868908	0.660775	0	0	0.600873	0	0	8	10	1727017	1987571	2613624
SS6003111_amplicon4_ecDNA_1	43-25093-29P-30_amplicon1_Complex non-cyclic_1	0.19063	82.7303	0.23852	0.245584	0.135676	0.982338	0.542705	0	0	0.537461	0	0	4	2	1132059	1152413	2085956
LP6008460-DNA_A03_amplicon15_Complex non-cyclic_1	954-24214-219U-36_amplicon4_Linear amplification_1	0.190534	82.7303	0.238717	0.20691	0.174158	0.827639	0.696632	0	0	0.608371	0	0	5	1	1178977	1424506	1692396
LP6008460-DNA_A03_amplicon15_Complex non-cyclic_1	954-24208-298T-34_amplicon4_Linear amplification_1	0.190534	82.7303	0.238717	0.20691	0.174158	0.827639	0.696632	0	0	0.608371	0	0	5	1	1178977	1424506	1692396
LP6005935-DNA_E01_amplicon1_ecDNA_1	997-24592-142W-30_amplicon3_Complex non-cyclic_1	0.190435	82.7303	0.238918	0.204328	0.176543	0.817311	0.706171	0	0	0.6099	0	0	28	7	6170078	7549245	8737372
LP6005690-DNA_A02_amplicon3_Complex non-cyclic_1	LP6008267-DNA_F01_amplicon7_Linear amplification_1	0.190145	82.7303	0.239511	0.237728	0.142561	0.950913	0.570246	0	0	0.553939	0	0	2	3	1920477	2019614	3367807
LP6005935-DNA_E01_amplicon1_ecDNA_1	997-24598-184V-29_amplicon3_Complex non-cyclic_1	0.19002	82.7303	0.239767	0.203665	0.176374	0.814661	0.705497	0	0	0.607923	0	0	28	8	6150078	7549245	8717372
TCGA-5f63577f748f5420f6d4c418af53b416_amplicon4_Linear amplification_1	954-24214-219U-36_amplicon4_Linear amplification_1	0.189896	82.7303	0.240021	0.129791	0.25	0.519165	1	0	0	0.519165	0	0	1	1	1692396	3259841	1692396
TCGA-5f63577f748f5420f6d4c418af53b416_amplicon4_Linear amplification_1	954-24208-298T-34_amplicon4_Linear amplification_1	0.189896	82.7303	0.240021	0.129791	0.25	0.519165	1	0	0	0.519165	0	0	1	1	1692396	3259841	1692396
LP6005935-DNA_E01_amplicon1_ecDNA_1	997-24595-142W-33_amplicon2_Complex non-cyclic_1	0.18981	82.7303	0.240196	0.203665	0.175955	0.814661	0.70382	0	0	0.606678	0	0	28	9	6150078	7549245	8738142
43-23593-29P-28_amplicon1_Complex non-cyclic_1	279-24744-53P-32_amplicon3_Linear amplification_1	0.189782	82.7303	0.240253	0.224992	0.154573	0.899967	0.61829	0	0	0.578531	0	0	4	0	2047740	2275351	3311940
LP6005690-DNA_D02_amplicon4_Linear amplification_1	387-23665-173L-29_amplicon1_Linear amplification_1	0.189553	82.7303	0.240722	0.129107	0.25	0.516428	1	0	0	0.516428	0	0	3	0	2064415	3997489	2064415
LP6008341-DNA_B02_amplicon1_ecDNA_2	686-23635-1T-32_amplicon2_BFB_1	0.18955	82.7303	0.24073	0.220977	0.158123	0.321407	0.299158	0.1875	0.111111	0.183351	0.075	3	16	27	952433	2963321	3183714
LP6008341-DNA_B02_amplicon3_Complex non-cyclic_1	954-24220-219U-34_amplicon4_Linear amplification_1	0.189541	82.7303	0.240749	0.24681	0.132271	0.98724	0.529084	0	0	0.52549	0	0	3	1	842511	853400	1592396
LP6008341-DNA_B02_amplicon3_Complex non-cyclic_1	954-24205-298T-35_amplicon4_Linear amplification_1	0.189541	82.7303	0.240749	0.24681	0.132271	0.98724	0.529084	0	0	0.52549	0	0	3	1	842511	853400	1592396
LP6007567-DNA_A01_amplicon3_BFB_1	LP6007424-DNA_A01_amplicon8_ecDNA_1	0.189187	82.5658	0.241475	0.131411	0.246964	0.525642	0.987856	0	0	0.522268	0	0	3	2	992761	1888662	1004965
954-24214-219U-36_amplicon4_Linear amplification_1	279-24744-53P-32_amplicon3_Linear amplification_1	0.188875	82.5658	0.242119	0.25	0.12775	1	0.510998	0	0	0.510998	0	0	1	0	1692396	1692396	3311940
954-24208-298T-34_amplicon4_Linear amplification_1	279-24744-53P-32_amplicon3_Linear amplification_1	0.188875	82.5658	0.242119	0.25	0.12775	1	0.510998	0	0	0.510998	0	0	1	0	1692396	1692396	3311940
LP6008269-DNA_F03_amplicon1_BFB_1	391-23872-155R-34_amplicon3_BFB_1	0.188835	82.5658	0.242202	0.25	0.127669	1	0.510678	0	0	0.510678	0	0	7	16	3374968	3374968	6608804
LP6007594_amplicon3_ecDNA_2	LP6007414-DNA_A02_amplicon1_BFB_1	0.188716	82.5658	0.242447	0.148587	0.228844	0.36358	0.315378	0.0769231	0.2	0.203201	0.0588235	1	13	5	1154908	3176487	3661985
954-24214-219U-36_amplicon4_Linear amplification_1	43-23593-29P-28_amplicon1_Complex non-cyclic_1	0.188697	82.5658	0.242486	0.216421	0.160973	0.865684	0.643892	0	0	0.585407	0	0	1	4	1465080	1692396	2275351
954-24208-298T-34_amplicon4_Linear amplification_1	43-23593-29P-28_amplicon1_Complex non-cyclic_1	0.188697	82.5658	0.242486	0.216421	0.160973	0.865684	0.643892	0	0	0.585407	0	0	1	4	1465080	1692396	2275351
LP6008051-DNA_E01_amplicon3_BFB_1	LP2000333-DNA_A01_amplicon1_BFB_1	0.188664	82.5658	0.242554	0.144722	0.232606	0.578888	0.930426	0	0	0.554869	0	0	8	7	3608930	6234243	3878795
LP6007422-DNA_A01_amplicon2_Complex non-cyclic_1	609-24915-125T-29_amplicon2_Linear amplification_1	0.188585	82.5658	0.242717	0.188135	0.189035	0.75254	0.75614	0	0	0.605569	0	0	2	0	2604972	3461573	3445094
LP6007597_amplicon2_Complex non-cyclic_1	LP6007416-DNA_A01_amplicon1_BFB_1	0.188528	82.5658	0.242836	0.127425	0.249631	0.2097	0.248522	0.1	0.25	0.128328	0.0769231	1	10	4	993737	4738853	3998586
997-24595-142W-33_amplicon4_Linear amplification_1	572-24741-66V-34_amplicon2_Linear amplification_1	0.188043	82.4013	0.243841	0.25	0.126085	1	0.50434	0	0	0.50434	0	0	0	1	204044	204044	404576
997-24592-142W-30_amplicon4_Linear amplification_1	572-24741-66V-34_amplicon2_Linear amplification_1	0.188043	82.4013	0.243841	0.25	0.126085	1	0.50434	0	0	0.50434	0	0	0	1	204044	204044	404576
LP6005409-DNA_H01_amplicon10_BFB_1	LP6008267-DNA_E01_amplicon1_BFB_1	0.188001	82.4013	0.243928	0.188544	0.187458	0.254175	0.416498	0.166667	0.111111	0.187432	0.0714286	2	12	18	586210	2306324	1407473
997-24595-142W-33_amplicon2_Complex non-cyclic_1	626-24028-12X-34_amplicon2_BFB_1	0.187942	82.4013	0.244049	0.207413	0.168471	0.829653	0.673884	0	0	0.591976	0	0	9	11	7249625	8738142	10757965
997-24592-142W-30_amplicon3_Complex non-cyclic_1	626-24028-12X-34_amplicon2_BFB_1	0.187931	82.4013	0.244072	0.207409	0.168453	0.829638	0.673813	0	0	0.591913	0	0	7	11	7248855	8737372	10757965
LP6008341-DNA_B02_amplicon3_Complex non-cyclic_1	740-24247-138M-36_amplicon4_BFB_1	0.187922	82.4013	0.24409	0.24681	0.129035	0.98724	0.516139	0	0	0.512719	0	0	3	2	842511	853400	1632334
512-23977-306R-29_amplicon3_ecDNA_1	43-23593-29P-28_amplicon1_Complex non-cyclic_1	0.187751	82.4013	0.244446	0.150511	0.224992	0.602044	0.899967	0	0	0.564283	0	0	6	4	2047740	3401312	2275351
512-23974-306R-33_amplicon6_Complex non-cyclic_1	43-23593-29P-28_amplicon1_Complex non-cyclic_1	0.187751	82.4013	0.244446	0.150511	0.224992	0.602044	0.899967	0	0	0.564283	0	0	5	4	2047740	3401312	2275351
512-23971-43R-27_amplicon6_ecDNA_1	43-23593-29P-28_amplicon1_Complex non-cyclic_1	0.187751	82.4013	0.244446	0.150511	0.224992	0.602044	0.899967	0	0	0.564283	0	0	1	4	2047740	3401312	2275351
512-23968-43R-32_amplicon6_Complex non-cyclic_1	43-23593-29P-28_amplicon1_Complex non-cyclic_1	0.187751	82.4013	0.244446	0.150511	0.224992	0.602044	0.899967	0	0	0.564283	0	0	8	4	2047740	3401312	2275351
TCGA-1b96c14cf3e78e260ea99962b25dca4f_amplicon3_Linear amplification_1	TCGA-115db8a25b7f80c8342b73f5fe3b9835_amplicon1_Linear amplification_1	0.187717	82.4013	0.244518	0.125434	0.25	0.501734	1	0	0	0.501734	0	0	0	0	48609	96882	48609
LP6005690-DNA_A02_amplicon10_Complex non-cyclic_1	LP6005334-DNA_E02_amplicon1_Linear amplification_1	0.187685	82.4013	0.244583	0.126044	0.249327	0.504174	0.997308	0	0	0.503489	0	0	2	2	995229	1973978	997915
997-24598-184V-29_amplicon3_Complex non-cyclic_1	626-24028-12X-34_amplicon2_BFB_1	0.18765	82.4013	0.244657	0.207312	0.167988	0.829247	0.671954	0	0	0.59028	0	0	8	11	7228855	8717372	10757965
TCGA-5f63577f748f5420f6d4c418af53b416_amplicon4_Linear amplification_1	740-24247-138M-36_amplicon4_BFB_1	0.187593	82.4013	0.244776	0.125185	0.25	0.50074	1	0	0	0.50074	0	0	1	2	1632334	3259841	1632334
LP6008341-DNA_B02_amplicon1_ecDNA_2	779-24094-67M-28_amplicon5_BFB_1	0.187563	82.4013	0.244838	0.174102	0.201024	0.321407	0.375524	0.125	0.142857	0.209456	0.0714286	2	16	14	952433	2963321	2536277
TCGA-b3b81876992ec5dda2430b9fe506aca2_amplicon2_Linear amplification_1	TCGA-115db8a25b7f80c8342b73f5fe3b9835_amplicon1_Linear amplification_1	0.187506	82.4013	0.244957	0.125012	0.25	0.500046	1	0	0	0.500046	0	0	0	0	48609	97209	48609
997-24595-142W-33_amplicon2_Complex non-cyclic_1	626-24022-238S-33_amplicon2_BFB_1	0.187496	82.4013	0.244978	0.206841	0.168151	0.827364	0.672603	0	0	0.589824	0	0	9	14	7229625	8738142	10748733
997-24592-142W-30_amplicon3_Complex non-cyclic_1	626-24022-238S-33_amplicon2_BFB_1	0.187485	82.4013	0.245	0.206837	0.168133	0.827349	0.672531	0	0	0.589762	0	0	7	14	7228855	8737372	10748733
TCGA-2d662d4c66d34a152517911cd2f38cb2_amplicon2_Linear amplification_1	TCGA-1b96c14cf3e78e260ea99962b25dca4f_amplicon3_Linear amplification_1	0.18733	82.4013	0.245324	0.25	0.124659	1	0.498638	0	0	0.498638	0	0	0	0	48309	48309	96882
997-24598-184V-29_amplicon3_Complex non-cyclic_1	626-24022-238S-33_amplicon2_BFB_1	0.187203	82.4013	0.245589	0.206738	0.167668	0.826953	0.67067	0	0	0.58813	0	0	8	14	7208855	8717372	10748733
954-24214-219U-36_amplicon4_Linear amplification_1	512-23974-306R-33_amplicon6_Complex non-cyclic_1	0.187196	82.4013	0.245602	0.25	0.124393	1	0.497572	0	0	0.497572	0	0	1	5	1692396	1692396	3401312
954-24208-298T-34_amplicon4_Linear amplification_1	512-23974-306R-33_amplicon6_Complex non-cyclic_1	0.187196	82.4013	0.245602	0.25	0.124393	1	0.497572	0	0	0.497572	0	0	1	5	1692396	1692396	3401312
954-24214-219U-36_amplicon4_Linear amplification_1	512-23971-43R-27_amplicon6_ecDNA_1	0.187196	82.4013	0.245602	0.25	0.124393	1	0.497572	0	0	0.497572	0	0	1	1	1692396	1692396	3401312
954-24208-298T-34_amplicon4_Linear amplification_1	512-23971-43R-27_amplicon6_ecDNA_1	0.187196	82.4013	0.245602	0.25	0.124393	1	0.497572	0	0	0.497572	0	0	1	1	1692396	1692396	3401312
954-24214-219U-36_amplicon4_Linear amplification_1	512-23968-43R-32_amplicon6_Complex non-cyclic_1	0.187196	82.4013	0.245602	0.25	0.124393	1	0.497572	0	0	0.497572	0	0	1	8	1692396	1692396	3401312
954-24208-298T-34_amplicon4_Linear amplification_1	512-23968-43R-32_amplicon6_Complex non-cyclic_1	0.187196	82.4013	0.245602	0.25	0.124393	1	0.497572	0	0	0.497572	0	0	1	8	1692396	1692396	3401312
LP6005334-DNA_H03_amplicon2_ecDNA_1	LP6008269-DNA_G03_amplicon1_BFB_1	0.187195	82.4013	0.245604	0.126415	0.247976	0.505661	0.991903	0	0	0.503582	0	0	83	10	2663199	5266771	2684940
43-25093-29P-30_amplicon1_Complex non-cyclic_1	169-23773-232V-31_amplicon1_ecDNA_1	0.187129	82.4013	0.245743	0.193524	0.180735	0.774094	0.72294	0	0	0.596989	0	0	2	1	1614727	2085956	2233556
43-25093-29P-30_amplicon1_Complex non-cyclic_1	169-23767-9T-29_amplicon1_ecDNA_1	0.187129	82.4013	0.245743	0.193524	0.180735	0.774094	0.72294	0	0	0.596989	0	0	2	1	1614727	2085956	2233556
43-25093-29P-30_amplicon1_Complex non-cyclic_1	169-23764-9T-31_amplicon1_ecDNA_1	0.187129	82.4013	0.245743	0.193524	0.180735	0.774094	0.72294	0	0	0.596989	0	0	2	1	1614727	2085956	2233556
TCGA-b3b81876992ec5dda2430b9fe506aca2_amplicon2_Linear amplification_1	TCGA-2d662d4c66d34a152517911cd2f38cb2_amplicon2_Linear amplification_1	0.18712	82.4013	0.245762	0.12424	0.25	0.49696	1	0	0	0.49696	0	0	0	0	48309	97209	48309
LP6008341-DNA_B02_amplicon3_Complex non-cyclic_1	740-24253-156N-35_amplicon4_Linear amplification_1	0.187114	82.4013	0.245775	0.24681	0.127417	0.98724	0.509669	0	0	0.506333	0	0	3	1	842511	853400	1653056
686-23635-1T-32_amplicon2_BFB_1	391-23521-155R-31_amplicon1_BFB_1	0.187062	82.4013	0.245883	0.277778	0.0963463	1	0.291635	0.037037	0.03125	0.291635	0.0172414	1	27	32	3183714	3183714	10916771
LP6005500-DNA_B03_amplicon1_Linear amplification_1	LP6008269-DNA_A03_amplicon4_Complex non-cyclic_1	0.186894	82.2368	0.246234	0.21312	0.160668	0.852481	0.642673	0	0	0.578353	0	0	2	24	2352328	2759389	3660227
LP2000108-DNA_A01_amplicon3_Linear amplification_1	169-23773-232V-31_amplicon1_ecDNA_1	0.186856	82.2368	0.246314	0.25	0.123712	1	0.494849	0	0	0.494849	0	0	1	1	1105273	1105273	2233556
LP2000108-DNA_A01_amplicon3_Linear amplification_1	169-23767-9T-29_amplicon1_ecDNA_1	0.186856	82.2368	0.246314	0.25	0.123712	1	0.494849	0	0	0.494849	0	0	1	1	1105273	1105273	2233556
LP2000108-DNA_A01_amplicon3_Linear amplification_1	169-23764-9T-31_amplicon1_ecDNA_1	0.186856	82.2368	0.246314	0.25	0.123712	1	0.494849	0	0	0.494849	0	0	1	1	1105273	1105273	2233556
609-24915-125T-29_amplicon2_Linear amplification_1	43-23593-29P-28_amplicon1_Complex non-cyclic_1	0.186795	82.2368	0.246442	0.148598	0.224992	0.594393	0.899967	0	0	0.557556	0	0	0	4	2047740	3445094	2275351
LP6007594_amplicon3_ecDNA_2	LP6007520-DNA_A01_amplicon9_Complex non-cyclic_1	0.186628	82.0724	0.246792	0.221635	0.151621	0.425	0.345615	0.153846	0.0869565	0.235497	0.0588235	2	13	23	1350006	3176487	3906099
740-24247-138M-36_amplicon4_BFB_1	279-24744-53P-32_amplicon3_Linear amplification_1	0.186608	82.0724	0.246834	0.25	0.123216	1	0.492863	0	0	0.492863	0	0	2	0	1632334	1632334	3311940
779-24091-67M-31_amplicon5_BFB_1	391-23521-155R-31_amplicon1_BFB_1	0.186593	82.0724	0.246865	0.291667	0.0815196	1	0.232328	0.0555556	0.03125	0.232328	0.0204082	1	18	32	2536277	2536277	10916771
LP6008269-DNA_G02_amplicon1_BFB_1	623-23710-1O-36_amplicon11_Linear amplification_1	0.186454	82.0724	0.247157	0.169527	0.203381	0.678107	0.813523	0	0	0.586883	0	0	13	0	1522858	2245750	1871930
954-24214-219U-36_amplicon4_Linear amplification_1	609-24915-125T-29_amplicon2_Linear amplification_1	0.186406	82.0724	0.247257	0.25	0.122812	1	0.491248	0	0	0.491248	0	0	1	0	1692396	1692396	3445094
954-24208-298T-34_amplicon4_Linear amplification_1	609-24915-125T-29_amplicon2_Linear amplification_1	0.186406	82.0724	0.247257	0.25	0.122812	1	0.491248	0	0	0.491248	0	0	1	0	1692396	1692396	3445094
SS6003111_amplicon4_ecDNA_1	169-23773-232V-31_amplicon1_ecDNA_1	0.186147	81.9079	0.247801	0.245584	0.12671	0.982338	0.506842	0	0	0.502265	0	0	4	1	1132059	1152413	2233556
SS6003111_amplicon4_ecDNA_1	169-23767-9T-29_amplicon1_ecDNA_1	0.186147	81.9079	0.247801	0.245584	0.12671	0.982338	0.506842	0	0	0.502265	0	0	4	1	1132059	1152413	2233556
SS6003111_amplicon4_ecDNA_1	169-23764-9T-31_amplicon1_ecDNA_1	0.186147	81.9079	0.247801	0.245584	0.12671	0.982338	0.506842	0	0	0.502265	0	0	4	1	1132059	1152413	2233556
TCGA-5f63577f748f5420f6d4c418af53b416_amplicon4_Linear amplification_1	954-24220-219U-34_amplicon4_Linear amplification_1	0.186061	81.9079	0.247983	0.122122	0.25	0.488489	1	0	0	0.488489	0	0	1	1	1592396	3259841	1592396
TCGA-5f63577f748f5420f6d4c418af53b416_amplicon4_Linear amplification_1	954-24205-298T-35_amplicon4_Linear amplification_1	0.186061	81.9079	0.247983	0.122122	0.25	0.488489	1	0	0	0.488489	0	0	1	1	1592396	3259841	1592396
TCGA-5f63577f748f5420f6d4c418af53b416_amplicon4_Linear amplification_1	740-24253-156N-35_amplicon4_Linear amplification_1	0.186026	81.9079	0.248057	0.125185	0.246866	0.50074	0.987464	0	0	0.497577	0	0	1	1	1632334	3259841	1653056
LP6007512-DNA_A01_amplicon8_BFB_1	LP6008341-DNA_F01_amplicon1_BFB_1	0.185844	81.9079	0.24844	0.248011	0.123677	0.992045	0.494708	0	0	0.492753	0	0	6	24	1304909	1315373	2637735
954-24214-219U-36_amplicon4_Linear amplification_1	169-23773-232V-31_amplicon1_ecDNA_1	0.185836	81.9079	0.248457	0.211452	0.16022	0.845807	0.640879	0	0	0.573836	0	0	1	1	1431440	1692396	2233556
954-24208-298T-34_amplicon4_Linear amplification_1	169-23773-232V-31_amplicon1_ecDNA_1	0.185836	81.9079	0.248457	0.211452	0.16022	0.845807	0.640879	0	0	0.573836	0	0	1	1	1431440	1692396	2233556
954-24214-219U-36_amplicon4_Linear amplification_1	169-23767-9T-29_amplicon1_ecDNA_1	0.185836	81.9079	0.248457	0.211452	0.16022	0.845807	0.640879	0	0	0.573836	0	0	1	1	1431440	1692396	2233556
954-24208-298T-34_amplicon4_Linear amplification_1	169-23767-9T-29_amplicon1_ecDNA_1	0.185836	81.9079	0.248457	0.211452	0.16022	0.845807	0.640879	0	0	0.573836	0	0	1	1	1431440	1692396	2233556
954-24214-219U-36_amplicon4_Linear amplification_1	169-23764-9T-31_amplicon1_ecDNA_1	0.185836	81.9079	0.248457	0.211452	0.16022	0.845807	0.640879	0	0	0.573836	0	0	1	1	1431440	1692396	2233556
954-24208-298T-34_amplicon4_Linear amplification_1	169-23764-9T-31_amplicon1_ecDNA_1	0.185836	81.9079	0.248457	0.211452	0.16022	0.845807	0.640879	0	0	0.573836	0	0	1	1	1431440	1692396	2233556
LP2000108-DNA_A01_amplicon3_Linear amplification_1	43-23593-29P-28_amplicon1_Complex non-cyclic_1	0.18572	81.9079	0.248702	0.25	0.12144	1	0.485759	0	0	0.485759	0	0	1	4	1105273	1105273	2275351
LP6008341-DNA_B02_amplicon3_Complex non-cyclic_1	954-24214-219U-36_amplicon4_Linear amplification_1	0.185633	81.9079	0.248886	0.24681	0.124455	0.98724	0.497821	0	0	0.494639	0	0	3	1	842511	853400	1692396
LP6008341-DNA_B02_amplicon3_Complex non-cyclic_1	954-24208-298T-34_amplicon4_Linear amplification_1	0.185633	81.9079	0.248886	0.24681	0.124455	0.98724	0.497821	0	0	0.494639	0	0	3	1	842511	853400	1692396
LP6005690-DNA_F02_amplicon3_BFB_1	LP2000333-DNA_A01_amplicon6_Linear amplification_1	0.185612	81.9079	0.24893	0.169125	0.202099	0.6765	0.808394	0	0	0.583017	0	0	3	0	368593	544853	455957
779-24085-103J-25_amplicon5_BFB_1	391-23521-155R-31_amplicon1_BFB_1	0.185497	81.7434	0.249173	0.289474	0.0815196	1	0.232328	0.0526316	0.03125	0.232328	0.02	1	19	32	2536277	2536277	10916771
833-24010-30T-31_amplicon9_ecDNA_1	686-23635-1T-32_amplicon2_BFB_1	0.185443	81.7434	0.249287	0.227564	0.143322	0.910257	0.573287	0	0	0.542618	0	0	18	27	1825183	2005129	3183714
SS6003115_amplicon5_ecDNA_1	833-24010-30T-31_amplicon9_ecDNA_1	0.185276	81.5789	0.24964	0.152252	0.2183	0.60901	0.8732	0	0	0.559527	0	0	23	18	1750878	2874958	2005129
LP6005690-DNA_B02_amplicon3_ecDNA_1	LP6008269-DNA_F03_amplicon1_BFB_1	0.185127	81.4145	0.249955	0.249805	0.12045	0.999219	0.481801	0	0	0.48162	0	0	31	7	1626063	1627334	3374968
954-24220-219U-34_amplicon4_Linear amplification_1	279-24744-53P-32_amplicon3_Linear amplification_1	0.185101	81.4145	0.250012	0.25	0.120201	1	0.480805	0	0	0.480805	0	0	1	0	1592396	1592396	3311940
954-24205-298T-35_amplicon4_Linear amplification_1	279-24744-53P-32_amplicon3_Linear amplification_1	0.185101	81.4145	0.250012	0.25	0.120201	1	0.480805	0	0	0.480805	0	0	1	0	1592396	1592396	3311940
740-24253-156N-35_amplicon4_Linear amplification_1	279-24744-53P-32_amplicon3_Linear amplification_1	0.185041	81.4145	0.250138	0.246866	0.123216	0.987464	0.492863	0	0	0.489799	0	0	1	0	1632334	1653056	3311940
LP6005690-DNA_E01_amplicon8_Complex non-cyclic_1	LP6005334-DNA_E01_amplicon3_Complex non-cyclic_1	0.185019	81.4145	0.250184	0.173246	0.196793	0.692983	0.787172	0	0	0.583632	0	0	6	7	1866272	2693101	2370857
740-24247-138M-36_amplicon4_BFB_1	512-23974-306R-33_amplicon6_Complex non-cyclic_1	0.184989	81.4145	0.250248	0.25	0.119978	1	0.479913	0	0	0.479913	0	0	2	5	1632334	1632334	3401312
740-24247-138M-36_amplicon4_BFB_1	512-23968-43R-32_amplicon6_Complex non-cyclic_1	0.184989	81.4145	0.250248	0.25	0.119978	1	0.479913	0	0	0.479913	0	0	2	8	1632334	1632334	3401312
SS6003111_amplicon4_ecDNA_1	43-23593-29P-28_amplicon1_Complex non-cyclic_1	0.184984	81.4145	0.25026	0.245584	0.124383	0.982338	0.497532	0	0	0.49312	0	0	4	4	1132059	1152413	2275351
LP2000108-DNA_A01_amplicon3_Linear amplification_1	LP6008460-DNA_A03_amplicon15_Complex non-cyclic_1	0.184785	81.4145	0.250682	0.208103	0.161467	0.832412	0.645867	0	0	0.571548	0	0	1	5	920042	1105273	1424506
SS6003149_amplicon4_BFB_1	LP6007504-DNA_A01_amplicon2_Complex non-cyclic_1	0.184747	81.25	0.250761	0.209953	0.159542	0.239813	0.338166	0.2	0.1	0.163211	0.0714286	1	5	10	410469	1711621	1213809
SS6003115_amplicon5_ecDNA_1	391-23521-155R-31_amplicon1_BFB_1	0.184237	81.25	0.251847	0.27991	0.0885648	0.989204	0.260509	0.0434783	0.03125	0.259771	0.0185185	1	23	32	2843921	2874958	10916771
740-24247-138M-36_amplicon4_BFB_1	609-24915-125T-29_amplicon2_Linear amplification_1	0.184227	81.25	0.25187	0.25	0.118454	1	0.473814	0	0	0.473814	0	0	2	0	1632334	1632334	3445094
954-24214-219U-36_amplicon4_Linear amplification_1	387-23665-173L-29_amplicon1_Linear amplification_1	0.184013	81.0855	0.252327	0.202235	0.165791	0.808939	0.663164	0	0	0.573358	0	0	1	0	1369045	1692396	2064415
954-24208-298T-34_amplicon4_Linear amplification_1	387-23665-173L-29_amplicon1_Linear amplification_1	0.184013	81.0855	0.252327	0.202235	0.165791	0.808939	0.663164	0	0	0.573358	0	0	1	0	1369045	1692396	2064415
LP6005334-DNA_H03_amplicon2_ecDNA_1	391-23872-155R-34_amplicon3_BFB_1	0.183876	81.0855	0.252619	0.160498	0.207254	0.569703	0.454015	0.0240964	0.125	0.338081	0.0206186	2	83	16	3000496	5266771	6608804
954-24220-219U-34_amplicon4_Linear amplification_1	512-23974-306R-33_amplicon6_Complex non-cyclic_1	0.183521	80.9211	0.253378	0.25	0.117043	1	0.468171	0	0	0.468171	0	0	1	5	1592396	1592396	3401312
954-24205-298T-35_amplicon4_Linear amplification_1	512-23974-306R-33_amplicon6_Complex non-cyclic_1	0.183521	80.9211	0.253378	0.25	0.117043	1	0.468171	0	0	0.468171	0	0	1	5	1592396	1592396	3401312
954-24220-219U-34_amplicon4_Linear amplification_1	512-23971-43R-27_amplicon6_ecDNA_1	0.183521	80.9211	0.253378	0.25	0.117043	1	0.468171	0	0	0.468171	0	0	1	1	1592396	1592396	3401312
954-24205-298T-35_amplicon4_Linear amplification_1	512-23971-43R-27_amplicon6_ecDNA_1	0.183521	80.9211	0.253378	0.25	0.117043	1	0.468171	0	0	0.468171	0	0	1	1	1592396	1592396	3401312
954-24220-219U-34_amplicon4_Linear amplification_1	512-23968-43R-32_amplicon6_Complex non-cyclic_1	0.183521	80.9211	0.253378	0.25	0.117043	1	0.468171	0	0	0.468171	0	0	1	8	1592396	1592396	3401312
954-24205-298T-35_amplicon4_Linear amplification_1	512-23968-43R-32_amplicon6_Complex non-cyclic_1	0.183521	80.9211	0.253378	0.25	0.117043	1	0.468171	0	0	0.468171	0	0	1	8	1592396	1592396	3401312
740-24253-156N-35_amplicon4_Linear amplification_1	512-23974-306R-33_amplicon6_Complex non-cyclic_1	0.183422	80.9211	0.253591	0.246866	0.119978	0.987464	0.479913	0	0	0.477007	0	0	1	5	1632334	1653056	3401312
740-24253-156N-35_amplicon4_Linear amplification_1	512-23971-43R-27_amplicon6_ecDNA_1	0.183422	80.9211	0.253591	0.246866	0.119978	0.987464	0.479913	0	0	0.477007	0	0	1	1	1632334	1653056	3401312
740-24253-156N-35_amplicon4_Linear amplification_1	512-23968-43R-32_amplicon6_Complex non-cyclic_1	0.183422	80.9211	0.253591	0.246866	0.119978	0.987464	0.479913	0	0	0.477007	0	0	1	8	1632334	1653056	3401312
TCGA-a10f0e9c2d07b53a9b624701a0351175_amplicon3_Linear amplification_1	LP6005690-DNA_D02_amplicon4_Linear amplification_1	0.183159	80.7566	0.254157	0.25	0.116317	1	0.465268	0	0	0.465268	0	0	1	3	1859904	1859904	3997489
SS6003149_amplicon1_Linear amplification_1	LP6007424-DNA_A01_amplicon2_Complex non-cyclic_1	0.182971	80.7566	0.25456	0.190104	0.175838	0.760415	0.703353	0	0	0.575761	0	0	1	18	595139	782650	846145
LP6005500-DNA_G01_amplicon3_BFB_1	LP6008460-DNA_A03_amplicon15_Complex non-cyclic_1	0.182787	80.7566	0.254956	0.122884	0.242691	0.491536	0.970762	0	0	0.484365	0	0	5	5	1382857	2813339	1424506
954-24220-219U-34_amplicon4_Linear amplification_1	609-24915-125T-29_amplicon2_Linear amplification_1	0.182778	80.5921	0.254977	0.25	0.115555	1	0.462221	0	0	0.462221	0	0	1	0	1592396	1592396	3445094
954-24205-298T-35_amplicon4_Linear amplification_1	609-24915-125T-29_amplicon2_Linear amplification_1	0.182778	80.5921	0.254977	0.25	0.115555	1	0.462221	0	0	0.462221	0	0	1	0	1592396	1592396	3445094
740-24253-156N-35_amplicon4_Linear amplification_1	609-24915-125T-29_amplicon2_Linear amplification_1	0.18266	80.5921	0.255231	0.246866	0.118454	0.987464	0.473814	0	0	0.470981	0	0	1	0	1632334	1653056	3445094
LP6005690-DNA_B02_amplicon2_Linear amplification_1	997-24595-142W-33_amplicon8_ecDNA_1	0.182457	80.2632	0.25567	0.114913	0.25	0.459653	1	0	0	0.459653	0	0	1	1	98734	214801	98734
LP6005690-DNA_B02_amplicon2_Linear amplification_1	997-24592-142W-30_amplicon8_ecDNA_1	0.182457	80.2632	0.25567	0.114913	0.25	0.459653	1	0	0	0.459653	0	0	1	1	98734	214801	98734
LP6007422-DNA_A01_amplicon2_Complex non-cyclic_1	LP6005935-DNA_E01_amplicon1_ecDNA_1	0.182317	80.0987	0.255972	0.25	0.114633	1	0.458532	0	0	0.458532	0	0	2	28	3461573	3461573	7549245
954-24220-219U-34_amplicon4_Linear amplification_1	43-23593-29P-28_amplicon1_Complex non-cyclic_1	0.182149	80.0987	0.256335	0.214312	0.149986	0.857249	0.599943	0	0	0.54545	0	0	1	4	1365080	1592396	2275351
954-24205-298T-35_amplicon4_Linear amplification_1	43-23593-29P-28_amplicon1_Complex non-cyclic_1	0.182149	80.0987	0.256335	0.214312	0.149986	0.857249	0.599943	0	0	0.54545	0	0	1	4	1365080	1592396	2275351
LP6005690-DNA_E01_amplicon6_Complex non-cyclic_1	LP6005500-DNA_B03_amplicon1_Linear amplification_1	0.182117	80.0987	0.256404	0.192685	0.17155	0.77074	0.686199	0	0	0.569879	0	0	4	2	1893489	2456716	2759389
SS6003115_amplicon5_ecDNA_1	391-23866-82K-33_amplicon3_BFB_1	0.181948	80.0987	0.256771	0.247301	0.116594	0.989204	0.466377	0	0	0.464015	0	0	23	11	2843921	2874958	6097904
LP6008269-DNA_F03_amplicon1_BFB_1	295-24184-215U-26_amplicon13_BFB_1	0.181764	80.0987	0.257169	0.187912	0.175617	0.751646	0.702469	0	0	0.570137	0	0	7	14	2536782	3374968	3611239
LP6008269-DNA_F03_amplicon1_BFB_1	295-24175-215U-34_amplicon10_BFB_1	0.181764	80.0987	0.257169	0.187912	0.175617	0.751646	0.702469	0	0	0.570137	0	0	7	18	2536782	3374968	3611239
LP6008269-DNA_F03_amplicon1_BFB_1	295-24169-103S-32_amplicon13_BFB_1	0.181764	80.0987	0.257169	0.187912	0.175617	0.751646	0.702469	0	0	0.570137	0	0	7	16	2536782	3374968	3611239
SS6003115_amplicon5_ecDNA_1	391-25007N-73P-BLD_amplicon3_Linear amplification_1	0.181484	80.0987	0.257778	0.247301	0.115667	0.989204	0.462669	0	0	0.460345	0	0	23	3	2843921	2874958	6146769
LP6005409-DNA_F01_amplicon1_BFB_1	295-24184-215U-26_amplicon13_BFB_1	0.181244	80.0987	0.2583	0.233918	0.128571	0.93567	0.514285	0	0	0.496722	0	0	10	14	1857206	1984894	3611239
LP6005409-DNA_F01_amplicon1_BFB_1	295-24169-103S-32_amplicon13_BFB_1	0.181244	80.0987	0.2583	0.233918	0.128571	0.93567	0.514285	0	0	0.496722	0	0	10	16	1857206	1984894	3611239
43-25093-29P-30_amplicon1_Complex non-cyclic_1	279-24744-53P-32_amplicon3_Linear amplification_1	0.181169	80.0987	0.258464	0.222317	0.140021	0.889266	0.560086	0	0	0.52357	0	0	2	0	1854970	2085956	3311940
LP6008280-DNA_E03_amplicon1_BFB_1	623-23710-1O-36_amplicon11_Linear amplification_1	0.181147	79.6053	0.258512	0.25	0.112294	1	0.449175	0	0	0.449175	0	0	7	0	840825	840825	1871930
LP6008341-DNA_F01_amplicon1_BFB_1	833-24010-30T-31_amplicon9_ecDNA_1	0.181086	79.6053	0.258644	0.156413	0.20576	0.625651	0.82304	0	0	0.551467	0	0	24	18	1650301	2637735	2005129
TCGA-900df92dec9f69b324fb993017cf2432_amplicon2_Complex non-cyclic_1	LP6005690-DNA_A02_amplicon8_ecDNA_1	0.181013	79.6053	0.258803	0.112327	0.249699	0.44931	0.998798	0	0	0.449067	0	0	3	14	5666594	12611777	5673414
LP6005334-DNA_B02_amplicon4_Complex non-cyclic_1	LP6008031-DNA_B01_amplicon1_BFB_1	0.181008	79.6053	0.258815	0.181605	0.180411	0.726421	0.721644	0	0	0.567428	0	0	21	9	2677310	3685620	3710017
LP6005409-DNA_H01_amplicon10_BFB_1	LP6008269-DNA_G03_amplicon1_BFB_1	0.180994	79.6053	0.258847	0.194723	0.167264	0.778892	0.669057	0	0	0.562266	0	0	12	10	1796377	2306324	2684940
TCGA-8d56dc94d8f191808c30df1a5b307b32_amplicon6_ecDNA_1	LP6007594_amplicon3_ecDNA_2	0.180983	79.6053	0.258871	0.0675237	0.294441	0.0393256	0.485458	0.0769231	0.230769	0.037752	0.0612245	3	39	13	1542051	39212411	3176487
LP2000108-DNA_A01_amplicon1_Complex non-cyclic_1	LP6008267-DNA_F01_amplicon9_ecDNA_1	0.180971	79.6053	0.258896	0.111942	0.25	0.447767	1	0	0	0.447767	0	0	4	10	1509992	3372275	1509992
SS6003115_amplicon5_ecDNA_1	LP6007512-DNA_A01_amplicon8_BFB_1	0.180742	79.6053	0.259397	0.113472	0.248011	0.453888	0.992045	0	0	0.452242	0	0	23	6	1304909	2874958	1315373
LP6008141-DNA_A01_amplicon1_Linear amplification_1	LP6005935-DNA_E01_amplicon1_ecDNA_1	0.180591	79.6053	0.259727	0.25	0.111182	1	0.444727	0	0	0.444727	0	0	2	28	3357351	3357351	7549245
LP6007414-DNA_A02_amplicon1_BFB_1	LP6005690-DNA_A02_amplicon8_ecDNA_1	0.1803	79.6053	0.260364	0.245432	0.115169	0.381726	0.24639	0.2	0.0714286	0.17611	0.0555556	1	5	14	1397875	3661985	5673414
954-24214-219U-36_amplicon4_Linear amplification_1	184-24331-16R-29_amplicon1_Linear amplification_1	0.180277	79.6053	0.260416	0.25	0.110553	1	0.442213	0	0	0.442213	0	0	1	0	1692396	1692396	3827107
954-24208-298T-34_amplicon4_Linear amplification_1	184-24331-16R-29_amplicon1_Linear amplification_1	0.180277	79.6053	0.260416	0.25	0.110553	1	0.442213	0	0	0.442213	0	0	1	0	1692396	1692396	3827107
954-24214-219U-36_amplicon4_Linear amplification_1	184-24325-148K-31_amplicon1_Linear amplification_1	0.180277	79.6053	0.260416	0.25	0.110553	1	0.442213	0	0	0.442213	0	0	1	0	1692396	1692396	3827107
954-24208-298T-34_amplicon4_Linear amplification_1	184-24325-148K-31_amplicon1_Linear amplification_1	0.180277	79.6053	0.260416	0.25	0.110553	1	0.442213	0	0	0.442213	0	0	1	0	1692396	1692396	3827107
833-24010-30T-31_amplicon5_Linear amplification_1	572-24741-66V-34_amplicon2_Linear amplification_1	0.180272	79.6053	0.260427	0.25	0.110544	1	0.442174	0	0	0.442174	0	0	0	1	178893	178893	404576
LP6008141-DNA_A01_amplicon1_Linear amplification_1	954-24220-219U-34_amplicon4_Linear amplification_1	0.180106	79.6053	0.26079	0.115885	0.244328	0.46354	0.97731	0	0	0.458604	0	0	2	1	1556265	3357351	1592396
LP6008141-DNA_A01_amplicon1_Linear amplification_1	954-24205-298T-35_amplicon4_Linear amplification_1	0.180106	79.6053	0.26079	0.115885	0.244328	0.46354	0.97731	0	0	0.458604	0	0	2	1	1556265	3357351	1592396
LP6008141-DNA_A01_amplicon1_Linear amplification_1	279-24744-53P-32_amplicon3_Linear amplification_1	0.180015	79.6053	0.26099	0.17879	0.181241	0.715158	0.724964	0	0	0.562534	0	0	2	0	2401037	3357351	3311940
SM-4AX85_amplicon2_ecDNA_2	LP6008051-DNA_E01_amplicon1_ecDNA_1	0.179834	79.4408	0.261388	0.116348	0.243321	0.277891	0.544712	0.0625	0.142857	0.225511	0.0454545	1	16	7	1615764	5814389	2966271
740-24247-138M-36_amplicon3_BFB_1	169-23764-9T-31_amplicon2_ecDNA_1	0.179628	79.4408	0.261843	0.109256	0.25	0.437023	1	0	0	0.437023	0	0	4	2	660077	1510394	660077
TCGA-5f63577f748f5420f6d4c418af53b416_amplicon4_Linear amplification_1	997-24601-184V-32_amplicon2_Complex non-cyclic_1	0.17961	79.4408	0.261882	0.239687	0.119533	0.958748	0.478134	0	0	0.468496	0	0	1	4	3125365	3259841	6536590
43-23593-29P-28_amplicon1_Complex non-cyclic_1	184-24331-16R-29_amplicon1_Linear amplification_1	0.179379	79.4408	0.262393	0.224992	0.133766	0.899967	0.535062	0	0	0.505026	0	0	4	0	2047740	2275351	3827107
43-23593-29P-28_amplicon1_Complex non-cyclic_1	184-24325-148K-31_amplicon1_Linear amplification_1	0.179379	79.4408	0.262393	0.224992	0.133766	0.899967	0.535062	0	0	0.505026	0	0	4	0	2047740	2275351	3827107
LP6008460-DNA_A03_amplicon15_Complex non-cyclic_1	954-24220-219U-34_amplicon4_Linear amplification_1	0.179378	79.4408	0.262395	0.18936	0.169395	0.757439	0.677581	0	0	0.556769	0	0	5	1	1078977	1424506	1592396
LP6008460-DNA_A03_amplicon15_Complex non-cyclic_1	954-24205-298T-35_amplicon4_Linear amplification_1	0.179378	79.4408	0.262395	0.18936	0.169395	0.757439	0.677581	0	0	0.556769	0	0	5	1	1078977	1424506	1592396
512-23977-306R-29_amplicon3_ecDNA_1	43-25093-29P-30_amplicon1_Complex non-cyclic_1	0.179329	79.4408	0.262501	0.136342	0.222317	0.545369	0.889266	0	0	0.510688	0	0	6	2	1854970	3401312	2085956
512-23974-306R-33_amplicon6_Complex non-cyclic_1	43-25093-29P-30_amplicon1_Complex non-cyclic_1	0.179329	79.4408	0.262501	0.136342	0.222317	0.545369	0.889266	0	0	0.510688	0	0	5	2	1854970	3401312	2085956
512-23971-43R-27_amplicon6_ecDNA_1	43-25093-29P-30_amplicon1_Complex non-cyclic_1	0.179329	79.4408	0.262501	0.136342	0.222317	0.545369	0.889266	0	0	0.510688	0	0	1	2	1854970	3401312	2085956
512-23968-43R-32_amplicon6_Complex non-cyclic_1	43-25093-29P-30_amplicon1_Complex non-cyclic_1	0.179329	79.4408	0.262501	0.136342	0.222317	0.545369	0.889266	0	0	0.510688	0	0	8	2	1854970	3401312	2085956
954-24220-219U-34_amplicon4_Linear amplification_1	169-23773-232V-31_amplicon1_ecDNA_1	0.179029	79.4408	0.263166	0.209031	0.149027	0.836124	0.596108	0	0	0.533748	0	0	1	1	1331440	1592396	2233556
954-24205-298T-35_amplicon4_Linear amplification_1	169-23773-232V-31_amplicon1_ecDNA_1	0.179029	79.4408	0.263166	0.209031	0.149027	0.836124	0.596108	0	0	0.533748	0	0	1	1	1331440	1592396	2233556
954-24220-219U-34_amplicon4_Linear amplification_1	169-23767-9T-29_amplicon1_ecDNA_1	0.179029	79.4408	0.263166	0.209031	0.149027	0.836124	0.596108	0	0	0.533748	0	0	1	1	1331440	1592396	2233556
954-24205-298T-35_amplicon4_Linear amplification_1	169-23767-9T-29_amplicon1_ecDNA_1	0.179029	79.4408	0.263166	0.209031	0.149027	0.836124	0.596108	0	0	0.533748	0	0	1	1	1331440	1592396	2233556
954-24220-219U-34_amplicon4_Linear amplification_1	169-23764-9T-31_amplicon1_ecDNA_1	0.179029	79.4408	0.263166	0.209031	0.149027	0.836124	0.596108	0	0	0.533748	0	0	1	1	1331440	1592396	2233556
954-24205-298T-35_amplicon4_Linear amplification_1	169-23764-9T-31_amplicon1_ecDNA_1	0.179029	79.4408	0.263166	0.209031	0.149027	0.836124	0.596108	0	0	0.533748	0	0	1	1	1331440	1592396	2233556
295-24175-215U-34_amplicon17_Linear amplification_1	266-24145-67T-34_amplicon9_Linear amplification_1	0.179029	79.4408	0.263166	0.108057	0.25	0.432229	1	0	0	0.432229	0	0	2	2	1679586	3885874	1679586
TCGA-5f63577f748f5420f6d4c418af53b416_amplicon4_Linear amplification_1	LP6005935-DNA_E01_amplicon1_ecDNA_1	0.178976	79.4408	0.263282	0.25	0.107953	1	0.43181	0	0	0.43181	0	0	1	28	3259841	3259841	7549245
LP6005500-DNA_E03_amplicon11_Complex non-cyclic_1	623-23713-1O-35_amplicon1_BFB_1	0.178861	79.4408	0.263537	0.203921	0.153802	0.815684	0.615208	0	0	0.540122	0	0	15	10	2173829	2665038	3533488
TCGA-5de0badfb117487a6aa2b53510d0eb36_amplicon4_Linear amplification_1	623-23713-1O-35_amplicon8_ecDNA_1	0.178661	79.2763	0.263981	0.107322	0.25	0.429288	1	0	0	0.429288	0	0	1	2	922971	2150003	922971
LP6005500-DNA_H02_amplicon1_Linear amplification_1	396-24457-98A-37_amplicon14_Linear amplification_1	0.178476	78.9474	0.264391	0.106953	0.25	0.427811	1	0	0	0.427811	0	0	0	3	1157519	2705676	1157519
609-24915-125T-29_amplicon2_Linear amplification_1	43-25093-29P-30_amplicon1_Complex non-cyclic_1	0.178463	78.9474	0.264421	0.13461	0.222317	0.538438	0.889266	0	0	0.504605	0	0	0	2	1854970	3445094	2085956
LP6007422-DNA_A01_amplicon2_Complex non-cyclic_1	954-24220-219U-34_amplicon4_Linear amplification_1	0.178362	78.9474	0.264646	0.112396	0.244328	0.449583	0.97731	0	0	0.444939	0	0	2	1	1556265	3461573	1592396
LP6007422-DNA_A01_amplicon2_Complex non-cyclic_1	954-24205-298T-35_amplicon4_Linear amplification_1	0.178362	78.9474	0.264646	0.112396	0.244328	0.449583	0.97731	0	0	0.444939	0	0	2	1	1556265	3461573	1592396
LP6007416-DNA_A01_amplicon1_BFB_1	568-24888-191U-31_amplicon9_BFB_1	0.178359	78.9474	0.264651	0.25	0.106719	1	0.426875	0	0	0.426875	0	0	4	24	3998586	3998586	9367108
740-24247-138M-36_amplicon4_BFB_1	184-24331-16R-29_amplicon1_Linear amplification_1	0.178315	78.9474	0.26475	0.25	0.10663	1	0.426519	0	0	0.426519	0	0	2	0	1632334	1632334	3827107
740-24247-138M-36_amplicon4_BFB_1	184-24325-148K-31_amplicon1_Linear amplification_1	0.178315	78.9474	0.26475	0.25	0.10663	1	0.426519	0	0	0.426519	0	0	2	0	1632334	1632334	3827107
LP6008141-DNA_A01_amplicon1_Linear amplification_1	512-23974-306R-33_amplicon6_Complex non-cyclic_1	0.178185	78.9474	0.26504	0.179344	0.177026	0.717375	0.708103	0	0	0.55365	0	0	2	5	2408480	3357351	3401312
LP6008141-DNA_A01_amplicon1_Linear amplification_1	512-23971-43R-27_amplicon6_ecDNA_1	0.178185	78.9474	0.26504	0.179344	0.177026	0.717375	0.708103	0	0	0.55365	0	0	2	1	2408480	3357351	3401312
LP6008141-DNA_A01_amplicon1_Linear amplification_1	512-23968-43R-32_amplicon6_Complex non-cyclic_1	0.178185	78.9474	0.26504	0.179344	0.177026	0.717375	0.708103	0	0	0.55365	0	0	2	8	2408480	3357351	3401312
LP6008269-DNA_G03_amplicon1_BFB_1	391-25007N-73P-BLD_amplicon3_Linear amplification_1	0.178146	78.9474	0.265126	0.247976	0.108317	0.991903	0.433268	0	0	0.431741	0	0	10	3	2663199	2684940	6146769
LP6005690-DNA_D02_amplicon4_Linear amplification_1	954-24214-219U-36_amplicon4_Linear amplification_1	0.177921	78.9474	0.265629	0.105841	0.25	0.423365	1	0	0	0.423365	0	0	3	1	1692396	3997489	1692396
LP6005690-DNA_D02_amplicon4_Linear amplification_1	954-24208-298T-34_amplicon4_Linear amplification_1	0.177921	78.9474	0.265629	0.105841	0.25	0.423365	1	0	0	0.423365	0	0	3	1	1692396	3997489	1692396
LP6005334-DNA_E02_amplicon1_Linear amplification_1	568-24888-191U-31_amplicon10_Linear amplification_1	0.17773	78.9474	0.266055	0.10546	0.25	0.421839	1	0	0	0.421839	0	0	2	0	420959	997915	420959
LP6005935-DNA_F01_amplicon1_Linear amplification_1	163-23743-14O-35_amplicon5_Linear amplification_1	0.177714	78.9474	0.266091	0.130232	0.225196	0.520926	0.900784	0	0	0.492659	0	0	2	2	188543	361938	209310
LP6005334-DNA_B02_amplicon4_Complex non-cyclic_1	LP2000333-DNA_A01_amplicon1_BFB_1	0.177697	78.9474	0.266128	0.182235	0.173159	0.72894	0.692637	0	0	0.550778	0	0	21	7	2686596	3685620	3878795
LP6007436-DNA_A01_amplicon1_BFB_1	LP6008267-DNA_F01_amplicon7_Linear amplification_1	0.177458	78.9474	0.266663	0.223194	0.131722	0.892775	0.526887	0	0	0.495529	0	0	8	3	1774453	1987571	3367807
LP6008280-DNA_E03_amplicon1_BFB_1	833-24010-30T-31_amplicon9_ecDNA_1	0.177417	78.9474	0.266754	0.25	0.104834	1	0.419337	0	0	0.419337	0	0	7	18	840825	840825	2005129
LP6007422-DNA_A01_amplicon2_Complex non-cyclic_1	279-24744-53P-32_amplicon3_Linear amplification_1	0.177324	78.9474	0.266963	0.173406	0.181241	0.693626	0.724964	0	0	0.549125	0	0	2	0	2401037	3461573	3311940
997-24601-184V-32_amplicon2_Complex non-cyclic_1	626-24780-238S-34_amplicon1_BFB_1	0.177206	78.9474	0.267227	0.226995	0.127418	0.90798	0.50967	0	0	0.484637	0	0	4	14	5935095	6536590	11644973
LP6005690-DNA_B02_amplicon3_ecDNA_1	LP6008341-DNA_B02_amplicon1_ecDNA_2	0.177144	78.9474	0.267367	0.185333	0.168955	0.547782	0.30082	0.0645161	0.125	0.240976	0.0444444	2	31	16	891425	1627334	2963321
954-24220-219U-34_amplicon4_Linear amplification_1	184-24331-16R-29_amplicon1_Linear amplification_1	0.17701	78.9474	0.267666	0.25	0.104021	1	0.416083	0	0	0.416083	0	0	1	0	1592396	1592396	3827107
954-24205-298T-35_amplicon4_Linear amplification_1	184-24331-16R-29_amplicon1_Linear amplification_1	0.17701	78.9474	0.267666	0.25	0.104021	1	0.416083	0	0	0.416083	0	0	1	0	1592396	1592396	3827107
954-24220-219U-34_amplicon4_Linear amplification_1	184-24325-148K-31_amplicon1_Linear amplification_1	0.17701	78.9474	0.267666	0.25	0.104021	1	0.416083	0	0	0.416083	0	0	1	0	1592396	1592396	3827107
954-24205-298T-35_amplicon4_Linear amplification_1	184-24325-148K-31_amplicon1_Linear amplification_1	0.17701	78.9474	0.267666	0.25	0.104021	1	0.416083	0	0	0.416083	0	0	1	0	1592396	1592396	3827107
LP6005409-DNA_H01_amplicon10_BFB_1	74-24714-230T-31_amplicon3_Complex non-cyclic_1	0.176957	78.7829	0.267787	0.180411	0.173502	0.721644	0.694008	0	0	0.547456	0	0	12	9	1664344	2306324	2398161
740-24253-156N-35_amplicon4_Linear amplification_1	184-24331-16R-29_amplicon1_Linear amplification_1	0.176748	78.6184	0.268256	0.246866	0.10663	0.987464	0.426519	0	0	0.424222	0	0	1	0	1632334	1653056	3827107
740-24253-156N-35_amplicon4_Linear amplification_1	184-24325-148K-31_amplicon1_Linear amplification_1	0.176748	78.6184	0.268256	0.246866	0.10663	0.987464	0.426519	0	0	0.424222	0	0	1	0	1632334	1653056	3827107
TCGA-dfe3e6d0e03ae11e71a75fd2ef82e0e8_amplicon4_BFB_1	LP6005500-DNA_D03_amplicon3_ecDNA_1	0.176647	78.6184	0.268484	0.25	0.103294	1	0.413174	0	0	0.413174	0	0	4	7	1254971	1254971	3037391
SM-4B295_amplicon4_ecDNA_1	391-23866-82K-33_amplicon3_BFB_1	0.176614	78.6184	0.268558	0.216229	0.136999	0.813191	0.275268	0.0172414	0.0909091	0.258897	0.0147059	1	58	11	1678560	2064164	6097904
779-24094-67M-28_amplicon5_BFB_1	391-25007N-73P-BLD_amplicon3_Linear amplification_1	0.176577	78.6184	0.26864	0.25	0.103155	1	0.41262	0	0	0.41262	0	0	14	3	2536277	2536277	6146769
LP6005690-DNA_D02_amplicon4_Linear amplification_1	43-23593-29P-28_amplicon1_Complex non-cyclic_1	0.176528	78.6184	0.268752	0.128064	0.224992	0.512257	0.899967	0	0	0.484661	0	0	3	4	2047740	3997489	2275351
954-24220-219U-34_amplicon4_Linear amplification_1	387-23665-173L-29_amplicon1_Linear amplification_1	0.176458	78.6184	0.268909	0.199235	0.153681	0.796941	0.614724	0	0	0.531478	0	0	1	0	1269045	1592396	2064415
954-24205-298T-35_amplicon4_Linear amplification_1	387-23665-173L-29_amplicon1_Linear amplification_1	0.176458	78.6184	0.268909	0.199235	0.153681	0.796941	0.614724	0	0	0.531478	0	0	1	0	1269045	1592396	2064415
LP6005500-DNA_A02_amplicon3_ecDNA_1	SM-4B296_amplicon4_BFB_1	0.176055	78.4539	0.26982	0.102305	0.249804	0.40922	0.999216	0	0	0.409089	0	0	22	5	718940	1756855	719504
LP6005690-DNA_D02_amplicon4_Linear amplification_1	740-24247-138M-36_amplicon4_BFB_1	0.176042	78.4539	0.269847	0.102085	0.25	0.40834	1	0	0	0.40834	0	0	3	2	1632334	3997489	1632334
740-24247-138M-36_amplicon4_BFB_1	43-25093-29P-30_amplicon1_Complex non-cyclic_1	0.175794	78.2895	0.270409	0.197241	0.154348	0.788964	0.617392	0	0	0.529885	0	0	2	2	1287852	1632334	2085956
TCGA-5f63577f748f5420f6d4c418af53b416_amplicon4_Linear amplification_1	LP6005500-DNA_G01_amplicon3_BFB_1	0.175716	78.2895	0.270586	0.162798	0.188635	0.65119	0.75454	0	0	0.537357	0	0	1	5	2122777	3259841	2813339
295-24175-215U-34_amplicon9_ecDNA_1	266-24145-67T-34_amplicon2_ecDNA_1	0.175562	78.2895	0.270934	0.204577	0.146548	0.81831	0.58619	0	0	0.518682	0	0	2	3	1379043	1685234	2352552
LP6007422-DNA_A01_amplicon2_Complex non-cyclic_1	512-23974-306R-33_amplicon6_Complex non-cyclic_1	0.175485	78.2895	0.27111	0.173944	0.177026	0.695776	0.708103	0	0	0.540696	0	0	2	5	2408480	3461573	3401312
LP6007422-DNA_A01_amplicon2_Complex non-cyclic_1	512-23971-43R-27_amplicon6_ecDNA_1	0.175485	78.2895	0.27111	0.173944	0.177026	0.695776	0.708103	0	0	0.540696	0	0	2	1	2408480	3461573	3401312
LP6007422-DNA_A01_amplicon2_Complex non-cyclic_1	512-23968-43R-32_amplicon6_Complex non-cyclic_1	0.175485	78.2895	0.27111	0.173944	0.177026	0.695776	0.708103	0	0	0.540696	0	0	2	8	2408480	3461573	3401312
LP6007512-DNA_A01_amplicon8_BFB_1	686-23635-1T-32_amplicon2_BFB_1	0.175239	78.2895	0.271668	0.248011	0.102468	0.992045	0.40987	0	0	0.408527	0	0	6	27	1304909	1315373	3183714
LP6008337-DNA_A06_amplicon1_ecDNA_1	833-24010-30T-31_amplicon9_ecDNA_1	0.175038	78.125	0.272127	0.125201	0.224874	0.500805	0.899496	0	0	0.474267	0	0	16	18	1803605	3601410	2005129
LP6005690-DNA_D02_amplicon4_Linear amplification_1	954-24220-219U-34_amplicon4_Linear amplification_1	0.174794	78.125	0.272684	0.0995873	0.25	0.398349	1	0	0	0.398349	0	0	3	1	1592396	3997489	1592396
LP6005690-DNA_D02_amplicon4_Linear amplification_1	954-24205-298T-35_amplicon4_Linear amplification_1	0.174794	78.125	0.272684	0.0995873	0.25	0.398349	1	0	0	0.398349	0	0	3	1	1592396	3997489	1592396
LP6005334-DNA_H03_amplicon2_ecDNA_1	LP6008341-DNA_B02_amplicon1_ecDNA_2	0.174603	78.125	0.273119	0.0813541	0.267852	0.180838	0.321407	0.0481928	0.25	0.130871	0.0421053	4	83	16	952433	5266771	2963321
740-24253-156N-35_amplicon4_Linear amplification_1	43-25093-29P-30_amplicon1_Complex non-cyclic_1	0.174558	78.125	0.273221	0.194768	0.154348	0.779073	0.617392	0	0	0.525405	0	0	1	2	1287852	1653056	2085956
LP6005690-DNA_D02_amplicon4_Linear amplification_1	740-24253-156N-35_amplicon4_Linear amplification_1	0.174476	78.125	0.27341	0.102085	0.246866	0.40834	0.987464	0	0	0.406234	0	0	3	1	1632334	3997489	1653056
954-24208-298T-34_amplicon5_Linear amplification_1	303-24660-41K-37_amplicon4_Linear amplification_1	0.17447	78.125	0.273422	0.249564	0.0993769	0.998254	0.397508	0	0	0.397232	0	0	0	0	233882	234291	588371
954-24208-298T-34_amplicon5_Linear amplification_1	303-23602-162L-38_amplicon4_Linear amplification_1	0.17447	78.125	0.273422	0.249564	0.0993769	0.998254	0.397508	0	0	0.397232	0	0	0	0	233882	234291	588371
954-24208-298T-34_amplicon5_Linear amplification_1	303-23599-41K-35_amplicon4_Linear amplification_1	0.17447	78.125	0.273422	0.249564	0.0993769	0.998254	0.397508	0	0	0.397232	0	0	0	1	233882	234291	588371
LP6008269-DNA_G03_amplicon1_BFB_1	391-23872-155R-34_amplicon3_BFB_1	0.17436	77.9605	0.273674	0.247976	0.100744	0.991903	0.402977	0	0	0.401656	0	0	10	16	2663199	2684940	6608804
LP6005690-DNA_F02_amplicon3_BFB_1	LP6008341-DNA_B02_amplicon3_Complex non-cyclic_1	0.174166	77.6316	0.274117	0.212599	0.135734	0.850396	0.542935	0	0	0.495599	0	0	3	3	463341	544853	853400
LP6005500-DNA_G01_amplicon3_BFB_1	LP2000108-DNA_A01_amplicon3_Linear amplification_1	0.174109	77.6316	0.27425	0.0982172	0.25	0.392869	1	0	0	0.392869	0	0	5	1	1105273	2813339	1105273
LP6007597_amplicon2_Complex non-cyclic_1	LP6005690-DNA_A02_amplicon10_Complex non-cyclic_1	0.174098	77.6316	0.274274	0.102391	0.245806	0.409563	0.983223	0	0	0.406721	0	0	10	2	1940860	4738853	1973978
LP6007414-DNA_A02_amplicon1_BFB_1	568-24888-191U-31_amplicon9_BFB_1	0.173868	77.4671	0.274803	0.25	0.0977352	1	0.390941	0	0	0.390941	0	0	5	24	3661985	3661985	9367108
74-24714-230T-31_amplicon3_Complex non-cyclic_1	391-25007N-73P-BLD_amplicon3_Linear amplification_1	0.173769	77.3026	0.27503	0.25	0.0975375	1	0.39015	0	0	0.39015	0	0	9	3	2398161	2398161	6146769
LP6008341-DNA_B02_amplicon1_ecDNA_2	295-24184-215U-26_amplicon13_BFB_1	0.17359	77.3026	0.275441	0.174102	0.173078	0.321407	0.263741	0.125	0.142857	0.169408	0.0714286	2	16	14	952433	2963321	3611239
LP6008460-DNA_A03_amplicon15_Complex non-cyclic_1	279-24744-53P-32_amplicon3_Linear amplification_1	0.173537	77.3026	0.275562	0.242691	0.104384	0.970762	0.417537	0	0	0.412351	0	0	5	0	1382857	1424506	3311940
LP6008341-DNA_B02_amplicon1_ecDNA_2	74-24714-230T-31_amplicon3_Complex non-cyclic_1	0.17349	77.1382	0.275672	0.169743	0.177236	0.303974	0.375609	0.125	0.111111	0.201935	0.0869565	2	16	9	900772	2963321	2398161
LP6007512-DNA_A01_amplicon8_BFB_1	163-23749-256R-35_amplicon4_BFB_1	0.17329	76.9737	0.276132	0.248011	0.098569	0.992045	0.394276	0	0	0.393033	0	0	6	16	1304909	1315373	3309634
SS6003111_amplicon4_ecDNA_1	LP6005500-DNA_G01_amplicon3_BFB_1	0.173091	76.9737	0.276591	0.245584	0.100597	0.982338	0.40239	0	0	0.3995	0	0	4	5	1132059	1152413	2813339
SM-4B296_amplicon4_BFB_1	623-23710-1O-36_amplicon11_Linear amplification_1	0.173046	76.9737	0.276696	0.25	0.0960912	1	0.384365	0	0	0.384365	0	0	5	0	719504	719504	1871930
LP6007512-DNA_A01_amplicon5_ecDNA_1	396-24457-98A-37_amplicon11_Complex non-cyclic_1	0.173037	76.9737	0.276716	0.110824	0.23525	0.443295	0.941001	0	0	0.431307	0	0	34	6	4560631	10288025	4846573
779-24094-67M-28_amplicon5_BFB_1	391-23872-155R-34_amplicon3_BFB_1	0.172972	76.9737	0.276867	0.25	0.0959431	1	0.383772	0	0	0.383772	0	0	14	16	2536277	2536277	6608804
LP6008141-DNA_A01_amplicon1_Linear amplification_1	954-24214-219U-36_amplicon4_Linear amplification_1	0.172888	76.9737	0.27706	0.115885	0.229891	0.46354	0.919563	0	0	0.445477	0	0	2	1	1556265	3357351	1692396
LP6008141-DNA_A01_amplicon1_Linear amplification_1	954-24208-298T-34_amplicon4_Linear amplification_1	0.172888	76.9737	0.27706	0.115885	0.229891	0.46354	0.919563	0	0	0.445477	0	0	2	1	1556265	3357351	1692396
TCGA-5de0badfb117487a6aa2b53510d0eb36_amplicon4_Linear amplification_1	623-23710-1O-36_amplicon9_ecDNA_1	0.172847	76.9737	0.277155	0.0956942	0.25	0.382777	1	0	0	0.382777	0	0	1	3	822971	2150003	822971
833-24010-30T-31_amplicon9_ecDNA_1	686-24669-1T-32_amplicon2_BFB_1	0.172336	76.8092	0.278338	0.227564	0.117108	0.910257	0.468434	0	0	0.447755	0	0	18	50	1825183	2005129	3896353
LP6007512-DNA_A01_amplicon8_BFB_1	LP6008269-DNA_F03_amplicon1_BFB_1	0.172336	76.8092	0.278339	0.248011	0.0966608	0.992045	0.386643	0	0	0.385448	0	0	6	7	1304909	1315373	3374968
LP6007416-DNA_A01_amplicon1_BFB_1	LP6005500-DNA_E03_amplicon7_Complex non-cyclic_1	0.172302	76.8092	0.278418	0.200661	0.143942	0.0526456	0.0757689	0.25	0.166667	0.0320585	0.111111	1	4	6	210508	3998586	2778291
LP6008460-DNA_A03_amplicon15_Complex non-cyclic_1	512-23977-306R-29_amplicon3_ecDNA_1	0.172166	76.8092	0.278733	0.242691	0.101641	0.970762	0.406566	0	0	0.401648	0	0	5	6	1382857	1424506	3401312
LP6008460-DNA_A03_amplicon15_Complex non-cyclic_1	512-23974-306R-33_amplicon6_Complex non-cyclic_1	0.172166	76.8092	0.278733	0.242691	0.101641	0.970762	0.406566	0	0	0.401648	0	0	5	5	1382857	1424506	3401312
LP6008460-DNA_A03_amplicon15_Complex non-cyclic_1	512-23971-43R-27_amplicon6_ecDNA_1	0.172166	76.8092	0.278733	0.242691	0.101641	0.970762	0.406566	0	0	0.401648	0	0	5	1	1382857	1424506	3401312
LP6008460-DNA_A03_amplicon15_Complex non-cyclic_1	512-23968-43R-32_amplicon6_Complex non-cyclic_1	0.172166	76.8092	0.278733	0.242691	0.101641	0.970762	0.406566	0	0	0.401648	0	0	5	8	1382857	1424506	3401312
43-25093-29P-30_amplicon1_Complex non-cyclic_1	184-24331-16R-29_amplicon1_Linear amplification_1	0.171745	76.6447	0.279714	0.222317	0.121173	0.889266	0.484692	0	0	0.457104	0	0	2	0	1854970	2085956	3827107
43-25093-29P-30_amplicon1_Complex non-cyclic_1	184-24325-148K-31_amplicon1_Linear amplification_1	0.171745	76.6447	0.279714	0.222317	0.121173	0.889266	0.484692	0	0	0.457104	0	0	2	0	1854970	2085956	3827107
LP6008460-DNA_A03_amplicon15_Complex non-cyclic_1	609-24915-125T-29_amplicon2_Linear amplification_1	0.17152	76.6447	0.280238	0.242691	0.10035	0.970762	0.401399	0	0	0.396604	0	0	5	0	1382857	1424506	3445094
LP6005334-DNA_H03_amplicon2_ecDNA_1	391-23866-82K-33_amplicon3_BFB_1	0.171329	76.4803	0.280685	0.151462	0.191195	0.569703	0.492054	0.0120482	0.0909091	0.358732	0.0107527	1	83	11	3000496	5266771	6097904
LP6007602_amplicon1_BFB_1	LP6005334-DNA_H01_amplicon1_BFB_1	0.171173	76.3158	0.281048	0.0923468	0.25	0.369387	1	0	0	0.369387	0	0	7	3	3951368	10697093	3951368
LP6007422-DNA_A01_amplicon2_Complex non-cyclic_1	954-24214-219U-36_amplicon4_Linear amplification_1	0.171143	76.3158	0.281119	0.112396	0.229891	0.449583	0.919563	0	0	0.432572	0	0	2	1	1556265	3461573	1692396
LP6007422-DNA_A01_amplicon2_Complex non-cyclic_1	954-24208-298T-34_amplicon4_Linear amplification_1	0.171143	76.3158	0.281119	0.112396	0.229891	0.449583	0.919563	0	0	0.432572	0	0	2	1	1556265	3461573	1692396
LP6005334-DNA_E01_amplicon3_Complex non-cyclic_1	LP6008051-DNA_E01_amplicon3_BFB_1	0.171016	76.3158	0.281418	0.247796	0.0942357	0.991183	0.376943	0	0	0.375683	0	0	7	8	2349952	2370857	6234243
LP2000108-DNA_A01_amplicon3_Linear amplification_1	43-25093-29P-30_amplicon1_Complex non-cyclic_1	0.170976	76.3158	0.281511	0.223518	0.118434	0.894071	0.473736	0	0	0.44856	0	0	1	2	988193	1105273	2085956
740-24247-138M-36_amplicon3_BFB_1	623-23713-1O-35_amplicon6_BFB_1	0.170951	76.3158	0.281568	0.25	0.0919026	1	0.36761	0	0	0.36761	0	0	4	18	1510394	1510394	4108681
740-24247-138M-36_amplicon3_BFB_1	623-23710-1O-36_amplicon7_BFB_1	0.170951	76.3158	0.281568	0.25	0.0919026	1	0.36761	0	0	0.36761	0	0	4	18	1510394	1510394	4108681
TCGA-900df92dec9f69b324fb993017cf2432_amplicon2_Complex non-cyclic_1	LP6007597_amplicon2_Complex non-cyclic_1	0.170826	76.1513	0.281862	0.093313	0.248339	0.373252	0.993357	0	0	0.372323	0	0	3	10	4707373	12611777	4738853
LP6008269-DNA_G02_amplicon1_BFB_1	391-25007N-73P-BLD_amplicon3_Linear amplification_1	0.170669	76.1513	0.28223	0.25	0.0913386	1	0.365355	0	0	0.365355	0	0	13	3	2245750	2245750	6146769
LP6005409-DNA_H01_amplicon10_BFB_1	LP6008280-DNA_E03_amplicon1_BFB_1	0.170572	76.1513	0.282459	0.0911434	0.25	0.364574	1	0	0	0.364574	0	0	12	7	840825	2306324	840825
TCGA-a10f0e9c2d07b53a9b624701a0351175_amplicon3_Linear amplification_1	184-24331-16R-29_amplicon1_Linear amplification_1	0.17057	76.1513	0.282464	0.229572	0.111568	0.918287	0.446271	0	0	0.429225	0	0	1	0	1707925	1859904	3827107
TCGA-a10f0e9c2d07b53a9b624701a0351175_amplicon3_Linear amplification_1	184-24325-148K-31_amplicon1_Linear amplification_1	0.17057	76.1513	0.282464	0.229572	0.111568	0.918287	0.446271	0	0	0.429225	0	0	1	0	1707925	1859904	3827107
LP6008341-DNA_B02_amplicon3_Complex non-cyclic_1	169-23773-232V-31_amplicon1_ecDNA_1	0.170556	76.1513	0.282497	0.24681	0.0943015	0.98724	0.377206	0	0	0.375376	0	0	3	1	842511	853400	2233556
LP6008341-DNA_B02_amplicon3_Complex non-cyclic_1	169-23767-9T-29_amplicon1_ecDNA_1	0.170556	76.1513	0.282497	0.24681	0.0943015	0.98724	0.377206	0	0	0.375376	0	0	3	1	842511	853400	2233556
LP6008341-DNA_B02_amplicon3_Complex non-cyclic_1	169-23764-9T-31_amplicon1_ecDNA_1	0.170556	76.1513	0.282497	0.24681	0.0943015	0.98724	0.377206	0	0	0.375376	0	0	3	1	842511	853400	2233556
LP6008269-DNA_A05_amplicon1_BFB_1	LP6008267-DNA_F01_amplicon7_Linear amplification_1	0.170532	76.1513	0.282552	0.0910646	0.25	0.364259	1	0	0	0.364259	0	0	9	3	3367807	9245651	3367807
LP6007594_amplicon5_BFB_1	LP6008051-DNA_E01_amplicon3_BFB_1	0.170487	76.1513	0.282659	0.248861	0.092112	0.995445	0.368448	0	0	0.367828	0	0	5	8	2296995	2307505	6234243
623-23710-1O-36_amplicon1_ecDNA_1	396-24457-98A-37_amplicon11_Complex non-cyclic_1	0.170411	76.1513	0.282837	0.0951027	0.245719	0.380411	0.982876	0	0	0.377906	0	0	13	6	4763580	12522198	4846573
74-24714-230T-31_amplicon3_Complex non-cyclic_1	391-23872-155R-34_amplicon3_BFB_1	0.170359	76.1513	0.282959	0.25	0.0907184	1	0.362874	0	0	0.362874	0	0	9	16	2398161	2398161	6608804
LP6005409-DNA_F01_amplicon1_BFB_1	SM-4B296_amplicon4_BFB_1	0.170311	76.1513	0.283072	0.0906225	0.25	0.36249	1	0	0	0.36249	0	0	10	5	719504	1984894	719504
TCGA-900df92dec9f69b324fb993017cf2432_amplicon4_Complex non-cyclic_1	568-24888-191U-31_amplicon3_ecDNA_1	0.170237	76.1513	0.283246	0.244341	0.0961329	0.977366	0.384531	0	0	0.381137	0	0	7	12	4242396	4340644	11032636
LP6007520-DNA_A01_amplicon9_Complex non-cyclic_1	LP6005690-DNA_A02_amplicon8_ecDNA_1	0.170079	76.1513	0.28362	0.164594	0.175563	0.397508	0.273681	0.0869565	0.142857	0.19344	0.0571429	2	23	14	1552706	3906099	5673414
LP6008269-DNA_F04_amplicon3_Complex non-cyclic_1	LP6008269-DNA_A03_amplicon3_Complex non-cyclic_1	0.170041	76.1513	0.283709	0.127036	0.213046	0.508144	0.852184	0	0	0.466984	0	0	6	2	1420586	2795635	1666994
997-24601-184V-32_amplicon2_Complex non-cyclic_1	184-24331-16R-29_amplicon1_Linear amplification_1	0.169971	76.1513	0.283874	0.125534	0.214408	0.502135	0.857633	0	0	0.463501	0	0	4	0	3282253	6536590	3827107
997-24601-184V-32_amplicon2_Complex non-cyclic_1	184-24325-148K-31_amplicon1_Linear amplification_1	0.169971	76.1513	0.283874	0.125534	0.214408	0.502135	0.857633	0	0	0.463501	0	0	4	0	3282253	6536590	3827107
LP6008280-DNA_E03_amplicon1_BFB_1	LP6008269-DNA_G02_amplicon1_BFB_1	0.169888	76.1513	0.28407	0.247216	0.0925596	0.988866	0.370238	0	0	0.368701	0	0	7	13	831463	840825	2245750
SM-4B296_amplicon4_BFB_1	833-24010-30T-31_amplicon9_ecDNA_1	0.169854	76.1513	0.28415	0.25	0.0897079	1	0.358832	0	0	0.358832	0	0	5	18	719504	719504	2005129
LP6008341-DNA_B02_amplicon3_Complex non-cyclic_1	43-23593-29P-28_amplicon1_Complex non-cyclic_1	0.16969	76.1513	0.284538	0.24681	0.0925693	0.98724	0.370277	0	0	0.368514	0	0	3	4	842511	853400	2275351
954-24214-219U-36_amplicon4_Linear amplification_1	43-25093-29P-30_amplicon1_Complex non-cyclic_1	0.169603	76.1513	0.284744	0.187269	0.151937	0.749076	0.607747	0	0	0.504949	0	0	1	2	1267734	1692396	2085956
954-24208-298T-34_amplicon4_Linear amplification_1	43-25093-29P-30_amplicon1_Complex non-cyclic_1	0.169603	76.1513	0.284744	0.187269	0.151937	0.749076	0.607747	0	0	0.504949	0	0	1	2	1267734	1692396	2085956
LP6007520-DNA_A01_amplicon2_BFB_1	LP6005500-DNA_G01_amplicon2_BFB_1	0.169554	76.1513	0.284859	0.0891086	0.25	0.356435	1	0	0	0.356435	0	0	15	12	2930162	8220757	2930162
686-24669-1T-32_amplicon2_BFB_1	391-23521-155R-31_amplicon1_BFB_1	0.169433	76.1513	0.285147	0.236405	0.10246	0.88562	0.316091	0.02	0.03125	0.303693	0.0123457	1	50	32	3450690	3896353	10916771
623-23710-1O-36_amplicon6_BFB_1	266-24145-67T-34_amplicon3_Linear amplification_1	0.169337	76.1513	0.285374	0.0886732	0.25	0.354693	1	0	0	0.354693	0	0	3	1	1097848	3095208	1097848
LP6005690-DNA_D02_amplicon4_Linear amplification_1	43-25093-29P-30_amplicon1_Complex non-cyclic_1	0.169162	76.1513	0.285787	0.116008	0.222317	0.464034	0.889266	0	0	0.438685	0	0	3	2	1854970	3997489	2085956
LP6007512-DNA_A01_amplicon8_BFB_1	LP6008269-DNA_G03_amplicon1_BFB_1	0.168921	76.1513	0.286361	0.226753	0.111088	0.907013	0.444353	0	0	0.424992	0	0	6	10	1193061	1315373	2684940
LP6005409-DNA_H01_amplicon10_BFB_1	391-25007N-73P-BLD_amplicon3_Linear amplification_1	0.168849	76.1513	0.286532	0.245561	0.0921368	0.982245	0.368547	0	0	0.366108	0	0	12	3	2265375	2306324	6146769
LP6005690-DNA_B03_amplicon6_ecDNA_1	623-23710-1O-36_amplicon11_Linear amplification_1	0.168829	76.1513	0.286579	0.25	0.0876585	1	0.350634	0	0	0.350634	0	0	3	0	656362	656362	1871930
997-24601-184V-32_amplicon2_Complex non-cyclic_1	609-24915-125T-29_amplicon2_Linear amplification_1	0.168742	76.1513	0.286788	0.11648	0.221004	0.465918	0.884015	0	0	0.439078	0	0	4	0	3045516	6536590	3445094
LP6005334-DNA_H03_amplicon2_ecDNA_1	LP6008269-DNA_F03_amplicon1_BFB_1	0.168693	76.1513	0.286903	0.131764	0.205623	0.527055	0.822491	0	0	0.473227	0	0	83	7	2775880	5266771	3374968
LP6007424-DNA_A01_amplicon9_Linear amplification_1	LP6005690-DNA_B02_amplicon2_Linear amplification_1	0.168594	76.1513	0.28714	0.165589	0.171598	0.662357	0.686393	0	0	0.508479	0	0	1	1	147438	222596	214801
LP6005690-DNA_D02_amplicon4_Linear amplification_1	997-24601-184V-32_amplicon2_Complex non-cyclic_1	0.1683	76.1513	0.287841	0.208866	0.127733	0.835464	0.510933	0	0	0.464222	0	0	3	4	3339759	3997489	6536590
LP6005334-DNA_G01_amplicon2_ecDNA_1	LP6008269-DNA_G03_amplicon1_BFB_1	0.16822	76.1513	0.288033	0.191993	0.144446	0.467974	0.277783	0.1	0.1	0.211113	0.0526316	1	10	10	745831	1593745	2684940
LP6007597_amplicon2_Complex non-cyclic_1	LP6007414-DNA_A02_amplicon1_BFB_1	0.168197	76.1513	0.288086	0.123558	0.212837	0.194231	0.251348	0.1	0.2	0.123046	0.0714286	1	10	5	920431	4738853	3661985
TCGA-772ba6cf7583e12d3088feb90685bc2f_amplicon4_ecDNA_2	LP6005500-DNA_E03_amplicon1_BFB_1	0.167974	76.1513	0.28862	0.159327	0.176621	0.637307	0.706485	0	0	0.50389	0	0	15	7	3215660	5045697	4551633
572-23779-94R-31_amplicon2_Linear amplification_1	572-23776-94R-32_amplicon2_Linear amplification_1	0.167919	76.1513	0.288752	0.167919	0.167919	0.671675	0.671675	0	0	0.505655	0	0	0	1	204576	304576	304576
LP6005690-DNA_F02_amplicon3_BFB_1	954-24220-219U-34_amplicon4_Linear amplification_1	0.16777	76.1513	0.289109	0.25	0.0855398	1	0.342159	0	0	0.342159	0	0	3	1	544853	544853	1592396
LP6005690-DNA_F02_amplicon3_BFB_1	954-24205-298T-35_amplicon4_Linear amplification_1	0.16777	76.1513	0.289109	0.25	0.0855398	1	0.342159	0	0	0.342159	0	0	3	1	544853	544853	1592396
LP2000108-DNA_A01_amplicon4_Linear amplification_1	LP6008460-DNA_A03_amplicon16_Linear amplification_1	0.167723	76.1513	0.289221	0.0854457	0.25	0.341783	1	0	0	0.341783	0	0	1	1	128036	374612	128036
LP6008269-DNA_G02_amplicon1_BFB_1	295-24184-215U-26_amplicon13_BFB_1	0.167691	75.9868	0.289297	0.206787	0.128596	0.827146	0.514384	0	0	0.464458	0	0	13	14	1857564	2245750	3611239
TCGA-5f63577f748f5420f6d4c418af53b416_amplicon4_Linear amplification_1	LP2000108-DNA_A01_amplicon3_Linear amplification_1	0.167382	75.9868	0.290039	0.0847643	0.25	0.339057	1	0	0	0.339057	0	0	1	1	1105273	3259841	1105273
LP6007531-DNA_A01_amplicon1_ecDNA_1	LP6008269-DNA_A03_amplicon4_Complex non-cyclic_1	0.167097	75.8224	0.290725	0.065681	0.268513	0.155581	0.949054	0.0357143	0.0416667	0.154293	0.0196078	1	28	24	3473752	22327591	3660227
LP6008341-DNA_B02_amplicon1_ecDNA_2	295-24169-103S-32_amplicon13_BFB_1	0.166894	75.6579	0.291215	0.174102	0.159685	0.321407	0.263741	0.125	0.125	0.169408	0.0666667	2	16	16	952433	2963321	3611239
LP6007520-DNA_A01_amplicon9_Complex non-cyclic_1	568-24888-191U-31_amplicon9_BFB_1	0.166767	75.6579	0.29152	0.235381	0.0981541	0.941522	0.392616	0	0	0.38327	0	0	23	24	3677680	3906099	9367108
LP6005690-DNA_F02_amplicon3_BFB_1	740-24247-138M-36_amplicon4_BFB_1	0.166723	75.6579	0.291626	0.25	0.0834469	1	0.333788	0	0	0.333788	0	0	3	2	544853	544853	1632334
LP2000108-DNA_A01_amplicon3_Linear amplification_1	279-24744-53P-32_amplicon3_Linear amplification_1	0.166715	75.6579	0.291645	0.25	0.0834309	1	0.333724	0	0	0.333724	0	0	1	0	1105273	1105273	3311940
LP6008460-DNA_A03_amplicon15_Complex non-cyclic_1	184-24331-16R-29_amplicon1_Linear amplification_1	0.166512	75.6579	0.292137	0.242691	0.0903331	0.970762	0.361332	0	0	0.357442	0	0	5	0	1382857	1424506	3827107
LP6008460-DNA_A03_amplicon15_Complex non-cyclic_1	184-24325-148K-31_amplicon1_Linear amplification_1	0.166512	75.6579	0.292137	0.242691	0.0903331	0.970762	0.361332	0	0	0.357442	0	0	5	0	1382857	1424506	3827107
LP6008269-DNA_G03_amplicon1_BFB_1	833-24010-30T-31_amplicon9_ecDNA_1	0.166416	75.6579	0.292368	0.142295	0.190538	0.56918	0.762152	0	0	0.483328	0	0	10	18	1528213	2684940	2005129
LP6008051-DNA_C01_amplicon3_Linear amplification_1	LP6007401-DNA_A01_amplicon5_BFB_1	0.166385	75.6579	0.292444	0.25	0.0827699	1	0.331079	0	0	0.331079	0	0	1	2	212260	212260	641115
LP6005334-DNA_G01_amplicon2_ecDNA_1	LP6007401-DNA_A01_amplicon2_ecDNA_1	0.166364	75.4934	0.292496	0.22162	0.111107	0.88648	0.444429	0	0	0.420498	0	0	10	36	1412823	1593745	3178959
LP6008267-DNA_C01_amplicon2_Complex non-cyclic_1	279-24744-53P-32_amplicon3_Linear amplification_1	0.166279	75.4934	0.2927	0.117422	0.215137	0.469687	0.860547	0	0	0.436466	0	0	6	0	2850079	6068041	3311940
TCGA-5f63577f748f5420f6d4c418af53b416_amplicon4_Linear amplification_1	SS6003111_amplicon4_ecDNA_1	0.166202	75.4934	0.292888	0.0868186	0.245584	0.347274	0.982338	0	0	0.345119	0	0	1	4	1132059	3259841	1152413
LP6005690-DNA_F02_amplicon3_BFB_1	740-24253-156N-35_amplicon4_Linear amplification_1	0.1662	75.4934	0.292891	0.25	0.0824009	1	0.329603	0	0	0.329603	0	0	3	1	544853	544853	1653056
LP6008267-DNA_C01_amplicon2_Complex non-cyclic_1	609-24915-125T-29_amplicon2_Linear amplification_1	0.166194	75.4934	0.292906	0.120372	0.212017	0.481486	0.848069	0	0	0.443252	0	0	6	0	2921677	6068041	3445094
LP2000108-DNA_A01_amplicon3_Linear amplification_1	LP6008141-DNA_A01_amplicon1_Linear amplification_1	0.166151	75.4934	0.29301	0.25	0.0823025	1	0.32921	0	0	0.32921	0	0	1	2	1105273	1105273	3357351
833-24010-30T-31_amplicon9_ecDNA_1	391-23866-82K-33_amplicon3_BFB_1	0.166103	75.4934	0.293127	0.25	0.0822057	1	0.328823	0	0	0.328823	0	0	18	11	2005129	2005129	6097904
TCGA-b3b81876992ec5dda2430b9fe506aca2_amplicon6_ecDNA_1	LP6005334-DNA_G01_amplicon2_ecDNA_1	0.166051	75.4934	0.293254	0.216145	0.115956	0.864581	0.463824	0	0	0.43241	0	0	4	10	739217	855000	1593745
LP6008267-DNA_F01_amplicon12_ecDNA_1	295-24175-215U-34_amplicon15_Linear amplification_1	0.166001	75.4934	0.293374	0.0820026	0.25	0.32801	1	0	0	0.32801	0	0	28	1	5647140	17216352	5647140
LP6005935-DNA_H01_amplicon3_ecDNA_1	568-24888-191U-31_amplicon9_BFB_1	0.165962	75.4934	0.29347	0.234868	0.0970552	0.939472	0.388221	0	0	0.378748	0	0	19	24	3636508	3870799	9367108
LP6005690-DNA_B03_amplicon6_ecDNA_1	833-24010-30T-31_amplicon9_ecDNA_1	0.165918	75.4934	0.293577	0.25	0.0818354	1	0.327342	0	0	0.327342	0	0	3	18	656362	656362	2005129
LP6007512-DNA_A01_amplicon8_BFB_1	686-24669-1T-32_amplicon2_BFB_1	0.165869	75.4934	0.293695	0.248011	0.0837263	0.992045	0.334905	0	0	0.334008	0	0	6	50	1304909	1315373	3896353
833-24010-30T-31_amplicon9_ecDNA_1	391-25007N-73P-BLD_amplicon3_Linear amplification_1	0.165776	75.4934	0.293921	0.25	0.0815522	1	0.326209	0	0	0.326209	0	0	18	3	2005129	2005129	6146769
LP6005409-DNA_F01_amplicon1_BFB_1	391-23866-82K-33_amplicon3_BFB_1	0.165688	75.4934	0.294135	0.25	0.0813761	1	0.325504	0	0	0.325504	0	0	10	11	1984894	1984894	6097904
LP6008141-DNA_A01_amplicon1_Linear amplification_1	740-24247-138M-36_amplicon4_BFB_1	0.165647	75.4934	0.294235	0.10838	0.222914	0.43352	0.891655	0	0	0.411826	0	0	2	2	1455479	3357351	1632334
LP2000108-DNA_A01_amplicon3_Linear amplification_1	512-23974-306R-33_amplicon6_Complex non-cyclic_1	0.165619	75.4934	0.294302	0.25	0.0812387	1	0.324955	0	0	0.324955	0	0	1	5	1105273	1105273	3401312
LP2000108-DNA_A01_amplicon3_Linear amplification_1	512-23971-43R-27_amplicon6_ecDNA_1	0.165619	75.4934	0.294302	0.25	0.0812387	1	0.324955	0	0	0.324955	0	0	1	1	1105273	1105273	3401312
LP2000108-DNA_A01_amplicon3_Linear amplification_1	512-23968-43R-32_amplicon6_Complex non-cyclic_1	0.165619	75.4934	0.294302	0.25	0.0812387	1	0.324955	0	0	0.324955	0	0	1	8	1105273	1105273	3401312
TCGA-5f63577f748f5420f6d4c418af53b416_amplicon4_Linear amplification_1	997-24592-142W-30_amplicon3_Complex non-cyclic_1	0.165609	75.4934	0.294327	0.241221	0.0899975	0.964883	0.35999	0	0	0.355334	0	0	1	7	3145365	3259841	8737372
LP6007512-DNA_A01_amplicon8_BFB_1	LP6005690-DNA_B03_amplicon6_ecDNA_1	0.165583	75.4934	0.294389	0.110241	0.220926	0.440962	0.883704	0	0	0.416777	0	0	6	3	580030	1315373	656362
SS6003111_amplicon4_ecDNA_1	279-24744-53P-32_amplicon3_Linear amplification_1	0.165519	75.4934	0.294547	0.245584	0.0854529	0.982338	0.341811	0	0	0.339724	0	0	4	0	1132059	1152413	3311940
LP6007512-DNA_A01_amplicon6_ecDNA_1	LP6005409-DNA_F01_amplicon3_BFB_1	0.165477	75.4934	0.294648	0.165118	0.165836	0.660472	0.663345	0	0	0.494663	0	0	5	4	719918	1090005	1085284
LP6005690-DNA_B03_amplicon6_ecDNA_1	422-25123-221S-29_amplicon2_Linear amplification_1	0.165404	75.4934	0.294826	0.0808079	0.25	0.323232	1	0	0	0.323232	0	0	3	0	212157	656362	212157
LP6005409-DNA_F01_amplicon1_BFB_1	391-25007N-73P-BLD_amplicon3_Linear amplification_1	0.165365	75.4934	0.294922	0.25	0.0807292	1	0.322917	0	0	0.322917	0	0	10	3	1984894	1984894	6146769
LP6005690-DNA_F02_amplicon3_BFB_1	954-24214-219U-36_amplicon4_Linear amplification_1	0.165243	75.4934	0.295219	0.25	0.0804854	1	0.321942	0	0	0.321942	0	0	3	1	544853	544853	1692396
LP6005690-DNA_F02_amplicon3_BFB_1	954-24208-298T-34_amplicon4_Linear amplification_1	0.165243	75.4934	0.295219	0.25	0.0804854	1	0.321942	0	0	0.321942	0	0	3	1	544853	544853	1692396
LP6007416-DNA_A01_amplicon1_BFB_1	LP6005935-DNA_H01_amplicon3_ecDNA_1	0.165239	75.4934	0.295228	0.162556	0.167922	0.650223	0.671689	0	0	0.493408	0	0	4	19	2599972	3998586	3870799
LP2000108-DNA_A01_amplicon3_Linear amplification_1	609-24915-125T-29_amplicon2_Linear amplification_1	0.165103	75.3289	0.29556	0.25	0.0802063	1	0.320825	0	0	0.320825	0	0	1	0	1105273	1105273	3445094
TCGA-dfe3e6d0e03ae11e71a75fd2ef82e0e8_amplicon4_BFB_1	TCGA-09bce96b9a5be47b076772cb94f102d7_amplicon8_Complex non-cyclic_1	0.165059	75.3289	0.295667	0.25	0.0801185	1	0.320474	0	0	0.320474	0	0	4	7	1254971	1254971	3915985
SM-4B296_amplicon4_BFB_1	LP6008269-DNA_G02_amplicon1_BFB_1	0.165048	75.3289	0.295694	0.25	0.0800962	1	0.320385	0	0	0.320385	0	0	5	13	719504	719504	2245750
LP6007422-DNA_A01_amplicon2_Complex non-cyclic_1	LP2000108-DNA_A01_amplicon3_Linear amplification_1	0.164912	75.3289	0.296026	0.0798245	0.25	0.319298	1	0	0	0.319298	0	0	2	1	1105273	3461573	1105273
LP6008269-DNA_F03_amplicon1_BFB_1	LP6008267-DNA_E01_amplicon1_BFB_1	0.164788	75.3289	0.296331	0.0969942	0.232582	0.387977	0.930326	0	0	0.377022	0	0	7	18	1309409	3374968	1407473
TCGA-8d56dc94d8f191808c30df1a5b307b32_amplicon6_ecDNA_1	LP6007520-DNA_A01_amplicon9_Complex non-cyclic_1	0.164735	75.3289	0.296459	0.058916	0.270555	0.0818177	0.821349	0.0512821	0.0869565	0.0803872	0.0333333	2	39	23	3208271	39212411	3906099
TCGA-5f63577f748f5420f6d4c418af53b416_amplicon4_Linear amplification_1	997-24598-184V-29_amplicon3_Complex non-cyclic_1	0.164659	75.3289	0.296647	0.239687	0.0896304	0.958748	0.358521	0	0	0.353075	0	0	1	8	3125365	3259841	8717372
TCGA-900df92dec9f69b324fb993017cf2432_amplicon2_Complex non-cyclic_1	LP6007416-DNA_A01_amplicon1_BFB_1	0.164631	75.3289	0.296713	0.0792629	0.25	0.317052	1	0	0	0.317052	0	0	3	4	3998586	12611777	3998586
LP6008341-DNA_B02_amplicon3_Complex non-cyclic_1	387-23665-173L-29_amplicon1_Linear amplification_1	0.164597	75.3289	0.296797	0.232912	0.0962825	0.931648	0.38513	0	0	0.374547	0	0	3	0	795068	853400	2064415
LP6005690-DNA_D02_amplicon4_Linear amplification_1	LP6008460-DNA_A03_amplicon15_Complex non-cyclic_1	0.164587	75.3289	0.296823	0.0864829	0.242691	0.345931	0.970762	0	0	0.342364	0	0	3	5	1382857	3997489	1424506
TCGA-5f63577f748f5420f6d4c418af53b416_amplicon4_Linear amplification_1	997-24595-142W-33_amplicon2_Complex non-cyclic_1	0.164552	75.3289	0.296908	0.239687	0.0894173	0.958748	0.357669	0	0	0.352248	0	0	1	9	3125365	3259841	8738142
SS6003111_amplicon4_ecDNA_1	512-23974-306R-33_amplicon6_Complex non-cyclic_1	0.164396	75.3289	0.297291	0.245584	0.0832075	0.982338	0.33283	0	0	0.33085	0	0	4	5	1132059	1152413	3401312
SS6003111_amplicon4_ecDNA_1	512-23971-43R-27_amplicon6_ecDNA_1	0.164396	75.3289	0.297291	0.245584	0.0832075	0.982338	0.33283	0	0	0.33085	0	0	4	1	1132059	1152413	3401312
SS6003111_amplicon4_ecDNA_1	512-23968-43R-32_amplicon6_Complex non-cyclic_1	0.164396	75.3289	0.297291	0.245584	0.0832075	0.982338	0.33283	0	0	0.33085	0	0	4	8	1132059	1152413	3401312
LP6007567-DNA_A01_amplicon3_BFB_1	LP6007414-DNA_A02_amplicon1_BFB_1	0.164339	75.1645	0.297432	0.216842	0.111836	0.867366	0.447343	0	0	0.418701	0	0	3	5	1638162	1888662	3661985
LP6008141-DNA_A01_amplicon1_Linear amplification_1	740-24253-156N-35_amplicon4_Linear amplification_1	0.16425	75.1645	0.29765	0.10838	0.220119	0.43352	0.880478	0	0	0.409426	0	0	2	1	1455479	3357351	1653056
LP2000333-DNA_A01_amplicon4_BFB_1	740-24247-138M-36_amplicon3_BFB_1	0.164224	75.1645	0.297712	0.0784488	0.25	0.313795	1	0	0	0.313795	0	0	5	4	1510394	4813313	1510394
TCGA-5f63577f748f5420f6d4c418af53b416_amplicon4_Linear amplification_1	43-23593-29P-28_amplicon1_Complex non-cyclic_1	0.164191	75.1645	0.297794	0.134988	0.193394	0.539953	0.773577	0	0	0.466264	0	0	1	4	1760160	3259841	2275351
LP6007594_amplicon3_ecDNA_1	LP6005334-DNA_E02_amplicon1_Linear amplification_1	0.164142	75	0.297915	0.0784782	0.249806	0.313913	0.999223	0	0	0.313836	0	0	13	2	997140	3176487	997915
LP6005690-DNA_B03_amplicon6_ecDNA_1	SM-4B296_amplicon4_BFB_1	0.16402	75	0.298215	0.171547	0.156493	0.686188	0.62597	0	0	0.486654	0	0	3	5	450388	656362	719504
LP6007422-DNA_A01_amplicon2_Complex non-cyclic_1	740-24247-138M-36_amplicon4_BFB_1	0.164015	75	0.298226	0.105117	0.222914	0.420468	0.891655	0	0	0.40003	0	0	2	2	1455479	3461573	1632334
TCGA-bf1c9887b74b2cc3c4a841a9cd09bca3_amplicon1_Linear amplification_1	LP6005690-DNA_A02_amplicon1_ecDNA_1	0.163927	75	0.298444	0.25	0.0778533	1	0.311413	0	0	0.311413	0	0	1	2	409938	409938	1316380
LP6008051-DNA_E01_amplicon1_ecDNA_1	623-23713-1O-35_amplicon8_ecDNA_1	0.163894	75	0.298524	0.0777888	0.25	0.311155	1	0	0	0.311155	0	0	7	2	922971	2966271	922971
LP6008267-DNA_C01_amplicon2_Complex non-cyclic_1	512-23977-306R-29_amplicon3_ecDNA_1	0.16388	75	0.29856	0.117728	0.210031	0.470913	0.840123	0	0	0.432183	0	0	6	6	2857522	6068041	3401312
LP6008267-DNA_C01_amplicon2_Complex non-cyclic_1	512-23974-306R-33_amplicon6_Complex non-cyclic_1	0.16388	75	0.29856	0.117728	0.210031	0.470913	0.840123	0	0	0.432183	0	0	6	5	2857522	6068041	3401312
LP6008267-DNA_C01_amplicon2_Complex non-cyclic_1	512-23971-43R-27_amplicon6_ecDNA_1	0.16388	75	0.29856	0.117728	0.210031	0.470913	0.840123	0	0	0.432183	0	0	6	1	2857522	6068041	3401312
LP6008267-DNA_C01_amplicon2_Complex non-cyclic_1	512-23968-43R-32_amplicon6_Complex non-cyclic_1	0.16388	75	0.29856	0.117728	0.210031	0.470913	0.840123	0	0	0.432183	0	0	6	8	2857522	6068041	3401312
SS6003111_amplicon4_ecDNA_1	609-24915-125T-29_amplicon2_Linear amplification_1	0.163867	75	0.298591	0.245584	0.0821501	0.982338	0.3286	0	0	0.32667	0	0	4	0	1132059	1152413	3445094
LP6005409-DNA_F01_amplicon1_BFB_1	623-23710-1O-36_amplicon11_Linear amplification_1	0.163793	75	0.298773	0.158996	0.168591	0.635984	0.674363	0	0	0.486559	0	0	10	0	1262360	1984894	1871930
LP6008269-DNA_F03_amplicon1_BFB_1	391-23521-155R-31_amplicon1_BFB_1	0.163644	75	0.29914	0.25	0.0772886	1	0.309154	0	0	0.309154	0	0	7	32	3374968	3374968	10916771
LP6008341-DNA_B02_amplicon1_ecDNA_2	686-24669-1T-32_amplicon2_BFB_1	0.163544	75	0.299388	0.220977	0.106111	0.321407	0.244442	0.1875	0.06	0.161231	0.047619	3	16	50	952433	2963321	3896353
TCGA-2d662d4c66d34a152517911cd2f38cb2_amplicon4_ecDNA_1	951-23806-108A-36_amplicon1_ecDNA_1	0.163526	75	0.299432	0.114627	0.212425	0.271007	0.70336	0.0625	0.0487805	0.243209	0.028169	2	32	41	4155244	15332612	5907704
LP6008141-DNA_A01_amplicon1_Linear amplification_1	997-24601-184V-32_amplicon2_Complex non-cyclic_1	0.163385	75	0.299781	0.215886	0.110884	0.863542	0.443536	0	0	0.414486	0	0	2	4	2899215	3357351	6536590
623-23710-1O-36_amplicon11_Linear amplification_1	391-23866-82K-33_amplicon3_BFB_1	0.163372	75	0.299811	0.25	0.0767448	1	0.306979	0	0	0.306979	0	0	0	11	1871930	1871930	6097904
LP6007424-DNA_A01_amplicon2_Complex non-cyclic_1	LP6005409-DNA_H01_amplicon1_BFB_1	0.163337	75	0.299899	0.175838	0.150836	0.703353	0.603343	0	0	0.480956	0	0	18	10	595139	846145	986402
SM-4B295_amplicon4_ecDNA_1	391-23872-155R-34_amplicon3_BFB_1	0.1633	75	0.299989	0.216229	0.110372	0.813191	0.253988	0.0172414	0.0625	0.239986	0.0136986	1	58	16	1678560	2064164	6608804
623-23710-1O-36_amplicon11_Linear amplification_1	391-25007N-73P-BLD_amplicon3_Linear amplification_1	0.163067	74.6711	0.300566	0.25	0.0761347	1	0.304539	0	0	0.304539	0	0	0	3	1871930	1871930	6146769
LP6007512-DNA_A01_amplicon1_ecDNA_1	LP6005690-DNA_A02_amplicon5_ecDNA_1	0.162653	74.5066	0.301594	0.189254	0.136052	0.757015	0.544209	0	0	0.463283	0	0	4	9	515210	680581	946714
LP6007422-DNA_A01_amplicon2_Complex non-cyclic_1	740-24253-156N-35_amplicon4_Linear amplification_1	0.162618	74.5066	0.30168	0.105117	0.220119	0.420468	0.880478	0	0	0.397764	0	0	2	1	1455479	3461573	1653056
303-24660-41K-37_amplicon2_Linear amplification_1	303-23599-41K-35_amplicon2_Linear amplification_1	0.162355	74.5066	0.302334	0.0747102	0.25	0.298841	1	0	0	0.298841	0	0	0	0	42621	142621	42621
303-23605-162L-36_amplicon2_Linear amplification_1	303-23599-41K-35_amplicon2_Linear amplification_1	0.162355	74.5066	0.302334	0.0747102	0.25	0.298841	1	0	0	0.298841	0	0	0	0	42621	142621	42621
LP6005500-DNA_B03_amplicon1_Linear amplification_1	686-23635-1T-32_amplicon3_Linear amplification_1	0.162202	74.5066	0.302717	0.0839497	0.240453	0.335799	0.961814	0	0	0.331381	0	0	2	1	926599	2759389	963387
LP6007422-DNA_A01_amplicon2_Complex non-cyclic_1	626-24780-238S-34_amplicon1_BFB_1	0.162157	74.5066	0.302827	0.25	0.0743147	1	0.297259	0	0	0.297259	0	0	2	14	3461573	3461573	11644973
SM-4B295_amplicon4_ecDNA_1	LP6008337-DNA_H05_amplicon1_BFB_1	0.16201	74.3421	0.303194	0.170676	0.153344	0.630981	0.382605	0.0172414	0.0769231	0.312647	0.0142857	1	58	13	1302449	2064164	3404157
SM-4B296_amplicon4_BFB_1	422-25123-221S-29_amplicon2_Linear amplification_1	0.161858	74.3421	0.303573	0.0737164	0.25	0.294866	1	0	0	0.294866	0	0	5	0	212157	719504	212157
TCGA-772ba6cf7583e12d3088feb90685bc2f_amplicon20_Linear amplification_1	TCGA-5de0badfb117487a6aa2b53510d0eb36_amplicon2_Linear amplification_1	0.161846	74.3421	0.303605	0.223693	0.0999984	0.894771	0.399994	0	0	0.382023	0	0	1	0	89997	100581	224996
954-25048N-259T-BLD_amplicon7_Linear amplification_1	954-24971N-298T-GST_amplicon7_Linear amplification_1	0.161686	74.3421	0.304004	0.25	0.0733715	1	0.293486	0	0	0.293486	0	0	0	0	41540	41540	141540
954-24971N-298T-GST_amplicon7_Linear amplification_1	954-24220-219U-34_amplicon6_Linear amplification_1	0.161686	74.3421	0.304004	0.0733715	0.25	0.293486	1	0	0	0.293486	0	0	0	0	41540	141540	41540
954-24971N-298T-GST_amplicon7_Linear amplification_1	954-24214-219U-36_amplicon6_Linear amplification_1	0.161686	74.3421	0.304004	0.0733715	0.25	0.293486	1	0	0	0.293486	0	0	0	0	41540	141540	41540
954-24971N-298T-GST_amplicon7_Linear amplification_1	954-24208-298T-34_amplicon6_Linear amplification_1	0.161686	74.3421	0.304004	0.0733715	0.25	0.293486	1	0	0	0.293486	0	0	0	0	41540	141540	41540
954-24971N-298T-GST_amplicon7_Linear amplification_1	954-24205-298T-35_amplicon6_Linear amplification_1	0.161686	74.3421	0.304004	0.0733715	0.25	0.293486	1	0	0	0.293486	0	0	0	0	41540	141540	41540
954-24220-219U-34_amplicon4_Linear amplification_1	43-25093-29P-30_amplicon1_Complex non-cyclic_1	0.161641	74.3421	0.304117	0.18333	0.139952	0.733319	0.559808	0	0	0.465118	0	0	1	2	1167734	1592396	2085956
954-24205-298T-35_amplicon4_Linear amplification_1	43-25093-29P-30_amplicon1_Complex non-cyclic_1	0.161641	74.3421	0.304117	0.18333	0.139952	0.733319	0.559808	0	0	0.465118	0	0	1	2	1167734	1592396	2085956
997-24601-184V-32_amplicon2_Complex non-cyclic_1	279-24744-53P-32_amplicon3_Linear amplification_1	0.161587	74.3421	0.30425	0.10868	0.214495	0.434719	0.857981	0	0	0.405538	0	0	4	0	2841581	6536590	3311940
LP6005690-DNA_B03_amplicon6_ecDNA_1	LP6008269-DNA_G02_amplicon1_BFB_1	0.161534	74.3421	0.304385	0.25	0.0730671	1	0.292269	0	0	0.292269	0	0	3	13	656362	656362	2245750
954-25048N-259T-BLD_amplicon7_Linear amplification_1	303-24660-41K-37_amplicon2_Linear amplification_1	0.161408	74.1776	0.3047	0.25	0.0728154	1	0.291261	0	0	0.291261	0	0	0	0	41540	41540	142621
954-24220-219U-34_amplicon6_Linear amplification_1	303-24660-41K-37_amplicon2_Linear amplification_1	0.161408	74.1776	0.3047	0.25	0.0728154	1	0.291261	0	0	0.291261	0	0	0	0	41540	41540	142621
954-24214-219U-36_amplicon6_Linear amplification_1	303-24660-41K-37_amplicon2_Linear amplification_1	0.161408	74.1776	0.3047	0.25	0.0728154	1	0.291261	0	0	0.291261	0	0	0	0	41540	41540	142621
954-24208-298T-34_amplicon6_Linear amplification_1	303-24660-41K-37_amplicon2_Linear amplification_1	0.161408	74.1776	0.3047	0.25	0.0728154	1	0.291261	0	0	0.291261	0	0	0	0	41540	41540	142621
954-24205-298T-35_amplicon6_Linear amplification_1	303-24660-41K-37_amplicon2_Linear amplification_1	0.161408	74.1776	0.3047	0.25	0.0728154	1	0.291261	0	0	0.291261	0	0	0	0	41540	41540	142621
954-25048N-259T-BLD_amplicon7_Linear amplification_1	303-23605-162L-36_amplicon2_Linear amplification_1	0.161408	74.1776	0.3047	0.25	0.0728154	1	0.291261	0	0	0.291261	0	0	0	0	41540	41540	142621
954-24220-219U-34_amplicon6_Linear amplification_1	303-23605-162L-36_amplicon2_Linear amplification_1	0.161408	74.1776	0.3047	0.25	0.0728154	1	0.291261	0	0	0.291261	0	0	0	0	41540	41540	142621
954-24214-219U-36_amplicon6_Linear amplification_1	303-23605-162L-36_amplicon2_Linear amplification_1	0.161408	74.1776	0.3047	0.25	0.0728154	1	0.291261	0	0	0.291261	0	0	0	0	41540	41540	142621
954-24208-298T-34_amplicon6_Linear amplification_1	303-23605-162L-36_amplicon2_Linear amplification_1	0.161408	74.1776	0.3047	0.25	0.0728154	1	0.291261	0	0	0.291261	0	0	0	0	41540	41540	142621
954-24205-298T-35_amplicon6_Linear amplification_1	303-23605-162L-36_amplicon2_Linear amplification_1	0.161408	74.1776	0.3047	0.25	0.0728154	1	0.291261	0	0	0.291261	0	0	0	0	41540	41540	142621
LP6007567-DNA_A01_amplicon3_BFB_1	LP6005935-DNA_H01_amplicon3_ecDNA_1	0.161322	74.1776	0.304915	0.216842	0.105803	0.867366	0.42321	0	0	0.397487	0	0	3	19	1638162	1888662	3870799
TCGA-900df92dec9f69b324fb993017cf2432_amplicon2_Complex non-cyclic_1	LP6007414-DNA_A02_amplicon1_BFB_1	0.161295	74.1776	0.304982	0.0725906	0.25	0.290362	1	0	0	0.290362	0	0	3	5	3661985	12611777	3661985
LP2000108-DNA_A01_amplicon3_Linear amplification_1	184-24331-16R-29_amplicon1_Linear amplification_1	0.1611	74.1776	0.305471	0.25	0.0722003	1	0.288801	0	0	0.288801	0	0	1	0	1105273	1105273	3827107
LP2000108-DNA_A01_amplicon3_Linear amplification_1	184-24325-148K-31_amplicon1_Linear amplification_1	0.1611	74.1776	0.305471	0.25	0.0722003	1	0.288801	0	0	0.288801	0	0	1	0	1105273	1105273	3827107
LP6005409-DNA_H01_amplicon10_BFB_1	295-24184-215U-26_amplicon13_BFB_1	0.16107	74.1776	0.305548	0.196588	0.125551	0.786352	0.502205	0	0	0.441908	0	0	12	14	1813583	2306324	3611239
LP6005409-DNA_H01_amplicon10_BFB_1	295-24169-103S-32_amplicon13_BFB_1	0.16107	74.1776	0.305548	0.196588	0.125551	0.786352	0.502205	0	0	0.441908	0	0	12	16	1813583	2306324	3611239
LP6008141-DNA_A01_amplicon1_Linear amplification_1	626-24780-238S-34_amplicon1_BFB_1	0.161039	74.1776	0.305626	0.25	0.0720773	1	0.288309	0	0	0.288309	0	0	2	14	3357351	3357351	11644973
LP6007567-DNA_A01_amplicon3_BFB_1	LP6007520-DNA_A01_amplicon9_Complex non-cyclic_1	0.160844	74.1776	0.306115	0.216842	0.104846	0.867366	0.419386	0	0	0.394111	0	0	3	23	1638162	1888662	3906099
LP6005500-DNA_G01_amplicon3_BFB_1	LP6008341-DNA_B02_amplicon3_Complex non-cyclic_1	0.160839	74.1776	0.306128	0.0748675	0.24681	0.29947	0.98724	0	0	0.298316	0	0	5	3	842511	2813339	853400
LP2000333-DNA_A01_amplicon6_Linear amplification_1	954-24220-219U-34_amplicon4_Linear amplification_1	0.160792	74.1776	0.306246	0.25	0.0715835	1	0.286334	0	0	0.286334	0	0	0	1	455957	455957	1592396
LP2000333-DNA_A01_amplicon6_Linear amplification_1	954-24205-298T-35_amplicon4_Linear amplification_1	0.160792	74.1776	0.306246	0.25	0.0715835	1	0.286334	0	0	0.286334	0	0	0	1	455957	455957	1592396
SS6003111_amplicon4_ecDNA_1	LP6008341-DNA_B02_amplicon3_Complex non-cyclic_1	0.160616	74.0132	0.30669	0.136672	0.184559	0.546689	0.738236	0	0	0.457923	0	0	4	3	630011	1152413	853400
LP6005334-DNA_G01_amplicon2_ecDNA_1	LP6008269-DNA_F03_amplicon1_BFB_1	0.160608	74.0132	0.30671	0.169464	0.151751	0.377857	0.178434	0.1	0.142857	0.137915	0.0625	1	10	7	602208	1593745	3374968
LP6005690-DNA_B03_amplicon6_ecDNA_1	LP6005409-DNA_H01_amplicon10_BFB_1	0.160574	74.0132	0.306795	0.25	0.0711481	1	0.284592	0	0	0.284592	0	0	3	12	656362	656362	2306324
LP6005500-DNA_D01_amplicon1_ecDNA_1	LP6008269-DNA_A05_amplicon1_BFB_1	0.160336	74.0132	0.307395	0.25	0.0706717	1	0.282687	0	0	0.282687	0	0	10	9	2613624	2613624	9245651
SM-4AX85_amplicon2_ecDNA_1	LP6008267-DNA_F01_amplicon8_BFB_1	0.160199	73.8487	0.307742	0.109232	0.211165	0.436929	0.84466	0	0	0.404431	0	0	16	5	2540474	5814389	3007690
LP6007422-DNA_A01_amplicon2_Complex non-cyclic_1	997-24601-184V-32_amplicon2_Complex non-cyclic_1	0.160135	73.6842	0.307903	0.209386	0.110884	0.837543	0.443536	0	0	0.408401	0	0	2	4	2899215	3461573	6536590
954-24971N-298T-GST_amplicon7_Linear amplification_1	303-23599-41K-35_amplicon2_Linear amplification_1	0.160126	73.6842	0.307926	0.0741169	0.246135	0.296467	0.984538	0	0	0.295093	0	0	0	0	41962	141540	42621
SM-4AX85_amplicon2_ecDNA_1	LP6005500-DNA_B03_amplicon1_Linear amplification_1	0.160078	73.6842	0.308046	0.103039	0.217117	0.412157	0.868468	0	0	0.387941	0	0	16	2	2396441	5814389	2759389
LP6005690-DNA_D02_amplicon4_Linear amplification_1	LP6005935-DNA_E01_amplicon1_ecDNA_1	0.160049	73.6842	0.308119	0.20928	0.110819	0.837122	0.443274	0	0	0.408078	0	0	3	28	3346385	3997489	7549245
TCGA-5f63577f748f5420f6d4c418af53b416_amplicon4_Linear amplification_1	LP6008460-DNA_A03_amplicon15_Complex non-cyclic_1	0.160014	73.6842	0.308208	0.0973204	0.222708	0.389282	0.890832	0	0	0.371557	0	0	1	5	1268996	3259841	1424506
TCGA-772ba6cf7583e12d3088feb90685bc2f_amplicon1_Linear amplification_1	LP6005334-DNA_E01_amplicon1_Linear amplification_1	0.159924	73.6842	0.308437	0.0698473	0.25	0.279389	1	0	0	0.279389	0	0	0	1	203963	730032	203963
LP2000333-DNA_A01_amplicon6_Linear amplification_1	740-24247-138M-36_amplicon4_BFB_1	0.159916	73.6842	0.308456	0.25	0.0698321	1	0.279328	0	0	0.279328	0	0	0	2	455957	455957	1632334
LP6008267-DNA_C01_amplicon2_Complex non-cyclic_1	954-24214-219U-36_amplicon4_Linear amplification_1	0.159863	73.6842	0.308591	0.0697258	0.25	0.278903	1	0	0	0.278903	0	0	6	1	1692396	6068041	1692396
LP6008267-DNA_C01_amplicon2_Complex non-cyclic_1	954-24208-298T-34_amplicon4_Linear amplification_1	0.159863	73.6842	0.308591	0.0697258	0.25	0.278903	1	0	0	0.278903	0	0	6	1	1692396	6068041	1692396
833-24010-30T-31_amplicon9_ecDNA_1	74-24714-230T-31_amplicon3_Complex non-cyclic_1	0.159812	73.6842	0.308721	0.174076	0.145547	0.696304	0.582188	0	0	0.464293	0	0	18	9	1396180	2005129	2398161
623-23710-1O-36_amplicon6_BFB_1	396-24457-98A-37_amplicon13_Linear amplification_1	0.159772	73.6842	0.308822	0.0695435	0.25	0.278174	1	0	0	0.278174	0	0	3	1	861006	3095208	861006
SS6003111_amplicon4_ecDNA_1	184-24331-16R-29_amplicon1_Linear amplification_1	0.159767	73.6842	0.308833	0.245584	0.07395	0.982338	0.2958	0	0	0.294235	0	0	4	0	1132059	1152413	3827107
SS6003111_amplicon4_ecDNA_1	184-24325-148K-31_amplicon1_Linear amplification_1	0.159767	73.6842	0.308833	0.245584	0.07395	0.982338	0.2958	0	0	0.294235	0	0	4	0	1132059	1152413	3827107
TCGA-2d662d4c66d34a152517911cd2f38cb2_amplicon4_ecDNA_1	568-24888-191U-31_amplicon9_BFB_1	0.159715	73.6842	0.308966	0.12114	0.198289	0.484562	0.793158	0	0	0.430199	0	0	32	24	7429594	15332612	9367108
LP6008051-DNA_E01_amplicon1_ecDNA_1	623-23710-1O-36_amplicon9_ecDNA_1	0.15968	73.6842	0.309053	0.0693607	0.25	0.277443	1	0	0	0.277443	0	0	7	3	822971	2966271	822971
LP6007567-DNA_A01_amplicon3_BFB_1	LP6007416-DNA_A01_amplicon1_BFB_1	0.159631	73.6842	0.309177	0.216842	0.102421	0.867366	0.409685	0	0	0.385533	0	0	3	4	1638162	1888662	3998586
LP6005690-DNA_D02_amplicon4_Linear amplification_1	LP2000108-DNA_A01_amplicon3_Linear amplification_1	0.159561	73.6842	0.309355	0.069123	0.25	0.276492	1	0	0	0.276492	0	0	3	1	1105273	3997489	1105273
LP2000333-DNA_A01_amplicon6_Linear amplification_1	740-24253-156N-35_amplicon4_Linear amplification_1	0.159478	73.3553	0.309566	0.25	0.0689567	1	0.275827	0	0	0.275827	0	0	0	1	455957	455957	1653056
LP6007424-DNA_A01_amplicon8_ecDNA_1	LP6007414-DNA_A02_amplicon1_BFB_1	0.159304	73.1908	0.310009	0.25	0.0686079	1	0.274432	0	0	0.274432	0	0	2	5	1004965	1004965	3661985
LP6007594_amplicon3_ecDNA_1	266-24145-67T-34_amplicon4_ecDNA_1	0.159197	73.1908	0.31028	0.227537	0.0908574	0.910149	0.36343	0	0	0.350842	0	0	13	18	2891077	3176487	7954982
997-24601-184V-32_amplicon2_Complex non-cyclic_1	512-23977-306R-29_amplicon3_ecDNA_1	0.159185	73.1908	0.310311	0.108964	0.209406	0.435858	0.837625	0	0	0.401901	0	0	4	6	2849024	6536590	3401312
997-24601-184V-32_amplicon2_Complex non-cyclic_1	512-23974-306R-33_amplicon6_Complex non-cyclic_1	0.159185	73.1908	0.310311	0.108964	0.209406	0.435858	0.837625	0	0	0.401901	0	0	4	5	2849024	6536590	3401312
997-24601-184V-32_amplicon2_Complex non-cyclic_1	512-23971-43R-27_amplicon6_ecDNA_1	0.159185	73.1908	0.310311	0.108964	0.209406	0.435858	0.837625	0	0	0.401901	0	0	4	1	2849024	6536590	3401312
997-24601-184V-32_amplicon2_Complex non-cyclic_1	512-23968-43R-32_amplicon6_Complex non-cyclic_1	0.159185	73.1908	0.310311	0.108964	0.209406	0.435858	0.837625	0	0	0.401901	0	0	4	8	2849024	6536590	3401312
LP6005334-DNA_G01_amplicon2_ecDNA_1	74-24714-230T-31_amplicon3_Complex non-cyclic_1	0.159174	73.1908	0.310339	0.17113	0.147218	0.384519	0.25554	0.1	0.111111	0.181359	0.0555556	1	10	9	612826	1593745	2398161
TCGA-2d662d4c66d34a152517911cd2f38cb2_amplicon1_ecDNA_1	LP6005935-DNA_D01_amplicon2_ecDNA_1	0.159171	73.1908	0.310347	0.212665	0.105677	0.85066	0.422708	0	0	0.393506	0	0	10	23	3006606	3534439	7112725
SM-4B296_amplicon4_BFB_1	LP6008341-DNA_F01_amplicon1_BFB_1	0.159097	73.1908	0.310536	0.25	0.0681934	1	0.272773	0	0	0.272773	0	0	5	24	719504	719504	2637735
TCGA-5f63577f748f5420f6d4c418af53b416_amplicon4_Linear amplification_1	LP6008267-DNA_C01_amplicon2_Complex non-cyclic_1	0.15908	73.1908	0.310578	0.206972	0.111188	0.827889	0.444754	0	0	0.407112	0	0	1	6	2698785	3259841	6068041
TCGA-900df92dec9f69b324fb993017cf2432_amplicon4_Complex non-cyclic_1	303-24660-41K-37_amplicon1_ecDNA_1	0.159004	73.1908	0.310773	0.207931	0.110076	0.831726	0.440303	0	0	0.404288	0	0	7	3	3610225	4340644	8199406
TCGA-900df92dec9f69b324fb993017cf2432_amplicon1_Linear amplification_1	TCGA-09bce96b9a5be47b076772cb94f102d7_amplicon6_Linear amplification_1	0.158927	73.1908	0.310967	0.0886878	0.229167	0.354751	0.916668	0	0	0.343668	0	0	0	0	54979	154979	59977
LP6005935-DNA_F02_amplicon2_Linear amplification_1	LP6005690-DNA_A02_amplicon11_ecDNA_1	0.1589	73.1908	0.311038	0.25	0.0677991	1	0.271196	0	0	0.271196	0	0	0	3	185566	185566	684250
LP6008267-DNA_F01_amplicon13_Linear amplification_1	266-24145-67T-34_amplicon9_Linear amplification_1	0.158865	73.1908	0.311127	0.25	0.0677298	1	0.270919	0	0	0.270919	0	0	0	2	455032	455032	1679586
LP2000333-DNA_A01_amplicon6_Linear amplification_1	954-24214-219U-36_amplicon4_Linear amplification_1	0.158677	73.1908	0.311606	0.25	0.0673538	1	0.269415	0	0	0.269415	0	0	0	1	455957	455957	1692396
LP2000333-DNA_A01_amplicon6_Linear amplification_1	954-24208-298T-34_amplicon4_Linear amplification_1	0.158677	73.1908	0.311606	0.25	0.0673538	1	0.269415	0	0	0.269415	0	0	0	1	455957	455957	1692396
LP6008267-DNA_C01_amplicon2_Complex non-cyclic_1	740-24247-138M-36_amplicon4_BFB_1	0.158626	73.1908	0.311737	0.0672513	0.25	0.269005	1	0	0	0.269005	0	0	6	2	1632334	6068041	1632334
SM-4B296_amplicon4_BFB_1	LP6008269-DNA_G03_amplicon1_BFB_1	0.158497	73.0263	0.312065	0.25	0.0669944	1	0.267978	0	0	0.267978	0	0	5	10	719504	719504	2684940
TCGA-900df92dec9f69b324fb993017cf2432_amplicon4_Complex non-cyclic_1	303-23602-162L-38_amplicon1_ecDNA_1	0.158472	73.0263	0.31213	0.207931	0.109012	0.831726	0.436049	0	0	0.400699	0	0	7	11	3610225	4340644	8279406
LP6005690-DNA_A02_amplicon1_ecDNA_1	LP6005409-DNA_F02_amplicon1_Linear amplification_1	0.158224	72.8618	0.312765	0.0664476	0.25	0.26579	1	0	0	0.26579	0	0	2	2	349881	1316380	349881
SS6003111_amplicon4_ecDNA_1	LP6005690-DNA_D02_amplicon4_Linear amplification_1	0.158191	72.8618	0.312848	0.245584	0.0707981	0.982338	0.283193	0	0	0.281758	0	0	4	3	1132059	1152413	3997489
LP6007520-DNA_A01_amplicon2_BFB_1	LP6008280-DNA_E02_amplicon15_BFB_1	0.157999	72.6974	0.313341	0.0705552	0.245443	0.282221	0.981771	0	0	0.28075	0	0	15	11	2320069	8220757	2363147
SM-4B295_amplicon4_ecDNA_1	163-23749-256R-35_amplicon4_BFB_1	0.157888	72.6974	0.313625	0.170579	0.145198	0.630593	0.39329	0.0172414	0.0625	0.319646	0.0136986	1	58	16	1301647	2064164	3309634
LP6008267-DNA_C01_amplicon2_Complex non-cyclic_1	954-24220-219U-34_amplicon4_Linear amplification_1	0.157803	72.6974	0.313844	0.0656059	0.25	0.262423	1	0	0	0.262423	0	0	6	1	1592396	6068041	1592396
LP6008267-DNA_C01_amplicon2_Complex non-cyclic_1	954-24205-298T-35_amplicon4_Linear amplification_1	0.157803	72.6974	0.313844	0.0656059	0.25	0.262423	1	0	0	0.262423	0	0	6	1	1592396	6068041	1592396
396-24457-98A-37_amplicon2_Linear amplification_1	163-24735-256R-37_amplicon6_Linear amplification_1	0.157651	72.6974	0.314234	0.205867	0.109435	0.823468	0.437741	0	0	0.400187	0	0	1	1	646775	785428	1477529
396-24457-98A-37_amplicon2_Linear amplification_1	163-23740-14O-37_amplicon6_BFB_1	0.157651	72.6974	0.314234	0.205867	0.109435	0.823468	0.437741	0	0	0.400187	0	0	1	2	646775	785428	1477529
LP6005690-DNA_B02_amplicon2_Linear amplification_1	623-23710-1O-36_amplicon9_ecDNA_1	0.157626	72.6974	0.314299	0.25	0.0652517	1	0.261007	0	0	0.261007	0	0	1	3	214801	214801	822971
TCGA-2d662d4c66d34a152517911cd2f38cb2_amplicon4_ecDNA_1	LP6007416-DNA_A01_amplicon1_BFB_1	0.157599	72.6974	0.314369	0.0651974	0.25	0.26079	1	0	0	0.26079	0	0	32	4	3998586	15332612	3998586
LP6007424-DNA_A01_amplicon8_ecDNA_1	LP6005935-DNA_H01_amplicon3_ecDNA_1	0.157453	72.6974	0.314743	0.25	0.0649068	1	0.259627	0	0	0.259627	0	0	2	19	1004965	1004965	3870799
997-24601-184V-32_amplicon2_Complex non-cyclic_1	954-24214-219U-36_amplicon4_Linear amplification_1	0.157364	72.6974	0.314974	0.0647278	0.25	0.258911	1	0	0	0.258911	0	0	4	1	1692396	6536590	1692396
997-24601-184V-32_amplicon2_Complex non-cyclic_1	954-24208-298T-34_amplicon4_Linear amplification_1	0.157364	72.6974	0.314974	0.0647278	0.25	0.258911	1	0	0	0.258911	0	0	4	1	1692396	6536590	1692396
TCGA-900df92dec9f69b324fb993017cf2432_amplicon2_Complex non-cyclic_1	568-24888-191U-31_amplicon9_BFB_1	0.157193	72.5329	0.315413	0.133987	0.180399	0.53595	0.721597	0	0	0.444117	0	0	3	24	6759281	12611777	9367108
LP6007520-DNA_A01_amplicon9_Complex non-cyclic_1	LP6007424-DNA_A01_amplicon8_ecDNA_1	0.15716	72.5329	0.315499	0.0643202	0.25	0.257281	1	0	0	0.257281	0	0	23	2	1004965	3906099	1004965
LP6005935-DNA_E01_amplicon1_ecDNA_1	184-24331-16R-29_amplicon1_Linear amplification_1	0.157095	72.5329	0.315667	0.105696	0.208494	0.422785	0.833974	0	0	0.389963	0	0	28	0	3191709	7549245	3827107
LP6005935-DNA_E01_amplicon1_ecDNA_1	184-24325-148K-31_amplicon1_Linear amplification_1	0.157095	72.5329	0.315667	0.105696	0.208494	0.422785	0.833974	0	0	0.389963	0	0	28	0	3191709	7549245	3827107
LP6008267-DNA_C01_amplicon2_Complex non-cyclic_1	740-24253-156N-35_amplicon4_Linear amplification_1	0.157059	72.5329	0.315761	0.0672513	0.246866	0.269005	0.987464	0	0	0.26809	0	0	6	1	1632334	6068041	1653056
TCGA-09bce96b9a5be47b076772cb94f102d7_amplicon6_Linear amplification_1	954-24208-298T-34_amplicon5_Linear amplification_1	0.156999	72.5329	0.315914	0.25	0.0639984	1	0.255994	0	0	0.255994	0	0	0	0	59977	59977	234291
TCGA-900df92dec9f69b324fb993017cf2432_amplicon1_Linear amplification_1	303-24660-41K-37_amplicon4_Linear amplification_1	0.156905	72.3684	0.316157	0.248385	0.0654256	0.993541	0.261702	0	0	0.261258	0	0	0	0	153978	154979	588371
TCGA-900df92dec9f69b324fb993017cf2432_amplicon1_Linear amplification_1	303-23602-162L-38_amplicon4_Linear amplification_1	0.156905	72.3684	0.316157	0.248385	0.0654256	0.993541	0.261702	0	0	0.261258	0	0	0	0	153978	154979	588371
TCGA-900df92dec9f69b324fb993017cf2432_amplicon1_Linear amplification_1	303-23599-41K-35_amplicon4_Linear amplification_1	0.156905	72.3684	0.316157	0.248385	0.0654256	0.993541	0.261702	0	0	0.261258	0	0	0	1	153978	154979	588371
LP6007512-DNA_A01_amplicon8_BFB_1	295-24184-215U-26_amplicon13_BFB_1	0.156904	72.3684	0.31616	0.230024	0.0837847	0.920094	0.335139	0	0	0.325661	0	0	6	14	1210267	1315373	3611239
LP6007512-DNA_A01_amplicon8_BFB_1	295-24175-215U-34_amplicon10_BFB_1	0.156904	72.3684	0.31616	0.230024	0.0837847	0.920094	0.335139	0	0	0.325661	0	0	6	18	1210267	1315373	3611239
LP6007512-DNA_A01_amplicon8_BFB_1	295-24169-103S-32_amplicon13_BFB_1	0.156904	72.3684	0.31616	0.230024	0.0837847	0.920094	0.335139	0	0	0.325661	0	0	6	16	1210267	1315373	3611239
LP6005935-DNA_F02_amplicon4_ecDNA_1	LP6005409-DNA_H01_amplicon8_Complex non-cyclic_1	0.15682	72.2039	0.316376	0.25	0.063641	1	0.254564	0	0	0.254564	0	0	2	2	215662	215662	847182
LP6008280-DNA_E03_amplicon1_BFB_1	163-23749-256R-35_amplicon4_BFB_1	0.156757	72.2039	0.316541	0.25	0.0635134	1	0.254054	0	0	0.254054	0	0	7	16	840825	840825	3309634
LP6008280-DNA_E03_amplicon1_BFB_1	422-25123-221S-29_amplicon2_Linear amplification_1	0.15654	71.875	0.317102	0.06308	0.25	0.25232	1	0	0	0.25232	0	0	7	0	212157	840825	212157
LP6007424-DNA_A01_amplicon8_ecDNA_1	LP6007416-DNA_A01_amplicon1_BFB_1	0.156416	71.875	0.317423	0.25	0.0628325	1	0.25133	0	0	0.25133	0	0	2	4	1004965	1004965	3998586
997-24601-184V-32_amplicon9_Complex non-cyclic_1	997-24592-142W-30_amplicon3_Complex non-cyclic_1	0.156399	71.875	0.317468	0.25	0.0627979	1	0.251192	0	0	0.251192	0	0	3	7	2194755	2194755	8737372
997-24601-184V-32_amplicon9_Complex non-cyclic_1	997-24595-142W-33_amplicon2_Complex non-cyclic_1	0.156396	71.875	0.317475	0.25	0.0627924	1	0.25117	0	0	0.25117	0	0	3	9	2194755	2194755	8738142
833-24010-30T-31_amplicon9_ecDNA_1	779-24094-67M-28_amplicon5_BFB_1	0.156291	71.875	0.317748	0.17457	0.138012	0.698281	0.552047	0	0	0.445727	0	0	18	14	1400144	2005129	2536277
833-24010-30T-31_amplicon9_ecDNA_1	779-24091-67M-31_amplicon5_BFB_1	0.156291	71.875	0.317748	0.17457	0.138012	0.698281	0.552047	0	0	0.445727	0	0	18	18	1400144	2005129	2536277
833-24010-30T-31_amplicon9_ecDNA_1	779-24085-103J-25_amplicon5_BFB_1	0.156291	71.875	0.317748	0.17457	0.138012	0.698281	0.552047	0	0	0.445727	0	0	18	19	1400144	2005129	2536277
SS6003115_amplicon5_ecDNA_1	SM-4B296_amplicon4_BFB_1	0.156283	71.875	0.317768	0.0625665	0.25	0.250266	1	0	0	0.250266	0	0	23	5	719504	2874958	719504
LP6007512-DNA_A01_amplicon8_BFB_1	LP6005334-DNA_H03_amplicon2_ecDNA_1	0.156219	71.875	0.317936	0.25	0.0624374	1	0.249749	0	0	0.249749	0	0	6	83	1315373	1315373	5266771
997-24601-184V-32_amplicon2_Complex non-cyclic_1	740-24247-138M-36_amplicon4_BFB_1	0.156215	71.875	0.317944	0.0624306	0.25	0.249723	1	0	0	0.249723	0	0	4	2	1632334	6536590	1632334
SM-4B296_amplicon4_BFB_1	LP6008141-DNA_F01_amplicon1_Complex non-cyclic_1	0.156174	71.875	0.318051	0.146061	0.166288	0.584244	0.665151	0	0	0.451461	0	0	5	4	420366	719504	631986
LP6005935-DNA_E01_amplicon1_ecDNA_1	609-24915-125T-29_amplicon2_Linear amplification_1	0.156145	71.875	0.318127	0.0978565	0.214433	0.391426	0.857733	0	0	0.367563	0	0	28	0	2954972	7549245	3445094
LP6008280-DNA_E03_amplicon1_BFB_1	LP6008269-DNA_F03_amplicon1_BFB_1	0.156142	71.875	0.318135	0.25	0.0622839	1	0.249136	0	0	0.249136	0	0	7	7	840825	840825	3374968
LP6007512-DNA_A01_amplicon8_BFB_1	74-24714-230T-31_amplicon3_Complex non-cyclic_1	0.156134	71.875	0.318156	0.201659	0.110609	0.806637	0.442434	0	0	0.40001	0	0	6	9	1061028	1315373	2398161
LP6005935-DNA_F01_amplicon1_Linear amplification_1	LP2000108-DNA_A01_amplicon3_Linear amplification_1	0.155977	71.875	0.318563	0.235	0.0769543	0.940001	0.307817	0	0	0.301886	0	0	2	1	340222	361938	1105273
TCGA-a10f0e9c2d07b53a9b624701a0351175_amplicon3_Linear amplification_1	LP6005935-DNA_E01_amplicon1_ecDNA_1	0.155796	71.7105	0.319034	0.25	0.0615924	1	0.24637	0	0	0.24637	0	0	1	28	1859904	1859904	7549245
TCGA-900df92dec9f69b324fb993017cf2432_amplicon2_Complex non-cyclic_1	LP6007594_amplicon3_ecDNA_2	0.155743	71.7105	0.319174	0.0626686	0.248816	0.250674	0.995266	0	0	0.250376	0	0	3	13	3161449	12611777	3176487
TCGA-900df92dec9f69b324fb993017cf2432_amplicon2_Complex non-cyclic_1	LP6007594_amplicon3_ecDNA_1	0.155743	71.7105	0.319174	0.0626686	0.248816	0.250674	0.995266	0	0	0.250376	0	0	3	13	3161449	12611777	3176487
TCGA-5f63577f748f5420f6d4c418af53b416_amplicon4_Linear amplification_1	LP6008341-DNA_B02_amplicon3_Complex non-cyclic_1	0.155712	71.7105	0.319255	0.0646129	0.24681	0.258452	0.98724	0	0	0.257591	0	0	1	3	842511	3259841	853400
LP6008267-DNA_C01_amplicon2_Complex non-cyclic_1	184-24331-16R-29_amplicon1_Linear amplification_1	0.155613	71.7105	0.319512	0.120372	0.190854	0.481486	0.763417	0	0	0.41897	0	0	6	0	2921677	6068041	3827107
LP6008267-DNA_C01_amplicon2_Complex non-cyclic_1	184-24325-148K-31_amplicon1_Linear amplification_1	0.155613	71.7105	0.319512	0.120372	0.190854	0.481486	0.763417	0	0	0.41897	0	0	6	0	2921677	6068041	3827107
SS6003111_amplicon4_ecDNA_1	LP6008141-DNA_A01_amplicon1_Linear amplification_1	0.155587	71.7105	0.319581	0.231657	0.0795163	0.926627	0.318065	0	0	0.310252	0	0	4	2	1067857	1152413	3357351
LP6008337-DNA_A06_amplicon1_ecDNA_1	LP6007401-DNA_A01_amplicon2_ecDNA_1	0.155511	71.7105	0.319778	0.18585	0.125172	0.368399	0.417355	0.125	0.0277778	0.24328	0.04	2	16	36	1326755	3601410	3178959
997-24601-184V-32_amplicon2_Complex non-cyclic_1	954-24220-219U-34_amplicon4_Linear amplification_1	0.155452	71.7105	0.319933	0.0609032	0.25	0.243613	1	0	0	0.243613	0	0	4	1	1592396	6536590	1592396
997-24601-184V-32_amplicon2_Complex non-cyclic_1	954-24205-298T-35_amplicon4_Linear amplification_1	0.155452	71.7105	0.319933	0.0609032	0.25	0.243613	1	0	0	0.243613	0	0	4	1	1592396	6536590	1592396
LP6005690-DNA_B03_amplicon6_ecDNA_1	LP6005409-DNA_F01_amplicon1_BFB_1	0.155365	71.7105	0.320158	0.233513	0.0772177	0.934052	0.308871	0	0	0.302279	0	0	3	10	613076	656362	1984894
LP6007520-DNA_A01_amplicon9_Complex non-cyclic_1	LP6005935-DNA_H01_amplicon3_ecDNA_1	0.155283	71.7105	0.320374	0.154578	0.155988	0.618312	0.623951	0	0	0.450451	0	0	23	19	2415187	3906099	3870799
LP6005690-DNA_A02_amplicon10_Complex non-cyclic_1	266-24145-67T-34_amplicon4_ecDNA_1	0.155274	71.7105	0.320396	0.248808	0.0617402	0.995234	0.246961	0	0	0.246669	0	0	2	18	1964570	1973978	7954982
LP6008341-DNA_B02_amplicon3_Complex non-cyclic_1	279-24744-53P-32_amplicon3_Linear amplification_1	0.155203	71.5461	0.320582	0.24681	0.0635965	0.98724	0.254386	0	0	0.253552	0	0	3	0	842511	853400	3311940
997-24601-184V-32_amplicon2_Complex non-cyclic_1	626-24028-12X-34_amplicon2_BFB_1	0.15519	71.5461	0.320616	0.19307	0.11731	0.772279	0.469241	0	0	0.412206	0	0	4	11	5048073	6536590	10757965
LP6007424-DNA_A01_amplicon9_Linear amplification_1	623-23713-1O-35_amplicon8_ecDNA_1	0.155147	71.5461	0.32073	0.25	0.0602933	1	0.241173	0	0	0.241173	0	0	1	2	222596	222596	922971
TCGA-5f63577f748f5420f6d4c418af53b416_amplicon4_Linear amplification_1	43-25093-29P-30_amplicon1_Complex non-cyclic_1	0.15501	71.5461	0.321087	0.120971	0.189049	0.483886	0.756195	0	0	0.418583	0	0	1	2	1577390	3259841	2085956
TCGA-900df92dec9f69b324fb993017cf2432_amplicon2_Complex non-cyclic_1	LP6007520-DNA_A01_amplicon9_Complex non-cyclic_1	0.155001	71.5461	0.321111	0.0733084	0.236694	0.293234	0.946775	0	0	0.288478	0	0	3	23	3698198	12611777	3906099
LP6005500-DNA_G01_amplicon3_BFB_1	LP6008141-DNA_A01_amplicon1_Linear amplification_1	0.154884	71.5461	0.321417	0.168539	0.141229	0.674155	0.564918	0	0	0.443753	0	0	5	2	1896627	2813339	3357351
TCGA-2d662d4c66d34a152517911cd2f38cb2_amplicon4_ecDNA_1	LP6007414-DNA_A02_amplicon1_BFB_1	0.154855	71.5461	0.321495	0.0597091	0.25	0.238836	1	0	0	0.238836	0	0	32	5	3661985	15332612	3661985
LP6008341-DNA_B02_amplicon3_Complex non-cyclic_1	LP6008141-DNA_A01_amplicon1_Linear amplification_1	0.154773	71.5461	0.321708	0.24681	0.0627363	0.98724	0.250945	0	0	0.250134	0	0	3	2	842511	853400	3357351
TCGA-b3b81876992ec5dda2430b9fe506aca2_amplicon6_ecDNA_1	LP6008337-DNA_A06_amplicon1_ecDNA_1	0.154676	71.3816	0.321963	0.25	0.0593518	1	0.237407	0	0	0.237407	0	0	4	16	855000	855000	3601410
997-24601-184V-32_amplicon2_Complex non-cyclic_1	740-24253-156N-35_amplicon4_Linear amplification_1	0.154648	71.3816	0.322035	0.0624306	0.246866	0.249723	0.987464	0	0	0.248933	0	0	4	1	1632334	6536590	1653056
997-24601-184V-32_amplicon2_Complex non-cyclic_1	626-24022-238S-33_amplicon2_BFB_1	0.154625	71.3816	0.322096	0.192305	0.116946	0.76922	0.467783	0	0	0.410212	0	0	4	14	5028073	6536590	10748733
TCGA-b3b81876992ec5dda2430b9fe506aca2_amplicon6_ecDNA_1	295-24184-215U-26_amplicon13_BFB_1	0.154595	71.3816	0.322175	0.25	0.0591902	1	0.236761	0	0	0.236761	0	0	4	14	855000	855000	3611239
TCGA-b3b81876992ec5dda2430b9fe506aca2_amplicon6_ecDNA_1	295-24175-215U-34_amplicon10_BFB_1	0.154595	71.3816	0.322175	0.25	0.0591902	1	0.236761	0	0	0.236761	0	0	4	18	855000	855000	3611239
TCGA-b3b81876992ec5dda2430b9fe506aca2_amplicon6_ecDNA_1	295-24169-103S-32_amplicon13_BFB_1	0.154595	71.3816	0.322175	0.25	0.0591902	1	0.236761	0	0	0.236761	0	0	4	16	855000	855000	3611239
LP6008269-DNA_G03_amplicon1_BFB_1	391-23521-155R-31_amplicon1_BFB_1	0.154482	71.2171	0.322472	0.247976	0.0609887	0.991903	0.243955	0	0	0.24347	0	0	10	32	2663199	2684940	10916771
SS6003111_amplicon4_ecDNA_1	LP6005935-DNA_F01_amplicon1_Linear amplification_1	0.154403	71.2171	0.322679	0.0738064	0.235	0.295226	0.940001	0	0	0.289765	0	0	4	2	340222	1152413	361938
SS6003111_amplicon4_ecDNA_1	LP6007422-DNA_A01_amplicon2_Complex non-cyclic_1	0.154389	71.2171	0.322715	0.231657	0.0771222	0.926627	0.308489	0	0	0.301133	0	0	4	2	1067857	1152413	3461573
LP6008341-DNA_B02_amplicon3_Complex non-cyclic_1	512-23974-306R-33_amplicon6_Complex non-cyclic_1	0.154368	71.2171	0.322773	0.24681	0.0619254	0.98724	0.247702	0	0	0.246911	0	0	3	5	842511	853400	3401312
LP6008341-DNA_B02_amplicon3_Complex non-cyclic_1	512-23971-43R-27_amplicon6_ecDNA_1	0.154368	71.2171	0.322773	0.24681	0.0619254	0.98724	0.247702	0	0	0.246911	0	0	3	1	842511	853400	3401312
LP6008341-DNA_B02_amplicon3_Complex non-cyclic_1	512-23968-43R-32_amplicon6_Complex non-cyclic_1	0.154368	71.2171	0.322773	0.24681	0.0619254	0.98724	0.247702	0	0	0.246911	0	0	3	8	842511	853400	3401312
997-24598-184V-29_amplicon3_Complex non-cyclic_1	184-24331-16R-29_amplicon1_Linear amplification_1	0.154269	71.2171	0.323033	0.0941297	0.214408	0.376519	0.857633	0	0	0.35437	0	0	8	0	3282253	8717372	3827107
997-24598-184V-29_amplicon3_Complex non-cyclic_1	184-24325-148K-31_amplicon1_Linear amplification_1	0.154269	71.2171	0.323033	0.0941297	0.214408	0.376519	0.857633	0	0	0.35437	0	0	8	0	3282253	8717372	3827107
512-23977-306R-29_amplicon6_Complex non-cyclic_1	266-24145-67T-34_amplicon9_Linear amplification_1	0.15423	71.2171	0.323134	0.102409	0.206052	0.409634	0.824209	0	0	0.376721	0	0	10	2	1384330	3379428	1679586
396-24457-98A-37_amplicon2_Linear amplification_1	163-23743-14O-35_amplicon6_Linear amplification_1	0.154183	71.2171	0.32326	0.205867	0.102498	0.823468	0.409992	0	0	0.376869	0	0	1	1	646775	785428	1577529
997-24598-184V-29_amplicon3_Complex non-cyclic_1	609-24915-125T-29_amplicon2_Linear amplification_1	0.154172	71.2171	0.323287	0.0873404	0.221004	0.349362	0.884015	0	0	0.33405	0	0	8	0	3045516	8717372	3445094
997-24592-142W-30_amplicon3_Complex non-cyclic_1	184-24331-16R-29_amplicon1_Linear amplification_1	0.154161	71.2171	0.323316	0.0939142	0.214408	0.375657	0.857633	0	0	0.353606	0	0	7	0	3282253	8737372	3827107
997-24592-142W-30_amplicon3_Complex non-cyclic_1	184-24325-148K-31_amplicon1_Linear amplification_1	0.154161	71.2171	0.323316	0.0939142	0.214408	0.375657	0.857633	0	0	0.353606	0	0	7	0	3282253	8737372	3827107
997-24595-142W-33_amplicon2_Complex non-cyclic_1	184-24331-16R-29_amplicon1_Linear amplification_1	0.154157	71.2171	0.323327	0.0939059	0.214408	0.375624	0.857633	0	0	0.353577	0	0	9	0	3282253	8738142	3827107
997-24595-142W-33_amplicon2_Complex non-cyclic_1	184-24325-148K-31_amplicon1_Linear amplification_1	0.154157	71.2171	0.323327	0.0939059	0.214408	0.375624	0.857633	0	0	0.353577	0	0	9	0	3282253	8738142	3827107
LP6005690-DNA_B02_amplicon2_Linear amplification_1	623-23713-1O-35_amplicon8_ecDNA_1	0.154091	71.2171	0.323501	0.25	0.0581819	1	0.232728	0	0	0.232728	0	0	1	2	214801	214801	922971
997-24592-142W-30_amplicon3_Complex non-cyclic_1	609-24915-125T-29_amplicon2_Linear amplification_1	0.154072	71.2171	0.323551	0.0871405	0.221004	0.348562	0.884015	0	0	0.333319	0	0	7	0	3045516	8737372	3445094
997-24595-142W-33_amplicon2_Complex non-cyclic_1	609-24915-125T-29_amplicon2_Linear amplification_1	0.154068	71.2171	0.323561	0.0871328	0.221004	0.348531	0.884015	0	0	0.333291	0	0	9	0	3045516	8738142	3445094
779-24094-67M-28_amplicon5_BFB_1	391-23521-155R-31_amplicon1_BFB_1	0.154041	71.2171	0.323633	0.25	0.0580821	1	0.232328	0	0	0.232328	0	0	14	32	2536277	2536277	10916771
LP6005409-DNA_A02_amplicon2_BFB_1	LP6007401-DNA_A01_amplicon2_ecDNA_1	0.154018	71.2171	0.323695	0.19717	0.110865	0.601178	0.360129	0.0625	0.0277778	0.290682	0.0196078	1	16	36	1144834	1904317	3178959
LP6008341-DNA_B02_amplicon3_Complex non-cyclic_1	609-24915-125T-29_amplicon2_Linear amplification_1	0.153974	71.2171	0.323809	0.24681	0.0611385	0.98724	0.244554	0	0	0.243783	0	0	3	0	842511	853400	3445094
568-24888-191U-31_amplicon9_BFB_1	266-24145-67T-34_amplicon4_ecDNA_1	0.153913	71.2171	0.32397	0.136894	0.170933	0.297574	0.350398	0.0833333	0.111111	0.191776	0.05	2	24	18	2787409	9367108	7954982
LP6007422-DNA_A01_amplicon2_Complex non-cyclic_1	LP6008341-DNA_B02_amplicon3_Complex non-cyclic_1	0.153829	71.2171	0.324193	0.0608474	0.24681	0.24339	0.98724	0	0	0.242626	0	0	2	3	842511	3461573	853400
LP6007512-DNA_A01_amplicon8_BFB_1	779-24094-67M-28_amplicon5_BFB_1	0.153694	71.2171	0.324548	0.202413	0.104976	0.80965	0.419904	0	0	0.382175	0	0	6	14	1064992	1315373	2536277
LP6007512-DNA_A01_amplicon8_BFB_1	779-24091-67M-31_amplicon5_BFB_1	0.153694	71.2171	0.324548	0.202413	0.104976	0.80965	0.419904	0	0	0.382175	0	0	6	18	1064992	1315373	2536277
LP6007512-DNA_A01_amplicon8_BFB_1	779-24085-103J-25_amplicon5_BFB_1	0.153694	71.2171	0.324548	0.202413	0.104976	0.80965	0.419904	0	0	0.382175	0	0	6	19	1064992	1315373	2536277
LP6005334-DNA_H03_amplicon2_ecDNA_1	833-24010-30T-31_amplicon9_ecDNA_1	0.1536	71.2171	0.324796	0.0847064	0.222494	0.338826	0.889976	0	0	0.325204	0	0	83	18	1784517	5266771	2005129
TCGA-900df92dec9f69b324fb993017cf2432_amplicon2_Complex non-cyclic_1	LP6005935-DNA_H01_amplicon3_ecDNA_1	0.153588	71.2171	0.324829	0.0721378	0.235038	0.288551	0.940153	0	0	0.283346	0	0	3	19	3639142	12611777	3870799
SS6003115_amplicon5_ecDNA_1	LP6005690-DNA_B03_amplicon6_ecDNA_1	0.153538	71.2171	0.324961	0.0570758	0.25	0.228303	1	0	0	0.228303	0	0	23	3	656362	2874958	656362
LP6008267-DNA_E01_amplicon1_BFB_1	LP6007401-DNA_A01_amplicon2_ecDNA_1	0.153467	71.2171	0.325149	0.211089	0.0958446	0.67769	0.300045	0.0555556	0.0277778	0.262575	0.0188679	1	18	36	953831	1407473	3178959
TCGA-a10f0e9c2d07b53a9b624701a0351175_amplicon2_Linear amplification_1	LP6005935-DNA_E01_amplicon1_ecDNA_1	0.153313	71.0526	0.325558	0.25	0.0566252	1	0.226501	0	0	0.226501	0	0	0	28	1709911	1709911	7549245
TCGA-2d662d4c66d34a152517911cd2f38cb2_amplicon4_ecDNA_1	LP6005935-DNA_H01_amplicon3_ecDNA_1	0.153269	71.0526	0.325674	0.0617882	0.244749	0.247153	0.978997	0	0	0.245849	0	0	32	19	3789501	15332612	3870799
SM-4B296_amplicon4_BFB_1	686-23635-1T-32_amplicon2_BFB_1	0.153249	71.0526	0.325725	0.25	0.0564988	1	0.225995	0	0	0.225995	0	0	5	27	719504	719504	3183714
LP6007414-DNA_A02_amplicon1_BFB_1	LP6005500-DNA_E03_amplicon7_Complex non-cyclic_1	0.153175	70.8882	0.325923	0.163524	0.142826	0.0540958	0.0713021	0.2	0.166667	0.0317354	0.1	1	5	6	198098	3661985	2778291
TCGA-8d56dc94d8f191808c30df1a5b307b32_amplicon4_Linear amplification_1	TCGA-1b96c14cf3e78e260ea99962b25dca4f_amplicon3_Linear amplification_1	0.153142	70.7237	0.32601	0.177258	0.129026	0.709033	0.516102	0	0	0.425899	0	0	3	0	50001	70520	96882
LP6005690-DNA_D02_amplicon4_Linear amplification_1	997-24592-142W-30_amplicon3_Complex non-cyclic_1	0.153124	70.7237	0.326057	0.210117	0.0961319	0.840467	0.384527	0	0	0.35837	0	0	3	7	3359759	3997489	8737372
LP6005935-DNA_E01_amplicon1_ecDNA_1	954-24214-219U-36_amplicon4_Linear amplification_1	0.153023	70.7237	0.326327	0.0560452	0.25	0.224181	1	0	0	0.224181	0	0	28	1	1692396	7549245	1692396
LP6005935-DNA_E01_amplicon1_ecDNA_1	954-24208-298T-34_amplicon4_Linear amplification_1	0.153023	70.7237	0.326327	0.0560452	0.25	0.224181	1	0	0	0.224181	0	0	28	1	1692396	7549245	1692396
TCGA-b3b81876992ec5dda2430b9fe506aca2_amplicon2_Linear amplification_1	TCGA-8d56dc94d8f191808c30df1a5b307b32_amplicon4_Linear amplification_1	0.152925	70.5592	0.326586	0.128591	0.177258	0.514366	0.709033	0	0	0.424716	0	0	0	3	50001	97209	70520
TCGA-5f63577f748f5420f6d4c418af53b416_amplicon4_Linear amplification_1	626-24780-238S-34_amplicon1_BFB_1	0.152919	70.5592	0.326602	0.238948	0.06689	0.955792	0.26756	0	0	0.264289	0	0	1	14	3115729	3259841	11644973
TCGA-a10f0e9c2d07b53a9b624701a0351175_amplicon6_ecDNA_2	512-23977-306R-29_amplicon6_Complex non-cyclic_1	0.152861	70.5592	0.326757	0.103575	0.202146	0.4143	0.808585	0	0	0.377296	0	0	11	10	2732555	6595595	3379428
LP6007422-DNA_A01_amplicon2_Complex non-cyclic_1	LP6005500-DNA_G01_amplicon3_BFB_1	0.152758	70.5592	0.327029	0.136977	0.168539	0.547909	0.674155	0	0	0.433189	0	0	2	5	1896627	3461573	2813339
TCGA-900df92dec9f69b324fb993017cf2432_amplicon1_Linear amplification_1	954-24220-219U-34_amplicon5_Linear amplification_1	0.152658	70.5592	0.327296	0.0553156	0.25	0.221262	1	0	0	0.221262	0	0	0	0	34291	154979	34291
TCGA-900df92dec9f69b324fb993017cf2432_amplicon1_Linear amplification_1	954-24214-219U-36_amplicon5_Linear amplification_1	0.152658	70.5592	0.327296	0.0553156	0.25	0.221262	1	0	0	0.221262	0	0	0	0	34291	154979	34291
TCGA-900df92dec9f69b324fb993017cf2432_amplicon1_Linear amplification_1	954-24205-298T-35_amplicon5_Linear amplification_1	0.152658	70.5592	0.327296	0.0553156	0.25	0.221262	1	0	0	0.221262	0	0	0	0	34291	154979	34291
LP6005935-DNA_E01_amplicon1_ecDNA_1	997-24601-184V-32_amplicon2_Complex non-cyclic_1	0.152618	70.5592	0.327403	0.141646	0.16359	0.566583	0.654359	0	0	0.436076	0	0	28	4	4277275	7549245	6536590
997-24598-184V-29_amplicon3_Complex non-cyclic_1	43-23593-29P-28_amplicon1_Complex non-cyclic_1	0.152557	70.5592	0.327565	0.0631545	0.241959	0.252618	0.967835	0	0	0.250515	0	0	8	4	2202165	8717372	2275351
LP6005500-DNA_G01_amplicon3_BFB_1	LP6008267-DNA_C01_amplicon2_Complex non-cyclic_1	0.152541	70.5592	0.327607	0.208442	0.0966403	0.833767	0.386561	0	0	0.3589	0	0	5	6	2345669	2813339	6068041
997-24592-142W-30_amplicon3_Complex non-cyclic_1	43-23593-29P-28_amplicon1_Complex non-cyclic_1	0.152484	70.5592	0.327758	0.0630099	0.241959	0.25204	0.967835	0	0	0.249946	0	0	7	4	2202165	8737372	2275351
997-24595-142W-33_amplicon2_Complex non-cyclic_1	43-23593-29P-28_amplicon1_Complex non-cyclic_1	0.152482	70.5592	0.327765	0.0630044	0.241959	0.252018	0.967835	0	0	0.249924	0	0	9	4	2202165	8738142	2275351
74-24714-230T-31_amplicon3_Complex non-cyclic_1	391-23521-155R-31_amplicon1_BFB_1	0.15246	70.5592	0.327824	0.25	0.0549192	1	0.219677	0	0	0.219677	0	0	9	32	2398161	2398161	10916771
TCGA-b3b81876992ec5dda2430b9fe506aca2_amplicon6_ecDNA_1	686-24669-1T-32_amplicon2_BFB_1	0.152429	70.5592	0.327904	0.25	0.054859	1	0.219436	0	0	0.219436	0	0	4	50	855000	855000	3896353
TCGA-a10f0e9c2d07b53a9b624701a0351175_amplicon3_Linear amplification_1	997-24601-184V-32_amplicon2_Complex non-cyclic_1	0.152411	70.5592	0.327953	0.237301	0.0675211	0.949205	0.270084	0	0	0.266236	0	0	1	4	1765431	1859904	6536590
LP6005690-DNA_D02_amplicon4_Linear amplification_1	997-24598-184V-29_amplicon3_Complex non-cyclic_1	0.152322	70.5592	0.328189	0.208866	0.0957788	0.835464	0.383115	0	0	0.356237	0	0	3	8	3339759	3997489	8717372
LP6005334-DNA_E02_amplicon2_Linear amplification_1	LP6008341-DNA_B01_amplicon1_Linear amplification_1	0.152315	70.5592	0.32821	0.25	0.0546295	1	0.218518	0	0	0.218518	0	0	0	0	55924	55924	255924
LP6005690-DNA_A02_amplicon3_Complex non-cyclic_1	LP6008269-DNA_A05_amplicon1_BFB_1	0.152305	70.5592	0.328236	0.25	0.0546098	1	0.218439	0	0	0.218439	0	0	2	9	2019614	2019614	9245651
LP6005500-DNA_H01_amplicon1_ecDNA_1	LP6005334-DNA_B02_amplicon3_Complex non-cyclic_1	0.152298	70.5592	0.328255	0.227768	0.0768276	0.911072	0.30731	0	0	0.298361	0	0	5	5	527915	579444	1717856
TCGA-a10f0e9c2d07b53a9b624701a0351175_amplicon3_Linear amplification_1	609-24915-125T-29_amplicon2_Linear amplification_1	0.152255	70.5592	0.328369	0.197751	0.10676	0.791002	0.427039	0	0	0.38374	0	0	1	0	1471188	1859904	3445094
LP6005690-DNA_D02_amplicon4_Linear amplification_1	997-24595-142W-33_amplicon2_Complex non-cyclic_1	0.152209	70.5592	0.328493	0.208866	0.0955512	0.835464	0.382205	0	0	0.35545	0	0	3	9	3339759	3997489	8738142
SM-4B296_amplicon4_BFB_1	163-23749-256R-35_amplicon4_BFB_1	0.152175	70.5592	0.328584	0.25	0.0543492	1	0.217397	0	0	0.217397	0	0	5	16	719504	719504	3309634
SM-4B295_amplicon4_ecDNA_1	LP6008337-DNA_A06_amplicon1_ecDNA_1	0.15204	70.5592	0.328943	0.168208	0.135872	0.621106	0.35599	0.0172414	0.0625	0.292475	0.0136986	1	58	16	1282065	2064164	3601410
LP6005935-DNA_E01_amplicon1_ecDNA_1	740-24247-138M-36_amplicon4_BFB_1	0.152028	70.5592	0.328975	0.0540562	0.25	0.216225	1	0	0	0.216225	0	0	28	2	1632334	7549245	1632334
LP6008341-DNA_B02_amplicon1_ecDNA_2	391-23872-155R-34_amplicon3_BFB_1	0.15194	70.5592	0.32921	0.174102	0.129779	0.321407	0.144116	0.125	0.125	0.110495	0.0666667	2	16	16	952433	2963321	6608804
LP6007436-DNA_A01_amplicon1_BFB_1	LP6008269-DNA_A05_amplicon1_BFB_1	0.151872	70.5592	0.329393	0.25	0.0537434	1	0.214974	0	0	0.214974	0	0	8	9	1987571	1987571	9245651
LP6008341-DNA_B01_amplicon1_Linear amplification_1	LP6008337-DNA_F01_amplicon1_Linear amplification_1	0.151694	70.3947	0.329869	0.0533879	0.25	0.213552	1	0	0	0.213552	0	0	0	0	54653	255924	54653
LP6008341-DNA_B01_amplicon1_Linear amplification_1	LP6008337-DNA_E05_amplicon1_Linear amplification_1	0.151694	70.3947	0.329869	0.0533879	0.25	0.213552	1	0	0	0.213552	0	0	0	0	54653	255924	54653
LP6005690-DNA_A02_amplicon10_Complex non-cyclic_1	568-24888-191U-31_amplicon10_Linear amplification_1	0.151657	70.3947	0.329969	0.0533135	0.25	0.213254	1	0	0	0.213254	0	0	2	0	420959	1973978	420959
SM-4B296_amplicon4_BFB_1	LP6008269-DNA_F03_amplicon1_BFB_1	0.151649	70.3947	0.329991	0.25	0.0532971	1	0.213188	0	0	0.213188	0	0	5	7	719504	719504	3374968
LP6005690-DNA_D02_amplicon4_Linear amplification_1	LP6008267-DNA_C01_amplicon2_Complex non-cyclic_1	0.151546	70.3947	0.330267	0.18272	0.120372	0.730878	0.481486	0	0	0.408978	0	0	3	6	2921677	3997489	6068041
LP6005935-DNA_E01_amplicon1_ecDNA_1	954-24220-219U-34_amplicon4_Linear amplification_1	0.151367	70.3947	0.330746	0.0527336	0.25	0.210934	1	0	0	0.210934	0	0	28	1	1592396	7549245	1592396
LP6005935-DNA_E01_amplicon1_ecDNA_1	954-24205-298T-35_amplicon4_Linear amplification_1	0.151367	70.3947	0.330746	0.0527336	0.25	0.210934	1	0	0	0.210934	0	0	28	1	1592396	7549245	1592396
LP6005500-DNA_B03_amplicon1_Linear amplification_1	LP6005409-DNA_G03_amplicon1_Linear amplification_1	0.151337	70.3947	0.330828	0.0526732	0.25	0.210693	1	0	0	0.210693	0	0	2	0	581383	2759389	581383
LP6007430-DNA_A01_amplicon5_ecDNA_1	LP6008460-DNA_A03_amplicon3_Complex non-cyclic_1	0.151158	70.2303	0.331306	0.184488	0.117829	0.737952	0.471315	0	0	0.403743	0	0	12	10	6033989	8176673	12802458
LP6005935-DNA_E01_amplicon1_ecDNA_1	43-23593-29P-28_amplicon1_Complex non-cyclic_1	0.150969	70.2303	0.331815	0.0699282	0.23201	0.279713	0.928042	0	0	0.273775	0	0	28	4	2111621	7549245	2275351
LP6008341-DNA_B02_amplicon3_Complex non-cyclic_1	184-24331-16R-29_amplicon1_Linear amplification_1	0.150923	70.2303	0.33194	0.24681	0.0550358	0.98724	0.220143	0	0	0.219518	0	0	3	0	842511	853400	3827107
LP6008341-DNA_B02_amplicon3_Complex non-cyclic_1	184-24325-148K-31_amplicon1_Linear amplification_1	0.150923	70.2303	0.33194	0.24681	0.0550358	0.98724	0.220143	0	0	0.219518	0	0	3	0	842511	853400	3827107
LP6005690-DNA_B03_amplicon6_ecDNA_1	686-23635-1T-32_amplicon2_BFB_1	0.15077	70.2303	0.332351	0.25	0.0515406	1	0.206162	0	0	0.206162	0	0	3	27	656362	656362	3183714
LP6007512-DNA_A01_amplicon8_BFB_1	391-23866-82K-33_amplicon3_BFB_1	0.150755	70.2303	0.332393	0.248011	0.0534983	0.992045	0.213993	0	0	0.213626	0	0	6	11	1304909	1315373	6097904
LP6008269-DNA_G02_amplicon1_BFB_1	391-23521-155R-31_amplicon1_BFB_1	0.150714	70.2303	0.332502	0.25	0.0514289	1	0.205716	0	0	0.205716	0	0	13	32	2245750	2245750	10916771
LP6007504-DNA_A01_amplicon2_Complex non-cyclic_1	SM-4B296_amplicon3_BFB_1	0.150666	70.2303	0.332632	0.159542	0.141791	0.338166	0.138592	0.1	0.142857	0.109021	0.0625	1	10	7	410469	1213809	2961701
LP6007520-DNA_A01_amplicon9_Complex non-cyclic_1	LP6008280-DNA_E02_amplicon11_Complex non-cyclic_1	0.150595	70.2303	0.332823	0.198252	0.102939	0.662573	0.235284	0.0434783	0.0588235	0.210108	0.025641	1	23	17	2588075	3906099	10999790
LP6007512-DNA_A01_amplicon8_BFB_1	391-25007N-73P-BLD_amplicon3_Linear amplification_1	0.150542	70.0658	0.332967	0.248011	0.053073	0.992045	0.212292	0	0	0.211931	0	0	6	3	1304909	1315373	6146769
TCGA-b3b81876992ec5dda2430b9fe506aca2_amplicon6_ecDNA_1	686-23635-1T-32_amplicon2_BFB_1	0.150499	70.0658	0.333082	0.237277	0.0637218	0.949109	0.254887	0	0	0.251451	0	0	4	27	811488	855000	3183714
LP6005690-DNA_E01_amplicon6_Complex non-cyclic_1	LP6008280-DNA_F03_amplicon1_Linear amplification_1	0.150463	70.0658	0.33318	0.0509264	0.25	0.203706	1	0	0	0.203706	0	0	4	1	500447	2456716	500447
LP6005935-DNA_E01_amplicon1_ecDNA_1	740-24253-156N-35_amplicon4_Linear amplification_1	0.150461	70.0658	0.333185	0.0540562	0.246866	0.216225	0.987464	0	0	0.215633	0	0	28	1	1632334	7549245	1653056
SS6003149_amplicon2_Linear amplification_1	LP6008341-DNA_B01_amplicon1_Linear amplification_1	0.150452	70.0658	0.333209	0.25	0.0509048	1	0.203619	0	0	0.203619	0	0	0	0	52111	52111	255924
LP6008141-DNA_A01_amplicon1_Linear amplification_1	997-24592-142W-30_amplicon3_Complex non-cyclic_1	0.150451	70.0658	0.333213	0.217375	0.0835267	0.869499	0.334107	0	0	0.318153	0	0	2	7	2919215	3357351	8737372
LP6007414-DNA_A02_amplicon1_BFB_1	LP6005935-DNA_H01_amplicon3_ecDNA_1	0.15035	70.0658	0.333485	0.154518	0.146182	0.618072	0.58473	0	0	0.42953	0	0	5	19	2263371	3661985	3870799
997-24598-184V-29_amplicon3_Complex non-cyclic_1	43-25093-29P-30_amplicon1_Complex non-cyclic_1	0.150218	70.0658	0.333841	0.0580097	0.242427	0.232039	0.969709	0	0	0.230369	0	0	8	2	2022770	8717372	2085956
LP6007567-DNA_A01_amplicon3_BFB_1	568-24888-191U-31_amplicon9_BFB_1	0.150203	70.0658	0.333882	0.25	0.0504068	1	0.201627	0	0	0.201627	0	0	3	24	1888662	1888662	9367108
TCGA-a10f0e9c2d07b53a9b624701a0351175_amplicon3_Linear amplification_1	LP2000108-DNA_A01_amplicon4_Linear amplification_1	0.150177	70.0658	0.333954	0.0503537	0.25	0.201415	1	0	0	0.201415	0	0	1	1	374612	1859904	374612
997-24592-142W-30_amplicon3_Complex non-cyclic_1	43-25093-29P-30_amplicon1_Complex non-cyclic_1	0.150152	70.0658	0.334021	0.057877	0.242427	0.231508	0.969709	0	0	0.229846	0	0	7	2	2022770	8737372	2085956
997-24595-142W-33_amplicon2_Complex non-cyclic_1	43-25093-29P-30_amplicon1_Complex non-cyclic_1	0.15015	70.0658	0.334028	0.0578719	0.242427	0.231487	0.969709	0	0	0.229826	0	0	9	2	2022770	8738142	2085956
LP6007567-DNA_A01_amplicon5_ecDNA_1	LP6005409-DNA_H01_amplicon8_Complex non-cyclic_1	0.150116	70.0658	0.33412	0.0502312	0.25	0.200925	1	0	0	0.200925	0	0	22	2	847182	4216416	847182
SM-4B295_amplicon4_ecDNA_1	295-24184-215U-26_amplicon13_BFB_1	0.150034	69.9013	0.334341	0.161548	0.13852	0.594468	0.339794	0.0172414	0.0714286	0.275852	0.0140845	1	58	14	1227079	2064164	3611239
686-23635-1T-32_amplicon2_BFB_1	623-23710-1O-36_amplicon11_Linear amplification_1	0.149984	69.7368	0.334475	0.111068	0.188901	0.444272	0.755603	0	0	0.388452	0	0	27	0	1414436	3183714	1871930
SM-4B296_amplicon4_BFB_1	295-24184-215U-26_amplicon13_BFB_1	0.149905	69.5724	0.33469	0.25	0.0498101	1	0.19924	0	0	0.19924	0	0	5	14	719504	719504	3611239
SM-4B296_amplicon4_BFB_1	295-24175-215U-34_amplicon10_BFB_1	0.149905	69.5724	0.33469	0.25	0.0498101	1	0.19924	0	0	0.19924	0	0	5	18	719504	719504	3611239
SM-4B296_amplicon4_BFB_1	295-24169-103S-32_amplicon13_BFB_1	0.149905	69.5724	0.33469	0.25	0.0498101	1	0.19924	0	0	0.19924	0	0	5	16	719504	719504	3611239
833-24010-30T-31_amplicon9_ecDNA_1	295-24184-215U-26_amplicon13_BFB_1	0.149835	69.5724	0.33488	0.192683	0.106987	0.770733	0.427947	0	0	0.379621	0	0	18	14	1545419	2005129	3611239
833-24010-30T-31_amplicon9_ecDNA_1	295-24175-215U-34_amplicon10_BFB_1	0.149835	69.5724	0.33488	0.192683	0.106987	0.770733	0.427947	0	0	0.379621	0	0	18	18	1545419	2005129	3611239
833-24010-30T-31_amplicon9_ecDNA_1	295-24169-103S-32_amplicon13_BFB_1	0.149835	69.5724	0.33488	0.192683	0.106987	0.770733	0.427947	0	0	0.379621	0	0	18	16	1545419	2005129	3611239
LP6008460-DNA_A03_amplicon15_Complex non-cyclic_1	LP6008267-DNA_C01_amplicon2_Complex non-cyclic_1	0.149832	69.5724	0.334889	0.242691	0.056973	0.970762	0.227892	0	0	0.226338	0	0	5	6	1382857	1424506	6068041
LP6008267-DNA_C01_amplicon2_Complex non-cyclic_1	43-23593-29P-28_amplicon1_Complex non-cyclic_1	0.149792	69.5724	0.334996	0.0817007	0.217884	0.326803	0.871537	0	0	0.311784	0	0	6	4	1983052	6068041	2275351
LP6005690-DNA_B03_amplicon6_ecDNA_1	163-23749-256R-35_amplicon4_BFB_1	0.14979	69.5724	0.335003	0.25	0.0495797	1	0.198319	0	0	0.198319	0	0	3	16	656362	656362	3309634
LP6005690-DNA_D02_amplicon4_Linear amplification_1	LP6008341-DNA_B02_amplicon3_Complex non-cyclic_1	0.14975	69.5724	0.33511	0.05269	0.24681	0.21076	0.98724	0	0	0.210188	0	0	3	3	842511	3997489	853400
TCGA-b3b81876992ec5dda2430b9fe506aca2_amplicon6_ecDNA_1	LP6008267-DNA_E01_amplicon1_BFB_1	0.149748	69.5724	0.335117	0.186315	0.113181	0.745258	0.452723	0	0	0.392054	0	0	4	18	637196	855000	1407473
LP6005935-DNA_H01_amplicon3_ecDNA_1	LP6005690-DNA_A02_amplicon8_ecDNA_1	0.149729	69.5724	0.335167	0.178009	0.12145	0.712035	0.4858	0	0	0.406027	0	0	19	14	2756143	3870799	5673414
TCGA-a10f0e9c2d07b53a9b624701a0351175_amplicon2_Linear amplification_1	997-24598-184V-29_amplicon3_Complex non-cyclic_1	0.149519	69.5724	0.335739	0.25	0.0490375	1	0.19615	0	0	0.19615	0	0	0	8	1709911	1709911	8717372
LP6008141-DNA_A01_amplicon1_Linear amplification_1	997-24598-184V-29_amplicon3_Complex non-cyclic_1	0.149515	69.5724	0.335749	0.215886	0.0831448	0.863542	0.332579	0	0	0.315973	0	0	2	8	2899215	3357351	8717372
TCGA-a10f0e9c2d07b53a9b624701a0351175_amplicon2_Linear amplification_1	997-24592-142W-30_amplicon3_Complex non-cyclic_1	0.149463	69.5724	0.335891	0.25	0.0489252	1	0.195701	0	0	0.195701	0	0	0	7	1709911	1709911	8737372
TCGA-a10f0e9c2d07b53a9b624701a0351175_amplicon2_Linear amplification_1	997-24595-142W-33_amplicon2_Complex non-cyclic_1	0.14946	69.5724	0.335897	0.25	0.0489209	1	0.195684	0	0	0.195684	0	0	0	9	1709911	1709911	8738142
LP6008141-DNA_A01_amplicon1_Linear amplification_1	997-24595-142W-33_amplicon2_Complex non-cyclic_1	0.149416	69.5724	0.336017	0.215886	0.0829471	0.863542	0.331788	0	0	0.31526	0	0	2	9	2899215	3357351	8738142
LP6005935-DNA_E01_amplicon1_ecDNA_1	279-24744-53P-32_amplicon3_Linear amplification_1	0.149382	69.5724	0.336111	0.0911031	0.207661	0.364412	0.830642	0	0	0.339209	0	0	28	0	2751037	7549245	3311940
LP6005690-DNA_B03_amplicon6_ecDNA_1	LP6008269-DNA_F03_amplicon1_BFB_1	0.14931	69.5724	0.336307	0.25	0.0486199	1	0.194479	0	0	0.194479	0	0	3	7	656362	656362	3374968
997-24598-184V-29_amplicon3_Complex non-cyclic_1	954-24214-219U-36_amplicon4_Linear amplification_1	0.149268	69.5724	0.336422	0.0485352	0.25	0.194141	1	0	0	0.194141	0	0	8	1	1692396	8717372	1692396
997-24598-184V-29_amplicon3_Complex non-cyclic_1	954-24208-298T-34_amplicon4_Linear amplification_1	0.149268	69.5724	0.336422	0.0485352	0.25	0.194141	1	0	0	0.194141	0	0	8	1	1692396	8717372	1692396
623-23713-1O-35_amplicon5_ecDNA_1	396-24457-98A-37_amplicon11_Complex non-cyclic_1	0.149231	69.5724	0.336523	0.0484615	0.25	0.193846	1	0	0	0.193846	0	0	17	6	4846573	25002198	4846573
997-24592-142W-30_amplicon3_Complex non-cyclic_1	954-24214-219U-36_amplicon4_Linear amplification_1	0.149212	69.5724	0.336574	0.0484241	0.25	0.193696	1	0	0	0.193696	0	0	7	1	1692396	8737372	1692396
997-24592-142W-30_amplicon3_Complex non-cyclic_1	954-24208-298T-34_amplicon4_Linear amplification_1	0.149212	69.5724	0.336574	0.0484241	0.25	0.193696	1	0	0	0.193696	0	0	7	1	1692396	8737372	1692396
997-24595-142W-33_amplicon2_Complex non-cyclic_1	954-24214-219U-36_amplicon4_Linear amplification_1	0.14921	69.5724	0.336579	0.0484198	0.25	0.193679	1	0	0	0.193679	0	0	9	1	1692396	8738142	1692396
997-24595-142W-33_amplicon2_Complex non-cyclic_1	954-24208-298T-34_amplicon4_Linear amplification_1	0.14921	69.5724	0.336579	0.0484198	0.25	0.193679	1	0	0	0.193679	0	0	9	1	1692396	8738142	1692396
LP6005690-DNA_F02_amplicon3_BFB_1	LP6005500-DNA_G01_amplicon3_BFB_1	0.149208	69.5724	0.336583	0.25	0.0484169	1	0.193668	0	0	0.193668	0	0	3	5	544853	544853	2813339
LP6008267-DNA_F01_amplicon8_BFB_1	LP6005409-DNA_G03_amplicon1_Linear amplification_1	0.149162	69.5724	0.336709	0.0483247	0.25	0.193299	1	0	0	0.193299	0	0	5	0	581383	3007690	581383
LP6005334-DNA_E01_amplicon3_Complex non-cyclic_1	LP6008031-DNA_B01_amplicon1_BFB_1	0.149099	69.5724	0.336882	0.181934	0.116263	0.727736	0.465054	0	0	0.396131	0	0	7	9	1725357	2370857	3710017
LP6007512-DNA_A01_amplicon8_BFB_1	422-25123-221S-29_amplicon1_Linear amplification_1	0.149042	69.5724	0.337038	0.0480833	0.25	0.192333	1	0	0	0.192333	0	0	6	0	252990	1315373	252990
LP6007597_amplicon2_Complex non-cyclic_1	LP6005334-DNA_E02_amplicon1_Linear amplification_1	0.149002	69.5724	0.337146	0.0518381	0.246166	0.207352	0.984665	0	0	0.206685	0	0	10	2	982612	4738853	997915
LP6007520-DNA_A01_amplicon3_BFB_1	623-23710-1O-36_amplicon3_Linear amplification_1	0.148903	69.4079	0.337416	0.234942	0.0628643	0.939768	0.251457	0	0	0.247469	0	0	5	2	852071	906682	3388535
TCGA-8d56dc94d8f191808c30df1a5b307b32_amplicon2_ecDNA_1	LP6007416-DNA_A01_amplicon4_BFB_1	0.148881	69.4079	0.337475	0.0477629	0.25	0.191052	1	0	0	0.191052	0	0	15	6	1153270	6036431	1153270
TCGA-8d56dc94d8f191808c30df1a5b307b32_amplicon2_BFB_1	LP6007416-DNA_A01_amplicon4_BFB_1	0.148881	69.4079	0.337475	0.0477629	0.25	0.191052	1	0	0	0.191052	0	0	15	6	1153270	6036431	1153270
LP6005409-DNA_H01_amplicon10_BFB_1	391-23521-155R-31_amplicon1_BFB_1	0.14872	69.4079	0.337917	0.245561	0.0518783	0.982245	0.207513	0	0	0.206738	0	0	12	32	2265375	2306324	10916771
997-24601-184V-32_amplicon9_Complex non-cyclic_1	626-24780-238S-34_amplicon1_BFB_1	0.148559	69.2434	0.338356	0.25	0.0471181	1	0.188472	0	0	0.188472	0	0	3	14	2194755	2194755	11644973
LP6005500-DNA_G01_amplicon3_BFB_1	997-24601-184V-32_amplicon2_Complex non-cyclic_1	0.148537	69.2434	0.338416	0.207687	0.089388	0.830746	0.357552	0	0	0.333274	0	0	5	4	2337171	2813339	6536590
997-24598-184V-29_amplicon3_Complex non-cyclic_1	740-24247-138M-36_amplicon4_BFB_1	0.148406	69.2434	0.338774	0.0468127	0.25	0.187251	1	0	0	0.187251	0	0	8	2	1632334	8717372	1632334
997-24592-142W-30_amplicon3_Complex non-cyclic_1	740-24247-138M-36_amplicon4_BFB_1	0.148353	69.0789	0.338921	0.0467055	0.25	0.186822	1	0	0	0.186822	0	0	7	2	1632334	8737372	1632334
997-24595-142W-33_amplicon2_Complex non-cyclic_1	740-24247-138M-36_amplicon4_BFB_1	0.148351	69.0789	0.338927	0.0467014	0.25	0.186806	1	0	0	0.186806	0	0	9	2	1632334	8738142	1632334
LP6005500-DNA_E03_amplicon1_BFB_1	LP6005409-DNA_H01_amplicon8_Complex non-cyclic_1	0.148266	69.0789	0.339159	0.0465318	0.25	0.186127	1	0	0	0.186127	0	0	7	2	847182	4551633	847182
LP6007436-DNA_A01_amplicon1_BFB_1	LP6005500-DNA_E03_amplicon4_ecDNA_1	0.148261	69.0789	0.339173	0.0465217	0.25	0.186087	1	0	0	0.186087	0	0	8	4	369861	1987571	369861
SM-4B296_amplicon4_BFB_1	686-24669-1T-32_amplicon2_BFB_1	0.148083	69.0789	0.339662	0.25	0.0461652	1	0.184661	0	0	0.184661	0	0	5	50	719504	719504	3896353
997-24598-184V-29_amplicon3_Complex non-cyclic_1	279-24744-53P-32_amplicon3_Linear amplification_1	0.147994	69.0789	0.339907	0.0814919	0.214495	0.325968	0.857981	0	0	0.30928	0	0	8	0	2841581	8717372	3311940
833-24010-30T-31_amplicon9_ecDNA_1	391-23521-155R-31_amplicon1_BFB_1	0.147959	69.0789	0.340001	0.25	0.0459185	1	0.183674	0	0	0.183674	0	0	18	32	2005129	2005129	10916771
LP6005690-DNA_A02_amplicon13_Linear amplification_1	LP6005334-DNA_E01_amplicon3_Complex non-cyclic_1	0.147904	69.0789	0.340154	0.25	0.0458071	1	0.183228	0	0	0.183228	0	0	1	7	434408	434408	2370857
997-24592-142W-30_amplicon3_Complex non-cyclic_1	279-24744-53P-32_amplicon3_Linear amplification_1	0.1479	69.0789	0.340163	0.0813054	0.214495	0.325221	0.857981	0	0	0.308608	0	0	7	0	2841581	8737372	3311940
997-24595-142W-33_amplicon2_Complex non-cyclic_1	279-24744-53P-32_amplicon3_Linear amplification_1	0.147897	69.0789	0.340173	0.0812982	0.214495	0.325193	0.857981	0	0	0.308582	0	0	9	0	2841581	8738142	3311940
LP6005690-DNA_A02_amplicon3_Complex non-cyclic_1	LP6005500-DNA_E03_amplicon4_ecDNA_1	0.147892	69.0789	0.340186	0.0457836	0.25	0.183134	1	0	0	0.183134	0	0	2	4	369861	2019614	369861
997-24598-184V-29_amplicon3_Complex non-cyclic_1	954-24220-219U-34_amplicon4_Linear amplification_1	0.147834	69.0789	0.340346	0.0456673	0.25	0.182669	1	0	0	0.182669	0	0	8	1	1592396	8717372	1592396
997-24598-184V-29_amplicon3_Complex non-cyclic_1	954-24205-298T-35_amplicon4_Linear amplification_1	0.147834	69.0789	0.340346	0.0456673	0.25	0.182669	1	0	0	0.182669	0	0	8	1	1592396	8717372	1592396
LP6008460-DNA_A03_amplicon15_Complex non-cyclic_1	997-24601-184V-32_amplicon2_Complex non-cyclic_1	0.14779	69.0789	0.340467	0.242691	0.0528891	0.970762	0.211556	0	0	0.210217	0	0	5	4	1382857	1424506	6536590
LP6005935-DNA_E01_amplicon1_ecDNA_1	43-25093-29P-30_amplicon1_Complex non-cyclic_1	0.147781	69.0789	0.34049	0.0639874	0.231576	0.25595	0.926302	0	0	0.250842	0	0	28	2	1932226	7549245	2085956
997-24592-142W-30_amplicon3_Complex non-cyclic_1	954-24220-219U-34_amplicon4_Linear amplification_1	0.147781	69.0789	0.34049	0.0455628	0.25	0.182251	1	0	0	0.182251	0	0	7	1	1592396	8737372	1592396
997-24592-142W-30_amplicon3_Complex non-cyclic_1	954-24205-298T-35_amplicon4_Linear amplification_1	0.147781	69.0789	0.34049	0.0455628	0.25	0.182251	1	0	0	0.182251	0	0	7	1	1592396	8737372	1592396
997-24595-142W-33_amplicon2_Complex non-cyclic_1	954-24220-219U-34_amplicon4_Linear amplification_1	0.147779	69.0789	0.340495	0.0455588	0.25	0.182235	1	0	0	0.182235	0	0	9	1	1592396	8738142	1592396
997-24595-142W-33_amplicon2_Complex non-cyclic_1	954-24205-298T-35_amplicon4_Linear amplification_1	0.147779	69.0789	0.340495	0.0455588	0.25	0.182235	1	0	0	0.182235	0	0	9	1	1592396	8738142	1592396
LP6007567-DNA_A01_amplicon5_ecDNA_1	LP6007422-DNA_A01_amplicon6_BFB_1	0.14777	68.9145	0.340523	0.205472	0.0900674	0.821886	0.36027	0	0	0.334179	0	0	22	7	3465415	4216416	9618949
LP2000108-DNA_A01_amplicon3_Linear amplification_1	LP6008267-DNA_C01_amplicon2_Complex non-cyclic_1	0.147768	68.9145	0.340526	0.25	0.0455366	1	0.182147	0	0	0.182147	0	0	1	6	1105273	1105273	6068041
SS6003115_amplicon5_ecDNA_1	623-23710-1O-36_amplicon11_Linear amplification_1	0.147756	68.9145	0.34056	0.116535	0.178977	0.466139	0.715909	0	0	0.393374	0	0	23	0	1340131	2874958	1871930
LP6005409-DNA_F01_amplicon1_BFB_1	391-23521-155R-31_amplicon1_BFB_1	0.147728	68.9145	0.340638	0.25	0.0454552	1	0.181821	0	0	0.181821	0	0	10	32	1984894	1984894	10916771
TCGA-772ba6cf7583e12d3088feb90685bc2f_amplicon6_Complex non-cyclic_1	TCGA-115db8a25b7f80c8342b73f5fe3b9835_amplicon1_Linear amplification_1	0.147706	68.9145	0.340697	0.0454123	0.25	0.181649	1	0	0	0.181649	0	0	26	0	48609	267598	48609
TCGA-2d662d4c66d34a152517911cd2f38cb2_amplicon4_ecDNA_1	LP6007520-DNA_A01_amplicon9_Complex non-cyclic_1	0.147673	68.9145	0.340789	0.059965	0.235381	0.23986	0.941522	0	0	0.236339	0	0	32	23	3677680	15332612	3906099
TCGA-772ba6cf7583e12d3088feb90685bc2f_amplicon6_Complex non-cyclic_1	TCGA-2d662d4c66d34a152517911cd2f38cb2_amplicon2_Linear amplification_1	0.147566	68.9145	0.341083	0.0451321	0.25	0.180528	1	0	0	0.180528	0	0	26	0	48309	267598	48309
SM-4AX85_amplicon2_ecDNA_1	LP6005690-DNA_E01_amplicon6_Complex non-cyclic_1	0.147474	68.75	0.341335	0.0876069	0.207342	0.350428	0.829368	0	0	0.326862	0	0	16	4	2037522	5814389	2456716
SS6003149_amplicon3_ecDNA_1	LP6007512-DNA_A01_amplicon8_BFB_1	0.147427	68.75	0.341466	0.25	0.0448538	1	0.179415	0	0	0.179415	0	0	1	6	235998	235998	1315373
LP6005935-DNA_F01_amplicon1_Linear amplification_1	LP6008460-DNA_A03_amplicon15_Complex non-cyclic_1	0.147354	68.75	0.341666	0.235	0.0597088	0.940001	0.238835	0	0	0.235249	0	0	2	5	340222	361938	1424506
TCGA-a10f0e9c2d07b53a9b624701a0351175_amplicon4_Linear amplification_1	TCGA-1b96c14cf3e78e260ea99962b25dca4f_amplicon3_Linear amplification_1	0.147259	68.75	0.341931	0.165492	0.129026	0.661967	0.516102	0	0	0.408455	0	0	3	0	50001	75534	96882
LP6007422-DNA_A01_amplicon2_Complex non-cyclic_1	997-24592-142W-30_amplicon3_Complex non-cyclic_1	0.147178	68.75	0.342152	0.21083	0.0835267	0.84332	0.334107	0	0	0.31458	0	0	2	7	2919215	3461573	8737372
891-24613-5P-25_amplicon1_Complex non-cyclic_1	568-24888-191U-31_amplicon10_Linear amplification_1	0.147156	68.75	0.342214	0.0443117	0.25	0.177247	1	0	0	0.177247	0	0	3	0	420959	2374988	420959
LP6007424-DNA_A01_amplicon8_ecDNA_1	LP6005690-DNA_A02_amplicon8_ecDNA_1	0.147142	68.75	0.342253	0.25	0.044284	1	0.177136	0	0	0.177136	0	0	2	14	1004965	1004965	5673414
LP6008269-DNA_F03_amplicon1_BFB_1	977-24864-115V-32_amplicon3_Linear amplification_1	0.147111	68.75	0.342338	0.0510163	0.243206	0.204065	0.972824	0	0	0.202909	0	0	7	1	688714	3374968	707953
LP6005935-DNA_E01_amplicon1_ecDNA_1	512-23974-306R-33_amplicon6_Complex non-cyclic_1	0.14705	68.75	0.342506	0.0913495	0.202751	0.365398	0.811005	0	0	0.336725	0	0	28	5	2758480	7549245	3401312
LP6005935-DNA_E01_amplicon1_ecDNA_1	512-23971-43R-27_amplicon6_ecDNA_1	0.14705	68.75	0.342506	0.0913495	0.202751	0.365398	0.811005	0	0	0.336725	0	0	28	1	2758480	7549245	3401312
LP6005935-DNA_E01_amplicon1_ecDNA_1	512-23968-43R-32_amplicon6_Complex non-cyclic_1	0.14705	68.75	0.342506	0.0913495	0.202751	0.365398	0.811005	0	0	0.336725	0	0	28	8	2758480	7549245	3401312
TCGA-b3b81876992ec5dda2430b9fe506aca2_amplicon2_Linear amplification_1	TCGA-a10f0e9c2d07b53a9b624701a0351175_amplicon4_Linear amplification_1	0.147042	68.75	0.34253	0.128591	0.165492	0.514366	0.661967	0	0	0.407367	0	0	0	3	50001	97209	75534
LP6008460-DNA_A03_amplicon14_Linear amplification_1	954-24220-219U-34_amplicon3_BFB_1	0.146984	68.75	0.342689	0.25	0.0439681	1	0.175872	0	0	0.175872	0	0	1	13	1462942	1462942	8318210
LP6008460-DNA_A03_amplicon14_Linear amplification_1	954-24214-219U-36_amplicon3_BFB_1	0.14696	68.75	0.342757	0.25	0.0439191	1	0.175677	0	0	0.175677	0	0	1	10	1462942	1462942	8327476
LP6008460-DNA_A03_amplicon14_Linear amplification_1	954-24208-298T-34_amplicon3_BFB_1	0.14696	68.75	0.342757	0.25	0.0439191	1	0.175677	0	0	0.175677	0	0	1	12	1462942	1462942	8327476
303-23602-162L-38_amplicon2_Linear amplification_1	303-23599-41K-35_amplicon2_Linear amplification_1	0.146959	68.75	0.34276	0.0439173	0.25	0.175669	1	0	0	0.175669	0	0	0	0	42621	242621	42621
LP6008460-DNA_A03_amplicon14_Linear amplification_1	954-24205-298T-35_amplicon3_BFB_1	0.146931	68.75	0.342835	0.25	0.0438624	1	0.17545	0	0	0.17545	0	0	1	16	1462942	1462942	8338239
997-24598-184V-29_amplicon3_Complex non-cyclic_1	740-24253-156N-35_amplicon4_Linear amplification_1	0.146839	68.75	0.34309	0.0468127	0.246866	0.187251	0.987464	0	0	0.186807	0	0	8	1	1632334	8717372	1653056
997-24592-142W-30_amplicon3_Complex non-cyclic_1	740-24253-156N-35_amplicon4_Linear amplification_1	0.146786	68.75	0.343238	0.0467055	0.246866	0.186822	0.987464	0	0	0.18638	0	0	7	1	1632334	8737372	1653056
997-24595-142W-33_amplicon2_Complex non-cyclic_1	740-24253-156N-35_amplicon4_Linear amplification_1	0.146784	68.75	0.343244	0.0467014	0.246866	0.186806	0.987464	0	0	0.186364	0	0	9	1	1632334	8738142	1653056
SM-4B295_amplicon4_ecDNA_1	295-24169-103S-32_amplicon13_BFB_1	0.146686	68.75	0.343515	0.161548	0.131824	0.594468	0.339794	0.0172414	0.0625	0.275852	0.0136986	1	58	16	1227079	2064164	3611239
LP6008141-DNA_F01_amplicon1_Complex non-cyclic_1	422-25123-221S-29_amplicon2_Linear amplification_1	0.146603	68.5855	0.343744	0.0736911	0.219516	0.294764	0.878062	0	0	0.283173	0	0	4	0	186287	631986	212157
LP6007597_amplicon4_BFB_1	LP2000104-DNA_A01_amplicon1_ecDNA_1	0.146505	68.5855	0.344017	0.25	0.0430093	1	0.172037	0	0	0.172037	0	0	6	11	3080138	3080138	17903915
623-23710-1O-36_amplicon11_Linear amplification_1	391-23521-155R-31_amplicon1_BFB_1	0.146434	68.5855	0.344213	0.25	0.0428682	1	0.171473	0	0	0.171473	0	0	0	32	1871930	1871930	10916771
954-25048N-259T-BLD_amplicon7_Linear amplification_1	303-23602-162L-38_amplicon2_Linear amplification_1	0.146402	68.5855	0.344303	0.25	0.0428034	1	0.171214	0	0	0.171214	0	0	0	0	41540	41540	242621
954-24220-219U-34_amplicon6_Linear amplification_1	303-23602-162L-38_amplicon2_Linear amplification_1	0.146402	68.5855	0.344303	0.25	0.0428034	1	0.171214	0	0	0.171214	0	0	0	0	41540	41540	242621
954-24214-219U-36_amplicon6_Linear amplification_1	303-23602-162L-38_amplicon2_Linear amplification_1	0.146402	68.5855	0.344303	0.25	0.0428034	1	0.171214	0	0	0.171214	0	0	0	0	41540	41540	242621
954-24208-298T-34_amplicon6_Linear amplification_1	303-23602-162L-38_amplicon2_Linear amplification_1	0.146402	68.5855	0.344303	0.25	0.0428034	1	0.171214	0	0	0.171214	0	0	0	0	41540	41540	242621
954-24205-298T-35_amplicon6_Linear amplification_1	303-23602-162L-38_amplicon2_Linear amplification_1	0.146402	68.5855	0.344303	0.25	0.0428034	1	0.171214	0	0	0.171214	0	0	0	0	41540	41540	242621
LP6007422-DNA_A01_amplicon2_Complex non-cyclic_1	997-24598-184V-29_amplicon3_Complex non-cyclic_1	0.146265	68.5855	0.344682	0.209386	0.0831448	0.837543	0.332579	0	0	0.312424	0	0	2	8	2899215	3461573	8717372
997-24601-184V-32_amplicon2_Complex non-cyclic_1	43-23593-29P-28_amplicon1_Complex non-cyclic_1	0.146235	68.5855	0.344767	0.0755193	0.21695	0.302077	0.867802	0	0	0.288788	0	0	4	4	1974554	6536590	2275351
LP6007422-DNA_A01_amplicon2_Complex non-cyclic_1	997-24595-142W-33_amplicon2_Complex non-cyclic_1	0.146166	68.5855	0.344957	0.209386	0.0829471	0.837543	0.331788	0	0	0.311727	0	0	2	9	2899215	3461573	8738142
LP2000108-DNA_A01_amplicon3_Linear amplification_1	997-24601-184V-32_amplicon2_Complex non-cyclic_1	0.146136	68.5855	0.345041	0.25	0.0422725	1	0.16909	0	0	0.16909	0	0	1	4	1105273	1105273	6536590
SS6003111_amplicon4_ecDNA_1	LP6008267-DNA_C01_amplicon2_Complex non-cyclic_1	0.146112	68.5855	0.345107	0.245584	0.0466402	0.982338	0.186561	0	0	0.185937	0	0	4	6	1132059	1152413	6068041
LP6005690-DNA_B03_amplicon6_ecDNA_1	686-24669-1T-32_amplicon2_BFB_1	0.146057	68.5855	0.345261	0.25	0.0421139	1	0.168455	0	0	0.168455	0	0	3	50	656362	656362	3896353
LP2000104-DNA_A01_amplicon1_ecDNA_1	LP6008267-DNA_F01_amplicon8_BFB_1	0.145999	68.5855	0.345423	0.0419977	0.25	0.167991	1	0	0	0.167991	0	0	11	5	3007690	17903915	3007690
TCGA-5f63577f748f5420f6d4c418af53b416_amplicon4_Linear amplification_1	LP6005690-DNA_F02_amplicon3_BFB_1	0.145893	68.5855	0.345719	0.0417852	0.25	0.167141	1	0	0	0.167141	0	0	1	3	544853	3259841	544853
LP6008280-DNA_F03_amplicon1_Linear amplification_1	LP6008267-DNA_F01_amplicon8_BFB_1	0.145799	68.5855	0.345981	0.25	0.0415973	1	0.166389	0	0	0.166389	0	0	1	5	500447	500447	3007690
LP6005690-DNA_A02_amplicon10_Complex non-cyclic_1	LP6008280-DNA_E02_amplicon11_Complex non-cyclic_1	0.145728	68.5855	0.346179	0.24711	0.0443453	0.98844	0.177381	0	0	0.177014	0	0	2	17	1951158	1973978	10999790
LP6005690-DNA_F02_amplicon3_BFB_1	279-24744-53P-32_amplicon3_Linear amplification_1	0.145564	68.5855	0.346636	0.25	0.0411279	1	0.164512	0	0	0.164512	0	0	3	0	544853	544853	3311940
997-24598-184V-29_amplicon3_Complex non-cyclic_1	512-23977-306R-29_amplicon3_ecDNA_1	0.145556	68.5855	0.346659	0.0817054	0.209406	0.326821	0.837625	0	0	0.307349	0	0	8	6	2849024	8717372	3401312
997-24598-184V-29_amplicon3_Complex non-cyclic_1	512-23974-306R-33_amplicon6_Complex non-cyclic_1	0.145556	68.5855	0.346659	0.0817054	0.209406	0.326821	0.837625	0	0	0.307349	0	0	8	5	2849024	8717372	3401312
997-24598-184V-29_amplicon3_Complex non-cyclic_1	512-23971-43R-27_amplicon6_ecDNA_1	0.145556	68.5855	0.346659	0.0817054	0.209406	0.326821	0.837625	0	0	0.307349	0	0	8	1	2849024	8717372	3401312
997-24598-184V-29_amplicon3_Complex non-cyclic_1	512-23968-43R-32_amplicon6_Complex non-cyclic_1	0.145556	68.5855	0.346659	0.0817054	0.209406	0.326821	0.837625	0	0	0.307349	0	0	8	8	2849024	8717372	3401312
TCGA-a10f0e9c2d07b53a9b624701a0351175_amplicon3_Linear amplification_1	997-24592-142W-30_amplicon3_Complex non-cyclic_1	0.145538	68.5855	0.346709	0.23999	0.051086	0.959959	0.204344	0	0	0.202617	0	0	1	7	1785431	1859904	8737372
997-24592-142W-30_amplicon3_Complex non-cyclic_1	512-23977-306R-29_amplicon3_ecDNA_1	0.145462	68.5855	0.34692	0.0815183	0.209406	0.326073	0.837625	0	0	0.306688	0	0	7	6	2849024	8737372	3401312
997-24592-142W-30_amplicon3_Complex non-cyclic_1	512-23974-306R-33_amplicon6_Complex non-cyclic_1	0.145462	68.5855	0.34692	0.0815183	0.209406	0.326073	0.837625	0	0	0.306688	0	0	7	5	2849024	8737372	3401312
997-24592-142W-30_amplicon3_Complex non-cyclic_1	512-23971-43R-27_amplicon6_ecDNA_1	0.145462	68.5855	0.34692	0.0815183	0.209406	0.326073	0.837625	0	0	0.306688	0	0	7	1	2849024	8737372	3401312
997-24592-142W-30_amplicon3_Complex non-cyclic_1	512-23968-43R-32_amplicon6_Complex non-cyclic_1	0.145462	68.5855	0.34692	0.0815183	0.209406	0.326073	0.837625	0	0	0.306688	0	0	7	8	2849024	8737372	3401312
997-24595-142W-33_amplicon2_Complex non-cyclic_1	512-23977-306R-29_amplicon3_ecDNA_1	0.145459	68.5855	0.34693	0.0815111	0.209406	0.326045	0.837625	0	0	0.306662	0	0	9	6	2849024	8738142	3401312
997-24595-142W-33_amplicon2_Complex non-cyclic_1	512-23974-306R-33_amplicon6_Complex non-cyclic_1	0.145459	68.5855	0.34693	0.0815111	0.209406	0.326045	0.837625	0	0	0.306662	0	0	9	5	2849024	8738142	3401312
997-24595-142W-33_amplicon2_Complex non-cyclic_1	512-23971-43R-27_amplicon6_ecDNA_1	0.145459	68.5855	0.34693	0.0815111	0.209406	0.326045	0.837625	0	0	0.306662	0	0	9	1	2849024	8738142	3401312
997-24595-142W-33_amplicon2_Complex non-cyclic_1	512-23968-43R-32_amplicon6_Complex non-cyclic_1	0.145459	68.5855	0.34693	0.0815111	0.209406	0.326045	0.837625	0	0	0.306662	0	0	9	8	2849024	8738142	3401312
LP6007567-DNA_A01_amplicon5_ecDNA_1	LP6005409-DNA_F03_amplicon3_ecDNA_1	0.145407	68.2566	0.347075	0.203634	0.0871804	0.814534	0.348721	0	0	0.323069	0	0	22	72	3434415	4216416	9848592
LP6007597_amplicon4_BFB_1	LP6008280-DNA_F03_amplicon1_Linear amplification_1	0.145309	68.0921	0.347347	0.0406189	0.25	0.162476	1	0	0	0.162476	0	0	6	1	500447	3080138	500447
LP6005690-DNA_F02_amplicon3_BFB_1	LP6008141-DNA_A01_amplicon1_Linear amplification_1	0.145286	67.9276	0.347413	0.25	0.0405716	1	0.162287	0	0	0.162287	0	0	3	2	544853	544853	3357351
LP6005500-DNA_G01_amplicon3_BFB_1	LP2000333-DNA_A01_amplicon6_Linear amplification_1	0.145259	67.9276	0.347489	0.0405174	0.25	0.16207	1	0	0	0.16207	0	0	5	0	455957	2813339	455957
LP6005935-DNA_F01_amplicon1_Linear amplification_1	169-23773-232V-31_amplicon1_ecDNA_1	0.145256	67.9276	0.347498	0.25	0.0405114	1	0.162046	0	0	0.162046	0	0	2	1	361938	361938	2233556
LP6005935-DNA_F01_amplicon1_Linear amplification_1	169-23767-9T-29_amplicon1_ecDNA_1	0.145256	67.9276	0.347498	0.25	0.0405114	1	0.162046	0	0	0.162046	0	0	2	1	361938	361938	2233556
LP6005935-DNA_F01_amplicon1_Linear amplification_1	169-23764-9T-31_amplicon1_ecDNA_1	0.145256	67.9276	0.347498	0.25	0.0405114	1	0.162046	0	0	0.162046	0	0	2	1	361938	361938	2233556
LP6005690-DNA_E01_amplicon8_Complex non-cyclic_1	LP6005690-DNA_A02_amplicon13_Linear amplification_1	0.145163	67.9276	0.347757	0.040326	0.25	0.161304	1	0	0	0.161304	0	0	6	1	434408	2693101	434408
LP6007512-DNA_A01_amplicon8_BFB_1	422-25123-221S-29_amplicon2_Linear amplification_1	0.145161	67.9276	0.347762	0.0403226	0.25	0.16129	1	0	0	0.16129	0	0	6	0	212157	1315373	212157
LP6007594_amplicon5_BFB_1	LP6005334-DNA_E01_amplicon3_Complex non-cyclic_1	0.14514	67.9276	0.347821	0.147106	0.143175	0.588423	0.5727	0	0	0.408902	0	0	5	7	1357789	2307505	2370857
LP6007597_amplicon4_BFB_1	LP6005500-DNA_B03_amplicon1_Linear amplification_1	0.145117	67.5987	0.347886	0.137146	0.153088	0.548584	0.612351	0	0	0.407178	0	0	6	2	1689714	3080138	2759389
623-23713-1O-35_amplicon6_BFB_1	169-23764-9T-31_amplicon2_ecDNA_1	0.145082	67.5987	0.347985	0.0401636	0.25	0.160654	1	0	0	0.160654	0	0	18	2	660077	4108681	660077
623-23710-1O-36_amplicon7_BFB_1	169-23764-9T-31_amplicon2_ecDNA_1	0.145082	67.5987	0.347985	0.0401636	0.25	0.160654	1	0	0	0.160654	0	0	18	2	660077	4108681	660077
LP6005690-DNA_F02_amplicon3_BFB_1	512-23974-306R-33_amplicon6_Complex non-cyclic_1	0.145024	67.5987	0.348147	0.25	0.0400473	1	0.160189	0	0	0.160189	0	0	3	5	544853	544853	3401312
LP6005690-DNA_F02_amplicon3_BFB_1	512-23968-43R-32_amplicon6_Complex non-cyclic_1	0.145024	67.5987	0.348147	0.25	0.0400473	1	0.160189	0	0	0.160189	0	0	3	8	544853	544853	3401312
LP6008267-DNA_C01_amplicon2_Complex non-cyclic_1	43-25093-29P-30_amplicon1_Complex non-cyclic_1	0.144966	67.5987	0.348308	0.0741706	0.215762	0.296683	0.863049	0	0	0.283343	0	0	6	2	1800282	6068041	2085956
TCGA-a10f0e9c2d07b53a9b624701a0351175_amplicon3_Linear amplification_1	626-24780-238S-34_amplicon1_BFB_1	0.144965	67.5987	0.348313	0.25	0.0399293	1	0.159717	0	0	0.159717	0	0	1	14	1859904	1859904	11644973
LP6007424-DNA_A01_amplicon9_Linear amplification_1	623-23710-1O-36_amplicon9_ecDNA_1	0.144963	67.5987	0.348317	0.228203	0.0617239	0.912811	0.246896	0	0	0.241207	0	0	1	3	203188	222596	822971
LP6008269-DNA_A03_amplicon4_Complex non-cyclic_1	LP6005409-DNA_G03_amplicon1_Linear amplification_1	0.144855	67.5987	0.348621	0.0397095	0.25	0.158838	1	0	0	0.158838	0	0	24	0	581383	3660227	581383
LP6005690-DNA_F02_amplicon3_BFB_1	609-24915-125T-29_amplicon2_Linear amplification_1	0.144769	67.5987	0.348861	0.25	0.0395383	1	0.158153	0	0	0.158153	0	0	3	0	544853	544853	3445094
LP6007422-DNA_A01_amplicon2_Complex non-cyclic_1	LP6005690-DNA_F02_amplicon3_BFB_1	0.144675	67.5987	0.349126	0.0393501	0.25	0.1574	1	0	0	0.1574	0	0	2	3	544853	3461573	544853
951-23806-108A-36_amplicon1_ecDNA_1	623-23713-1O-35_amplicon8_ecDNA_1	0.144529	67.5987	0.349536	0.0390579	0.25	0.156232	1	0	0	0.156232	0	0	41	2	922971	5907704	922971
LP6005334-DNA_B02_amplicon7_Linear amplification_1	LP6008460-DNA_A03_amplicon3_Complex non-cyclic_1	0.144468	67.4342	0.349708	0.25	0.0389358	1	0.155743	0	0	0.155743	0	0	1	10	1993896	1993896	12802458
SS6003111_amplicon4_ecDNA_1	997-24601-184V-32_amplicon2_Complex non-cyclic_1	0.144441	67.2697	0.349784	0.245584	0.043297	0.982338	0.173188	0	0	0.17265	0	0	4	4	1132059	1152413	6536590
TCGA-900df92dec9f69b324fb993017cf2432_amplicon2_Complex non-cyclic_1	LP6005690-DNA_A02_amplicon10_Complex non-cyclic_1	0.144373	67.1053	0.349975	0.0390778	0.249669	0.156311	0.998674	0	0	0.156279	0	0	3	2	1971361	12611777	1973978
TCGA-5f63577f748f5420f6d4c418af53b416_amplicon4_Linear amplification_1	387-23665-173L-29_amplicon1_Linear amplification_1	0.144295	67.1053	0.350196	0.111897	0.176692	0.447587	0.706769	0	0	0.377488	0	0	1	0	1459064	3259841	2064415
LP6008460-DNA_A03_amplicon15_Complex non-cyclic_1	LP6005935-DNA_E01_amplicon1_ecDNA_1	0.144243	67.1053	0.350342	0.242691	0.0457945	0.970762	0.183178	0	0	0.182173	0	0	5	28	1382857	1424506	7549245
LP6005935-DNA_F01_amplicon1_Linear amplification_1	954-24220-219U-34_amplicon4_Linear amplification_1	0.144207	66.9408	0.350443	0.235	0.0534135	0.940001	0.213654	0	0	0.21078	0	0	2	1	340222	361938	1592396
LP6005935-DNA_F01_amplicon1_Linear amplification_1	954-24205-298T-35_amplicon4_Linear amplification_1	0.144207	66.9408	0.350443	0.235	0.0534135	0.940001	0.213654	0	0	0.21078	0	0	2	1	340222	361938	1592396
TCGA-dfe3e6d0e03ae11e71a75fd2ef82e0e8_amplicon2_Complex non-cyclic_1	LP6007512-DNA_A01_amplicon1_ecDNA_1	0.144153	66.9408	0.350594	0.104643	0.183664	0.418571	0.734655	0	0	0.363602	0	0	18	4	499992	1194520	680581
SM-4B295_amplicon4_ecDNA_1	295-24175-215U-34_amplicon10_BFB_1	0.144082	66.9408	0.350796	0.161548	0.126615	0.594468	0.339794	0.0172414	0.0555556	0.275852	0.0133333	1	58	18	1227079	2064164	3611239
TCGA-a10f0e9c2d07b53a9b624701a0351175_amplicon3_Linear amplification_1	997-24598-184V-29_amplicon3_Complex non-cyclic_1	0.143966	66.9408	0.351124	0.237301	0.0506297	0.949205	0.202519	0	0	0.200347	0	0	1	8	1765431	1859904	8717372
TCGA-a10f0e9c2d07b53a9b624701a0351175_amplicon3_Linear amplification_1	997-24595-142W-33_amplicon2_Complex non-cyclic_1	0.143905	66.9408	0.351294	0.237301	0.0505093	0.949205	0.202037	0	0	0.199876	0	0	1	9	1765431	1859904	8738142
LP6007436-DNA_A01_amplicon1_BFB_1	LP6005500-DNA_E03_amplicon3_Linear amplification_1	0.143864	66.9408	0.351409	0.037729	0.25	0.150916	1	0	0	0.150916	0	0	8	1	299956	1987571	299956
LP6005500-DNA_B03_amplicon1_Linear amplification_1	LP2000104-DNA_A01_amplicon1_ecDNA_1	0.143716	66.9408	0.351828	0.249049	0.0383839	0.996194	0.153536	0	0	0.153446	0	0	2	11	2748887	2759389	17903915
SM-4B295_amplicon4_ecDNA_1	686-24669-1T-32_amplicon2_BFB_1	0.143706	66.9408	0.351857	0.182552	0.10486	0.678484	0.359439	0.0172414	0.02	0.307127	0.00934579	1	58	50	1400503	2064164	3896353
LP6005690-DNA_A02_amplicon3_Complex non-cyclic_1	LP6005500-DNA_E03_amplicon3_Linear amplification_1	0.143565	66.9408	0.352255	0.0371304	0.25	0.148521	1	0	0	0.148521	0	0	2	1	299956	2019614	299956
LP6005935-DNA_F01_amplicon1_Linear amplification_1	740-24247-138M-36_amplicon4_BFB_1	0.143553	66.9408	0.352289	0.235	0.0521067	0.940001	0.208427	0	0	0.20569	0	0	2	2	340222	361938	1632334
TCGA-5f63577f748f5420f6d4c418af53b416_amplicon4_Linear amplification_1	169-23773-232V-31_amplicon1_ecDNA_1	0.143489	66.9408	0.352472	0.116682	0.170296	0.466728	0.681182	0	0	0.383052	0	0	1	1	1521459	3259841	2233556
TCGA-5f63577f748f5420f6d4c418af53b416_amplicon4_Linear amplification_1	169-23767-9T-29_amplicon1_ecDNA_1	0.143489	66.9408	0.352472	0.116682	0.170296	0.466728	0.681182	0	0	0.383052	0	0	1	1	1521459	3259841	2233556
TCGA-5f63577f748f5420f6d4c418af53b416_amplicon4_Linear amplification_1	169-23764-9T-31_amplicon1_ecDNA_1	0.143489	66.9408	0.352472	0.116682	0.170296	0.466728	0.681182	0	0	0.383052	0	0	1	1	1521459	3259841	2233556
779-24094-67M-28_amplicon2_Linear amplification_1	391-23521-155R-31_amplicon2_BFB_1	0.143469	66.9408	0.352528	0.0369378	0.25	0.147751	1	0	0	0.147751	0	0	2	5	1061702	7185740	1061702
779-24091-67M-31_amplicon2_Linear amplification_1	391-23521-155R-31_amplicon2_BFB_1	0.143469	66.9408	0.352528	0.0369378	0.25	0.147751	1	0	0	0.147751	0	0	1	5	1061702	7185740	1061702
TCGA-772ba6cf7583e12d3088feb90685bc2f_amplicon7_Linear amplification_1	LP6008460-DNA_A03_amplicon15_Complex non-cyclic_1	0.143427	66.9408	0.352648	0.25	0.0368531	1	0.147413	0	0	0.147413	0	0	0	5	209990	209990	1424506
779-24085-103J-25_amplicon2_Complex non-cyclic_1	391-23521-155R-31_amplicon2_BFB_1	0.143418	66.9408	0.352673	0.0368353	0.25	0.147341	1	0	0	0.147341	0	0	2	5	1061702	7205740	1061702
TCGA-a10f0e9c2d07b53a9b624701a0351175_amplicon2_Linear amplification_1	626-24780-238S-34_amplicon1_BFB_1	0.143355	66.7763	0.352852	0.25	0.0367092	1	0.146837	0	0	0.146837	0	0	0	14	1709911	1709911	11644973
LP2000333-DNA_A01_amplicon3_ecDNA_1	74-23668-230T-33_amplicon2_BFB_1	0.143321	66.7763	0.352946	0.24709	0.0395523	0.988361	0.158209	0	0	0.157915	0	0	21	9	2740634	2772908	17322855
TCGA-772ba6cf7583e12d3088feb90685bc2f_amplicon4_ecDNA_2	LP6005409-DNA_H01_amplicon8_Complex non-cyclic_1	0.143314	66.7763	0.352967	0.0412067	0.245422	0.164827	0.981686	0	0	0.164322	0	0	15	2	831667	5045697	847182
LP2000108-DNA_A01_amplicon3_Linear amplification_1	LP6005935-DNA_E01_amplicon1_ecDNA_1	0.143301	66.7763	0.353004	0.25	0.0366021	1	0.146408	0	0	0.146408	0	0	1	28	1105273	1105273	7549245
954-24220-219U-34_amplicon5_Linear amplification_1	954-24208-298T-34_amplicon5_Linear amplification_1	0.143295	66.7763	0.353021	0.25	0.0365902	1	0.146361	0	0	0.146361	0	0	0	0	34291	34291	234291
954-24214-219U-36_amplicon5_Linear amplification_1	954-24208-298T-34_amplicon5_Linear amplification_1	0.143295	66.7763	0.353021	0.25	0.0365902	1	0.146361	0	0	0.146361	0	0	0	0	34291	34291	234291
954-24208-298T-34_amplicon5_Linear amplification_1	954-24205-298T-35_amplicon5_Linear amplification_1	0.143295	66.7763	0.353021	0.0365902	0.25	0.146361	1	0	0	0.146361	0	0	0	0	34291	234291	34291
LP6005935-DNA_F01_amplicon1_Linear amplification_1	740-24253-156N-35_amplicon4_Linear amplification_1	0.143227	66.7763	0.353214	0.235	0.0514535	0.940001	0.205814	0	0	0.203145	0	0	2	1	340222	361938	1653056
TCGA-bf1c9887b74b2cc3c4a841a9cd09bca3_amplicon6_Complex non-cyclic_1	LP6007520-DNA_A01_amplicon9_Complex non-cyclic_1	0.14321	66.7763	0.353263	0.104907	0.181513	0.27677	0.595616	0.047619	0.0434783	0.232989	0.0232558	1	21	23	2326535	8406027	3906099
SS6003149_amplicon3_ecDNA_1	LP6005690-DNA_B02_amplicon3_ecDNA_1	0.143128	66.7763	0.353496	0.25	0.0362553	1	0.145021	0	0	0.145021	0	0	1	31	235998	235998	1627334
977-24864-115V-32_amplicon3_Linear amplification_1	623-23710-1O-36_amplicon11_Linear amplification_1	0.143033	66.2829	0.353765	0.207565	0.0785	0.830261	0.314	0	0	0.295059	0	0	1	0	587786	707953	1871930
LP6008267-DNA_C01_amplicon2_Complex non-cyclic_1	LP6008141-DNA_A01_amplicon1_Linear amplification_1	0.142996	66.2829	0.353869	0.101871	0.184121	0.407485	0.736484	0	0	0.355634	0	0	6	2	2472635	6068041	3357351
LP2000104-DNA_A01_amplicon1_ecDNA_1	LP6008269-DNA_A03_amplicon4_Complex non-cyclic_1	0.142884	66.2829	0.354187	0.0485055	0.237263	0.194022	0.949054	0	0	0.192022	0	0	11	24	3473752	17903915	3660227
TCGA-5de0badfb117487a6aa2b53510d0eb36_amplicon8_ecDNA_1	LP6008269-DNA_B02_amplicon1_ecDNA_1	0.142805	65.9539	0.354413	0.25	0.0356095	1	0.142438	0	0	0.142438	0	0	4	6	1124978	1124978	7898020
LP6005690-DNA_F02_amplicon3_BFB_1	184-24331-16R-29_amplicon1_Linear amplification_1	0.142796	65.9539	0.354439	0.25	0.0355917	1	0.142367	0	0	0.142367	0	0	3	0	544853	544853	3827107
LP6005690-DNA_F02_amplicon3_BFB_1	184-24325-148K-31_amplicon1_Linear amplification_1	0.142796	65.9539	0.354439	0.25	0.0355917	1	0.142367	0	0	0.142367	0	0	3	0	544853	544853	3827107
LP6005935-DNA_F01_amplicon1_Linear amplification_1	954-24214-219U-36_amplicon4_Linear amplification_1	0.142629	65.9539	0.354914	0.235	0.0502574	0.940001	0.20103	0	0	0.198483	0	0	2	1	340222	361938	1692396
LP6005935-DNA_F01_amplicon1_Linear amplification_1	954-24208-298T-34_amplicon4_Linear amplification_1	0.142629	65.9539	0.354914	0.235	0.0502574	0.940001	0.20103	0	0	0.198483	0	0	2	1	340222	361938	1692396
LP6007416-DNA_A01_amplicon4_BFB_1	303-24660-41K-37_amplicon1_ecDNA_1	0.142582	65.7895	0.355049	0.25	0.0351632	1	0.140653	0	0	0.140653	0	0	6	3	1153270	1153270	8199406
TCGA-5f63577f748f5420f6d4c418af53b416_amplicon4_Linear amplification_1	LP2000333-DNA_A01_amplicon6_Linear amplification_1	0.142484	65.7895	0.355327	0.0349677	0.25	0.139871	1	0	0	0.139871	0	0	1	0	455957	3259841	455957
686-25029N-77P-BLD_amplicon1_Linear amplification_1	163-23749-256R-35_amplicon2_Linear amplification_1	0.142454	65.7895	0.355413	0.25	0.0349073	1	0.139629	0	0	0.139629	0	0	0	0	183120	183120	1311473
951-23806-108A-36_amplicon1_ecDNA_1	623-23710-1O-36_amplicon9_ecDNA_1	0.142413	65.7895	0.355529	0.0348262	0.25	0.139305	1	0	0	0.139305	0	0	41	3	822971	5907704	822971
LP6007416-DNA_A01_amplicon4_BFB_1	303-23602-162L-38_amplicon1_ecDNA_1	0.142412	65.7895	0.355533	0.25	0.0348235	1	0.139294	0	0	0.139294	0	0	6	11	1153270	1153270	8279406
LP6008141-DNA_A01_amplicon1_Linear amplification_1	995-24136-91W-31_amplicon8_Linear amplification_1	0.142402	65.7895	0.355561	0.0348037	0.25	0.139215	1	0	0	0.139215	0	0	2	1	467393	3357351	467393
TCGA-8d56dc94d8f191808c30df1a5b307b32_amplicon5_Linear amplification_1	623-23710-1O-36_amplicon2_BFB_1	0.14229	65.7895	0.355882	0.25	0.0345791	1	0.138316	0	0	0.138316	0	0	0	22	1110070	1110070	8025585
LP6008280-DNA_E03_amplicon1_BFB_1	391-23866-82K-33_amplicon3_BFB_1	0.142236	65.7895	0.356035	0.25	0.0344719	1	0.137888	0	0	0.137888	0	0	7	11	840825	840825	6097904
LP2000333-DNA_A01_amplicon6_Linear amplification_1	279-24744-53P-32_amplicon3_Linear amplification_1	0.142209	65.7895	0.356112	0.25	0.0344177	1	0.137671	0	0	0.137671	0	0	0	0	455957	455957	3311940
LP2000333-DNA_A01_amplicon4_BFB_1	169-23764-9T-31_amplicon2_ecDNA_1	0.142142	65.7895	0.356303	0.0342839	0.25	0.137136	1	0	0	0.137136	0	0	5	2	660077	4813313	660077
LP6008280-DNA_E03_amplicon1_BFB_1	391-25007N-73P-BLD_amplicon3_Linear amplification_1	0.142099	65.7895	0.356426	0.25	0.0341978	1	0.136791	0	0	0.136791	0	0	7	3	840825	840825	6146769
954-24220-219U-34_amplicon4_Linear amplification_1	626-24780-238S-34_amplicon1_BFB_1	0.142093	65.7895	0.356443	0.25	0.0341863	1	0.136745	0	0	0.136745	0	0	1	14	1592396	1592396	11644973
954-24205-298T-35_amplicon4_Linear amplification_1	626-24780-238S-34_amplicon1_BFB_1	0.142093	65.7895	0.356443	0.25	0.0341863	1	0.136745	0	0	0.136745	0	0	1	14	1592396	1592396	11644973
LP6008280-DNA_F03_amplicon1_Linear amplification_1	LP6008269-DNA_A03_amplicon4_Complex non-cyclic_1	0.142091	65.7895	0.35645	0.25	0.0341814	1	0.136726	0	0	0.136726	0	0	1	24	500447	500447	3660227
LP6008267-DNA_F01_amplicon12_ecDNA_1	266-24145-67T-34_amplicon2_ecDNA_1	0.142081	65.7895	0.356478	0.0341616	0.25	0.136646	1	0	0	0.136646	0	0	28	3	2352552	17216352	2352552
LP6005334-DNA_H03_amplicon2_ecDNA_1	SM-4B296_amplicon4_BFB_1	0.142076	65.7895	0.35649	0.034153	0.25	0.136612	1	0	0	0.136612	0	0	83	5	719504	5266771	719504
LP6005690-DNA_F02_amplicon3_BFB_1	LP6005690-DNA_D02_amplicon4_Linear amplification_1	0.142037	65.7895	0.356602	0.25	0.0340747	1	0.136299	0	0	0.136299	0	0	3	3	544853	544853	3997489
LP6008141-DNA_A01_amplicon1_Linear amplification_1	LP2000333-DNA_A01_amplicon6_Linear amplification_1	0.141976	65.625	0.356778	0.0339521	0.25	0.135809	1	0	0	0.135809	0	0	2	0	455957	3357351	455957
623-23710-1O-36_amplicon11_Linear amplification_1	422-25123-221S-29_amplicon1_Linear amplification_1	0.141894	65.625	0.357013	0.0337873	0.25	0.135149	1	0	0	0.135149	0	0	0	0	252990	1871930	252990
LP6007422-DNA_A01_amplicon2_Complex non-cyclic_1	995-24136-91W-31_amplicon8_Linear amplification_1	0.141878	65.625	0.357059	0.0337558	0.25	0.135023	1	0	0	0.135023	0	0	2	1	467393	3461573	467393
LP6008267-DNA_F01_amplicon13_Linear amplification_1	512-23977-306R-29_amplicon6_Complex non-cyclic_1	0.141831	65.625	0.357193	0.25	0.0336619	1	0.134648	0	0	0.134648	0	0	0	10	455032	455032	3379428
LP6005690-DNA_E01_amplicon6_Complex non-cyclic_1	LP6005409-DNA_G03_amplicon2_Linear amplification_1	0.141806	65.625	0.357265	0.0447522	0.23886	0.179009	0.955438	0	0	0.177527	0	0	4	1	439774	2456716	460285
LP2000333-DNA_A01_amplicon6_Linear amplification_1	512-23974-306R-33_amplicon6_Complex non-cyclic_1	0.141757	65.4605	0.357406	0.25	0.0335133	1	0.134053	0	0	0.134053	0	0	0	5	455957	455957	3401312
LP2000333-DNA_A01_amplicon6_Linear amplification_1	512-23968-43R-32_amplicon6_Complex non-cyclic_1	0.141757	65.4605	0.357406	0.25	0.0335133	1	0.134053	0	0	0.134053	0	0	0	8	455957	455957	3401312
LP6008460-DNA_A03_amplicon15_Complex non-cyclic_1	LP6008341-DNA_B02_amplicon3_Complex non-cyclic_1	0.141705	65.4605	0.357555	0.106177	0.177232	0.424709	0.708929	0	0	0.361646	0	0	5	3	605000	1424506	853400
TCGA-09bce96b9a5be47b076772cb94f102d7_amplicon7_Complex non-cyclic_1	LP6007520-DNA_A01_amplicon6_ecDNA_1	0.141682	65.2961	0.35762	0.0408744	0.24249	0.163498	0.969958	0	0	0.162674	0	0	18	4	1798393	10999505	1854093
997-24601-184V-32_amplicon2_Complex non-cyclic_1	43-25093-29P-30_amplicon1_Complex non-cyclic_1	0.141636	65.2961	0.357751	0.068529	0.214744	0.274116	0.858975	0	0	0.262311	0	0	4	2	1791784	6536590	2085956
LP6005409-DNA_A02_amplicon2_BFB_1	422-25123-221S-29_amplicon1_Linear amplification_1	0.141606	65.2961	0.357837	0.0332127	0.25	0.132851	1	0	0	0.132851	0	0	16	0	252990	1904317	252990
LP2000333-DNA_A01_amplicon6_Linear amplification_1	609-24915-125T-29_amplicon2_Linear amplification_1	0.141544	65.1316	0.358016	0.25	0.0330874	1	0.13235	0	0	0.13235	0	0	0	0	455957	455957	3445094
SS6003111_amplicon4_ecDNA_1	LP6005935-DNA_E01_amplicon1_ecDNA_1	0.141537	65.1316	0.358036	0.245584	0.0374891	0.982338	0.149957	0	0	0.149553	0	0	4	28	1132059	1152413	7549245
TCGA-2d662d4c66d34a152517911cd2f38cb2_amplicon1_ecDNA_1	LP6005690-DNA_A02_amplicon1_ecDNA_1	0.141516	65.1316	0.358097	0.076807	0.206224	0.307228	0.824897	0	0	0.288418	0	0	10	2	1085878	3534439	1316380
LP6008341-DNA_F01_amplicon1_BFB_1	623-23710-1O-36_amplicon11_Linear amplification_1	0.141514	65.1316	0.358102	0.117483	0.165545	0.469931	0.66218	0	0	0.379056	0	0	24	0	1239554	2637735	1871930
LP6007422-DNA_A01_amplicon2_Complex non-cyclic_1	LP2000333-DNA_A01_amplicon6_Linear amplification_1	0.141465	65.1316	0.358242	0.0329299	0.25	0.13172	1	0	0	0.13172	0	0	2	0	455957	3461573	455957
LP6008141-DNA_A01_amplicon1_Linear amplification_1	43-23593-29P-28_amplicon1_Complex non-cyclic_1	0.141387	65.1316	0.358466	0.114228	0.168547	0.456911	0.674186	0	0	0.374268	0	0	2	4	1534010	3357351	2275351
LP6008337-DNA_A06_amplicon1_ecDNA_1	623-23710-1O-36_amplicon11_Linear amplification_1	0.141354	65.1316	0.358562	0.0966884	0.186019	0.386754	0.744076	0	0	0.341346	0	0	16	0	1392858	3601410	1871930
LP6008460-DNA_A03_amplicon15_Complex non-cyclic_1	997-24598-184V-29_amplicon3_Complex non-cyclic_1	0.141174	65.1316	0.359078	0.242691	0.0396581	0.970762	0.158632	0	0	0.157878	0	0	5	8	1382857	1424506	8717372
LP6008460-DNA_A03_amplicon15_Complex non-cyclic_1	997-24592-142W-30_amplicon3_Complex non-cyclic_1	0.141129	65.1316	0.359208	0.242691	0.0395673	0.970762	0.158269	0	0	0.157518	0	0	5	7	1382857	1424506	8737372
LP6008460-DNA_A03_amplicon15_Complex non-cyclic_1	997-24595-142W-33_amplicon2_Complex non-cyclic_1	0.141127	65.1316	0.359213	0.242691	0.0395638	0.970762	0.158255	0	0	0.157505	0	0	5	9	1382857	1424506	8738142
LP6007512-DNA_A01_amplicon5_ecDNA_1	LP6007404-DNA_A01_amplicon1_ecDNA_1	0.141125	65.1316	0.35922	0.0861824	0.196067	0.256494	0.450935	0.0294118	0.111111	0.195452	0.0238095	1	34	9	2638819	10288025	5851877
LP6005935-DNA_F01_amplicon1_Linear amplification_1	LP6005500-DNA_G01_amplicon3_BFB_1	0.141081	65.1316	0.359345	0.25	0.0321627	1	0.128651	0	0	0.128651	0	0	2	5	361938	361938	2813339
LP6008267-DNA_F01_amplicon8_BFB_1	686-23635-1T-32_amplicon3_Linear amplification_1	0.141029	65.1316	0.359496	0.0684275	0.21363	0.27371	0.854522	0	0	0.261524	0	0	5	1	823235	3007690	963387
LP6005500-DNA_E03_amplicon1_BFB_1	LP6005409-DNA_H01_amplicon9_Linear amplification_1	0.140947	65.1316	0.359732	0.0318941	0.25	0.127576	1	0	0	0.127576	0	0	7	2	580681	4551633	580681
LP6005409-DNA_F01_amplicon1_BFB_1	422-25123-221S-29_amplicon1_Linear amplification_1	0.140932	64.9671	0.359775	0.0318644	0.25	0.127458	1	0	0	0.127458	0	0	10	0	252990	1984894	252990
TCGA-772ba6cf7583e12d3088feb90685bc2f_amplicon7_Linear amplification_1	740-24253-156N-35_amplicon4_Linear amplification_1	0.140879	64.9671	0.359928	0.25	0.0317578	1	0.127031	0	0	0.127031	0	0	0	1	209990	209990	1653056
LP2000108-DNA_A01_amplicon3_Linear amplification_1	997-24598-184V-29_amplicon3_Complex non-cyclic_1	0.140849	64.9671	0.360015	0.25	0.0316974	1	0.12679	0	0	0.12679	0	0	1	8	1105273	1105273	8717372
LP2000108-DNA_A01_amplicon3_Linear amplification_1	997-24592-142W-30_amplicon3_Complex non-cyclic_1	0.140812	64.9671	0.36012	0.25	0.0316249	1	0.126499	0	0	0.126499	0	0	1	7	1105273	1105273	8737372
LP2000108-DNA_A01_amplicon3_Linear amplification_1	997-24595-142W-33_amplicon2_Complex non-cyclic_1	0.140811	64.9671	0.360124	0.25	0.0316221	1	0.126488	0	0	0.126488	0	0	1	9	1105273	1105273	8738142
LP6005690-DNA_F02_amplicon3_BFB_1	LP2000108-DNA_A01_amplicon3_Linear amplification_1	0.140794	64.9671	0.360173	0.188611	0.0929773	0.754444	0.371909	0	0	0.331751	0	0	3	1	411061	544853	1105273
833-24010-30T-31_amplicon9_ecDNA_1	422-25123-221S-29_amplicon1_Linear amplification_1	0.140771	64.9671	0.360238	0.0315429	0.25	0.126171	1	0	0	0.126171	0	0	18	0	252990	2005129	252990
LP6008341-DNA_B02_amplicon3_Complex non-cyclic_1	LP6008267-DNA_C01_amplicon2_Complex non-cyclic_1	0.140761	64.9671	0.36027	0.24681	0.034711	0.98724	0.138844	0	0	0.138595	0	0	3	6	842511	853400	6068041
TCGA-772ba6cf7583e12d3088feb90685bc2f_amplicon21_Linear amplification_1	LP6007422-DNA_A01_amplicon3_Linear amplification_1	0.140584	64.8026	0.36078	0.0311673	0.25	0.124669	1	0	0	0.124669	0	0	3	1	195739	1570065	195739
LP6005690-DNA_B03_amplicon6_ecDNA_1	LP6005334-DNA_H03_amplicon2_ecDNA_1	0.140578	64.8026	0.360797	0.25	0.0311558	1	0.124623	0	0	0.124623	0	0	3	83	656362	656362	5266771
LP6005500-DNA_E03_amplicon4_ecDNA_1	LP6005500-DNA_D01_amplicon1_ecDNA_1	0.14057	64.8026	0.36082	0.246287	0.0348528	0.985148	0.139411	0	0	0.139119	0	0	4	10	364368	369861	2613624
TCGA-772ba6cf7583e12d3088feb90685bc2f_amplicon7_Linear amplification_1	954-24214-219U-36_amplicon4_Linear amplification_1	0.14051	64.8026	0.360993	0.25	0.0310196	1	0.124079	0	0	0.124079	0	0	0	1	209990	209990	1692396
TCGA-772ba6cf7583e12d3088feb90685bc2f_amplicon7_Linear amplification_1	954-24208-298T-34_amplicon4_Linear amplification_1	0.14051	64.8026	0.360993	0.25	0.0310196	1	0.124079	0	0	0.124079	0	0	0	1	209990	209990	1692396
SS6003149_amplicon3_ecDNA_1	LP6005409-DNA_A02_amplicon2_BFB_1	0.140491	64.6382	0.361048	0.25	0.030982	1	0.123928	0	0	0.123928	0	0	1	16	235998	235998	1904317
LP6005690-DNA_A02_amplicon8_ecDNA_1	891-24613-5P-25_amplicon2_Linear amplification_1	0.140472	64.4737	0.361101	0.0309449	0.25	0.12378	1	0	0	0.12378	0	0	14	2	702254	5673414	702254
LP6005690-DNA_B03_amplicon6_ecDNA_1	LP6008341-DNA_F01_amplicon1_BFB_1	0.140386	64.4737	0.361353	0.224826	0.0559448	0.899306	0.223779	0	0	0.218309	0	0	3	24	590270	656362	2637735
TCGA-5de0badfb117487a6aa2b53510d0eb36_amplicon7_Linear amplification_1	LP6005500-DNA_A01_amplicon1_ecDNA_1	0.140239	64.4737	0.361777	0.0304774	0.25	0.12191	1	0	0	0.12191	0	0	2	2	268780	2204746	268780
LP6007422-DNA_A01_amplicon2_Complex non-cyclic_1	LP6008267-DNA_C01_amplicon2_Complex non-cyclic_1	0.140224	64.4737	0.361819	0.178577	0.101871	0.71431	0.407485	0	0	0.350382	0	0	2	6	2472635	3461573	6068041
LP6005500-DNA_A02_amplicon3_ecDNA_1	422-25123-221S-29_amplicon2_Linear amplification_1	0.140095	64.3092	0.362194	0.0301899	0.25	0.12076	1	0	0	0.12076	0	0	22	0	212157	1756855	212157
LP6007594_amplicon5_BFB_1	LP6008460-DNA_A03_amplicon3_Complex non-cyclic_1	0.140058	64.3092	0.3623	0.237339	0.0427777	0.949354	0.171111	0	0	0.169563	0	0	5	10	2190640	2307505	12802458
TCGA-b3b81876992ec5dda2430b9fe506aca2_amplicon6_ecDNA_1	391-23866-82K-33_amplicon3_BFB_1	0.140021	64.3092	0.362408	0.245605	0.0344368	0.982421	0.137747	0	0	0.137409	0	0	4	11	839970	855000	6097904
391-23521-155R-31_amplicon1_BFB_1	163-23749-256R-35_amplicon2_Linear amplification_1	0.140017	64.3092	0.362421	0.0300334	0.25	0.120134	1	0	0	0.120134	0	0	32	0	1311473	10916771	1311473
997-24595-142W-33_amplicon8_ecDNA_1	623-23710-1O-36_amplicon9_ecDNA_1	0.139997	64.3092	0.362479	0.25	0.0299932	1	0.119973	0	0	0.119973	0	0	1	3	98734	98734	822971
997-24592-142W-30_amplicon8_ecDNA_1	623-23710-1O-36_amplicon9_ecDNA_1	0.139997	64.3092	0.362479	0.25	0.0299932	1	0.119973	0	0	0.119973	0	0	1	3	98734	98734	822971
TCGA-bf1c9887b74b2cc3c4a841a9cd09bca3_amplicon6_Complex non-cyclic_1	LP6007424-DNA_A01_amplicon8_ecDNA_1	0.139944	64.3092	0.362631	0.0298882	0.25	0.119553	1	0	0	0.119553	0	0	21	2	1004965	8406027	1004965
LP6007520-DNA_A01_amplicon6_ecDNA_1	LP6005409-DNA_D02_amplicon2_ecDNA_1	0.139923	64.3092	0.362693	0.238509	0.0413361	0.954037	0.165344	0	0	0.164038	0	0	4	34	1768873	1854093	10698110
LP6007531-DNA_A01_amplicon1_ecDNA_1	LP6005500-DNA_B03_amplicon1_Linear amplification_1	0.139914	64.3092	0.362719	0.030779	0.249049	0.123116	0.996194	0	0	0.123058	0	0	28	2	2748887	22327591	2759389
LP6005334-DNA_E01_amplicon3_Complex non-cyclic_1	LP6005334-DNA_B02_amplicon4_Complex non-cyclic_1	0.13991	64.3092	0.362729	0.170283	0.109538	0.68113	0.438152	0	0	0.363575	0	0	7	21	1614862	2370857	3685620
LP2000333-DNA_A01_amplicon6_Linear amplification_1	184-24331-16R-29_amplicon1_Linear amplification_1	0.139892	64.3092	0.362781	0.25	0.0297847	1	0.119139	0	0	0.119139	0	0	0	0	455957	455957	3827107
LP2000333-DNA_A01_amplicon6_Linear amplification_1	184-24325-148K-31_amplicon1_Linear amplification_1	0.139892	64.3092	0.362781	0.25	0.0297847	1	0.119139	0	0	0.119139	0	0	0	0	455957	455957	3827107
TCGA-b3b81876992ec5dda2430b9fe506aca2_amplicon6_ecDNA_1	391-25007N-73P-BLD_amplicon3_Linear amplification_1	0.139884	64.3092	0.362805	0.245605	0.0341631	0.982421	0.136652	0	0	0.136319	0	0	4	3	839970	855000	6146769
SS6003149_amplicon3_ecDNA_1	LP6005409-DNA_F01_amplicon1_BFB_1	0.139862	64.3092	0.362869	0.25	0.0297243	1	0.118897	0	0	0.118897	0	0	1	10	235998	235998	1984894
686-24669-1T-32_amplicon2_BFB_1	623-23710-1O-36_amplicon11_Linear amplification_1	0.139827	64.3092	0.36297	0.0907538	0.188901	0.363015	0.755603	0	0	0.32487	0	0	50	0	1414436	3896353	1871930
LP6005690-DNA_E01_amplicon6_Complex non-cyclic_1	LP2000104-DNA_A01_amplicon1_ecDNA_1	0.139809	64.3092	0.363024	0.245879	0.0337386	0.983514	0.134955	0	0	0.13465	0	0	4	11	2416215	2456716	17903915
SM-4B296_amplicon4_BFB_1	391-23866-82K-33_amplicon3_BFB_1	0.139749	64.3092	0.363197	0.25	0.029498	1	0.117992	0	0	0.117992	0	0	5	11	719504	719504	6097904
LP6005690-DNA_A02_amplicon13_Linear amplification_1	LP6005334-DNA_B02_amplicon4_Complex non-cyclic_1	0.139733	64.3092	0.363243	0.25	0.0294664	1	0.117866	0	0	0.117866	0	0	1	21	434408	434408	3685620
SS6003149_amplicon3_ecDNA_1	833-24010-30T-31_amplicon9_ecDNA_1	0.139712	64.3092	0.363304	0.25	0.0294243	1	0.117697	0	0	0.117697	0	0	1	18	235998	235998	2005129
LP6005690-DNA_F02_amplicon3_BFB_1	43-23593-29P-28_amplicon1_Complex non-cyclic_1	0.139712	64.3092	0.363305	0.22544	0.0539836	0.901761	0.215935	0	0	0.210972	0	0	3	4	491327	544853	2275351
LP6007422-DNA_A01_amplicon2_Complex non-cyclic_1	43-23593-29P-28_amplicon1_Complex non-cyclic_1	0.139668	64.3092	0.363434	0.110789	0.168547	0.443154	0.674186	0	0	0.364987	0	0	2	4	1534010	3461573	2275351
LP6008267-DNA_F01_amplicon13_Linear amplification_1	295-24175-215U-34_amplicon17_Linear amplification_1	0.139637	64.3092	0.363522	0.25	0.0292748	1	0.117099	0	0	0.117099	0	0	0	2	455032	455032	3885874
SM-4B296_amplicon4_BFB_1	391-25007N-73P-BLD_amplicon3_Linear amplification_1	0.139632	64.3092	0.363538	0.25	0.0292635	1	0.117054	0	0	0.117054	0	0	5	3	719504	719504	6146769
TCGA-09bce96b9a5be47b076772cb94f102d7_amplicon1_Linear amplification_1	LP2000333-DNA_A01_amplicon3_ecDNA_1	0.139576	64.3092	0.363699	0.207919	0.0712335	0.831676	0.284934	0	0	0.269398	0	0	1	21	790096	950004	2772908
LP6008341-DNA_B02_amplicon3_Complex non-cyclic_1	997-24601-184V-32_amplicon2_Complex non-cyclic_1	0.139516	64.3092	0.363873	0.24681	0.0322229	0.98724	0.128892	0	0	0.128677	0	0	3	4	842511	853400	6536590
977-24864-115V-32_amplicon3_Linear amplification_1	391-23866-82K-33_amplicon3_BFB_1	0.139512	64.3092	0.363886	0.25	0.0290244	1	0.116098	0	0	0.116098	0	0	1	11	707953	707953	6097904
TCGA-bf1c9887b74b2cc3c4a841a9cd09bca3_amplicon1_Linear amplification_1	TCGA-2d662d4c66d34a152517911cd2f38cb2_amplicon1_ecDNA_1	0.139498	64.3092	0.363927	0.25	0.028996	1	0.115984	0	0	0.115984	0	0	1	10	409938	409938	3534439
LP6005690-DNA_B03_amplicon6_ecDNA_1	LP6005409-DNA_E01_amplicon5_ecDNA_1	0.139442	64.1447	0.364089	0.237714	0.0411701	0.950858	0.16468	0	0	0.16329	0	0	3	38	624107	656362	3789811
977-24864-115V-32_amplicon3_Linear amplification_1	391-25007N-73P-BLD_amplicon3_Linear amplification_1	0.139397	64.1447	0.364221	0.25	0.0287937	1	0.115175	0	0	0.115175	0	0	1	3	707953	707953	6146769
TCGA-772ba6cf7583e12d3088feb90685bc2f_amplicon4_ecDNA_2	LP6005409-DNA_H01_amplicon9_Linear amplification_1	0.139386	64.1447	0.364254	0.0287711	0.25	0.115084	1	0	0	0.115084	0	0	15	2	580681	5045697	580681
TCGA-5f63577f748f5420f6d4c418af53b416_amplicon4_Linear amplification_1	LP2000108-DNA_A01_amplicon4_Linear amplification_1	0.139365	64.1447	0.364315	0.0287293	0.25	0.114917	1	0	0	0.114917	0	0	1	1	374612	3259841	374612
LP6005500-DNA_B03_amplicon1_Linear amplification_1	LP6005409-DNA_G03_amplicon2_Linear amplification_1	0.139352	64.1447	0.364353	0.0398434	0.23886	0.159374	0.955438	0	0	0.158198	0	0	2	1	439774	2759389	460285
LP6005500-DNA_E03_amplicon3_Linear amplification_1	LP6005500-DNA_D01_amplicon1_ecDNA_1	0.139346	64.1447	0.36437	0.25	0.0286916	1	0.114766	0	0	0.114766	0	0	1	10	299956	299956	2613624
LP6005690-DNA_D02_amplicon4_Linear amplification_1	LP2000333-DNA_A01_amplicon6_Linear amplification_1	0.139258	64.1447	0.364627	0.0285152	0.25	0.114061	1	0	0	0.114061	0	0	3	0	455957	3997489	455957
623-23710-1O-36_amplicon11_Linear amplification_1	422-25123-221S-29_amplicon2_Linear amplification_1	0.139167	64.1447	0.364891	0.028334	0.25	0.113336	1	0	0	0.113336	0	0	0	0	212157	1871930	212157
74-23668-230T-33_amplicon2_BFB_1	623-23710-1O-36_amplicon5_Linear amplification_1	0.139163	64.1447	0.364904	0.0283253	0.25	0.113301	1	0	0	0.113301	0	0	9	0	1962700	17322855	1962700
LP2000108-DNA_A01_amplicon4_Linear amplification_1	279-24744-53P-32_amplicon3_Linear amplification_1	0.139139	64.1447	0.364973	0.25	0.0282774	1	0.11311	0	0	0.11311	0	0	1	0	374612	374612	3311940
TCGA-6f7bad1693a63ab40a5814d9e1f48cd1_amplicon3_Complex non-cyclic_1	TCGA-115db8a25b7f80c8342b73f5fe3b9835_amplicon1_Linear amplification_1	0.139059	64.1447	0.365207	0.0281176	0.25	0.11247	1	0	0	0.11247	0	0	27	0	48609	432194	48609
SM-4B295_amplicon4_ecDNA_1	391-23521-155R-31_amplicon1_BFB_1	0.139053	64.1447	0.365223	0.216229	0.0618774	0.813191	0.15376	0.0172414	0.03125	0.148514	0.011236	1	58	32	1678560	2064164	10916771
SS6003111_amplicon4_ecDNA_1	997-24598-184V-29_amplicon3_Complex non-cyclic_1	0.139025	64.1447	0.365305	0.245584	0.0324656	0.982338	0.129862	0	0	0.12956	0	0	4	8	1132059	1152413	8717372
SS6003111_amplicon4_ecDNA_1	997-24592-142W-30_amplicon3_Complex non-cyclic_1	0.138988	64.1447	0.365413	0.245584	0.0323913	0.982338	0.129565	0	0	0.129264	0	0	4	7	1132059	1152413	8737372
SS6003111_amplicon4_ecDNA_1	997-24595-142W-33_amplicon2_Complex non-cyclic_1	0.138986	64.1447	0.365418	0.245584	0.0323884	0.982338	0.129554	0	0	0.129253	0	0	4	9	1132059	1152413	8738142
TCGA-6f7bad1693a63ab40a5814d9e1f48cd1_amplicon3_Complex non-cyclic_1	TCGA-2d662d4c66d34a152517911cd2f38cb2_amplicon2_Linear amplification_1	0.138972	64.1447	0.36546	0.027944	0.25	0.111776	1	0	0	0.111776	0	0	27	0	48309	432194	48309
LP2000108-DNA_A01_amplicon4_Linear amplification_1	LP6008141-DNA_A01_amplicon1_Linear amplification_1	0.138947	64.1447	0.365531	0.25	0.0278949	1	0.11158	0	0	0.11158	0	0	1	2	374612	374612	3357351
LP6007512-DNA_A01_amplicon8_BFB_1	391-23521-155R-31_amplicon1_BFB_1	0.138947	64.1447	0.365532	0.248011	0.0298831	0.992045	0.119533	0	0	0.119418	0	0	6	32	1304909	1315373	10916771
LP6008341-DNA_B02_amplicon3_Complex non-cyclic_1	43-25093-29P-30_amplicon1_Complex non-cyclic_1	0.138937	64.1447	0.365563	0.197197	0.0806766	0.788787	0.322706	0	0	0.297039	0	0	3	2	673151	853400	2085956
SM-4AX85_amplicon2_ecDNA_1	LP6008269-DNA_A03_amplicon4_Complex non-cyclic_1	0.138921	64.1447	0.36561	0.107335	0.170506	0.429342	0.682024	0	0	0.357734	0	0	16	24	2496361	5814389	3660227
LP2000333-DNA_A01_amplicon3_ecDNA_1	623-23710-1O-36_amplicon4_Linear amplification_1	0.138778	63.9803	0.366027	0.104544	0.173011	0.418178	0.692046	0	0	0.35257	0	0	21	0	1159568	2772908	1675566
LP2000108-DNA_A01_amplicon4_Linear amplification_1	512-23974-306R-33_amplicon6_Complex non-cyclic_1	0.138767	63.9803	0.366058	0.25	0.0275344	1	0.110137	0	0	0.110137	0	0	1	5	374612	374612	3401312
LP2000108-DNA_A01_amplicon4_Linear amplification_1	512-23968-43R-32_amplicon6_Complex non-cyclic_1	0.138767	63.9803	0.366058	0.25	0.0275344	1	0.110137	0	0	0.110137	0	0	1	8	374612	374612	3401312
LP6005500-DNA_E03_amplicon4_ecDNA_1	LP6008267-DNA_F01_amplicon7_Linear amplification_1	0.138728	63.9803	0.366173	0.25	0.0274556	1	0.109823	0	0	0.109823	0	0	4	3	369861	369861	3367807
LP6005409-DNA_H01_amplicon10_BFB_1	422-25123-221S-29_amplicon1_Linear amplification_1	0.138712	63.9803	0.36622	0.0274235	0.25	0.109694	1	0	0	0.109694	0	0	12	0	252990	2306324	252990
TCGA-b3b81876992ec5dda2430b9fe506aca2_amplicon6_ecDNA_1	391-23872-155R-34_amplicon3_BFB_1	0.13869	63.8158	0.366284	0.245605	0.0317747	0.982421	0.127099	0	0	0.12681	0	0	4	16	839970	855000	6608804
LP6005935-DNA_F01_amplicon1_Linear amplification_1	279-24744-53P-32_amplicon3_Linear amplification_1	0.13866	63.6513	0.366371	0.25	0.0273207	1	0.109283	0	0	0.109283	0	0	2	0	361938	361938	3311940
TCGA-b3b81876992ec5dda2430b9fe506aca2_amplicon4_Linear amplification_1	623-23713-1O-35_amplicon1_BFB_1	0.13862	63.6513	0.366487	0.25	0.0272409	1	0.108963	0	0	0.108963	0	0	1	10	385021	385021	3533488
LP2000108-DNA_A01_amplicon4_Linear amplification_1	609-24915-125T-29_amplicon2_Linear amplification_1	0.138592	63.6513	0.36657	0.25	0.0271845	1	0.108738	0	0	0.108738	0	0	1	0	374612	374612	3445094
954-24214-219U-36_amplicon4_Linear amplification_1	626-24780-238S-34_amplicon1_BFB_1	0.138591	63.6513	0.366575	0.242009	0.0351719	0.968038	0.140688	0	0	0.140037	0	0	1	14	1638303	1692396	11644973
954-24208-298T-34_amplicon4_Linear amplification_1	626-24780-238S-34_amplicon1_BFB_1	0.138591	63.6513	0.366575	0.242009	0.0351719	0.968038	0.140688	0	0	0.140037	0	0	1	14	1638303	1692396	11644973
LP6007424-DNA_A01_amplicon14_Linear amplification_1	SM-4B296_amplicon3_BFB_1	0.138558	63.6513	0.366671	0.25	0.0271151	1	0.10846	0	0	0.10846	0	0	0	7	321227	321227	2961701
LP6007422-DNA_A01_amplicon2_Complex non-cyclic_1	LP2000108-DNA_A01_amplicon4_Linear amplification_1	0.138528	63.6513	0.366759	0.027055	0.25	0.10822	1	0	0	0.10822	0	0	2	1	374612	3461573	374612
LP6005690-DNA_B03_amplicon6_ecDNA_1	391-23866-82K-33_amplicon3_BFB_1	0.138455	63.6513	0.366973	0.25	0.0269093	1	0.107637	0	0	0.107637	0	0	3	11	656362	656362	6097904
LP6007424-DNA_A01_amplicon8_ecDNA_1	568-24888-191U-31_amplicon9_BFB_1	0.138411	63.4868	0.367101	0.25	0.0268216	1	0.107287	0	0	0.107287	0	0	2	24	1004965	1004965	9367108
LP6005334-DNA_B02_amplicon3_Complex non-cyclic_1	LP6008269-DNA_F04_amplicon5_Linear amplification_1	0.13841	63.4868	0.367103	0.0268202	0.25	0.107281	1	0	0	0.107281	0	0	5	0	184293	1717856	184293
997-24595-142W-33_amplicon8_ecDNA_1	623-23713-1O-35_amplicon8_ecDNA_1	0.138372	63.4868	0.367216	0.25	0.0267435	1	0.106974	0	0	0.106974	0	0	1	2	98734	98734	922971
997-24592-142W-30_amplicon8_ecDNA_1	623-23713-1O-35_amplicon8_ecDNA_1	0.138372	63.4868	0.367216	0.25	0.0267435	1	0.106974	0	0	0.106974	0	0	1	2	98734	98734	922971
LP6005409-DNA_F01_amplicon1_BFB_1	422-25123-221S-29_amplicon2_Linear amplification_1	0.138361	63.4868	0.367248	0.0267215	0.25	0.106886	1	0	0	0.106886	0	0	10	0	212157	1984894	212157
LP6005690-DNA_B03_amplicon6_ecDNA_1	391-25007N-73P-BLD_amplicon3_Linear amplification_1	0.138348	63.4868	0.367286	0.25	0.0266954	1	0.106782	0	0	0.106782	0	0	3	3	656362	656362	6146769
LP6005935-DNA_F01_amplicon1_Linear amplification_1	512-23974-306R-33_amplicon6_Complex non-cyclic_1	0.138301	63.4868	0.367422	0.25	0.0266028	1	0.106411	0	0	0.106411	0	0	2	5	361938	361938	3401312
LP6005935-DNA_F01_amplicon1_Linear amplification_1	512-23971-43R-27_amplicon6_ecDNA_1	0.138301	63.4868	0.367422	0.25	0.0266028	1	0.106411	0	0	0.106411	0	0	2	1	361938	361938	3401312
LP6005935-DNA_F01_amplicon1_Linear amplification_1	512-23968-43R-32_amplicon6_Complex non-cyclic_1	0.138301	63.4868	0.367422	0.25	0.0266028	1	0.106411	0	0	0.106411	0	0	2	8	361938	361938	3401312
833-24010-30T-31_amplicon9_ecDNA_1	422-25123-221S-29_amplicon2_Linear amplification_1	0.138226	63.3224	0.367643	0.0264518	0.25	0.105807	1	0	0	0.105807	0	0	18	0	212157	2005129	212157
74-24714-230T-31_amplicon3_Complex non-cyclic_1	422-25123-221S-29_amplicon1_Linear amplification_1	0.138187	63.3224	0.367759	0.0263733	0.25	0.105493	1	0	0	0.105493	0	0	9	0	252990	2398161	252990
LP6005935-DNA_F01_amplicon1_Linear amplification_1	387-23665-173L-29_amplicon1_Linear amplification_1	0.1381	63.3224	0.368012	0.235	0.0412008	0.940001	0.164803	0	0	0.163088	0	0	2	0	340222	361938	2064415
LP6005334-DNA_H03_amplicon2_ecDNA_1	391-23521-155R-31_amplicon1_BFB_1	0.138043	63.3224	0.36818	0.160498	0.115588	0.569703	0.274852	0.0240964	0.0625	0.227603	0.0176991	2	83	32	3000496	5266771	10916771
TCGA-b3b81876992ec5dda2430b9fe506aca2_amplicon6_ecDNA_1	779-24094-67M-28_amplicon5_BFB_1	0.137954	63.3224	0.368442	0.206347	0.0695612	0.825387	0.278245	0	0	0.262777	0	0	4	14	705706	855000	2536277
TCGA-b3b81876992ec5dda2430b9fe506aca2_amplicon6_ecDNA_1	779-24091-67M-31_amplicon5_BFB_1	0.137954	63.3224	0.368442	0.206347	0.0695612	0.825387	0.278245	0	0	0.262777	0	0	4	18	705706	855000	2536277
TCGA-b3b81876992ec5dda2430b9fe506aca2_amplicon6_ecDNA_1	779-24085-103J-25_amplicon5_BFB_1	0.137954	63.3224	0.368442	0.206347	0.0695612	0.825387	0.278245	0	0	0.262777	0	0	4	19	705706	855000	2536277
TCGA-5de0badfb117487a6aa2b53510d0eb36_amplicon4_Linear amplification_1	LP6007424-DNA_A01_amplicon9_Linear amplification_1	0.137942	63.3224	0.368478	0.0258832	0.25	0.103533	1	0	0	0.103533	0	0	1	1	222596	2150003	222596
LP6005935-DNA_F01_amplicon1_Linear amplification_1	43-25093-29P-30_amplicon1_Complex non-cyclic_1	0.137888	63.3224	0.368637	0.235	0.0407753	0.940001	0.163101	0	0	0.161421	0	0	2	2	340222	361938	2085956
SM-4B295_amplicon4_ecDNA_1	422-25123-221S-29_amplicon2_Linear amplification_1	0.137848	63.3224	0.368755	0.0256953	0.25	0.102781	1	0	0	0.102781	0	0	58	0	212157	2064164	212157
SS6003149_amplicon3_ecDNA_1	LP6005409-DNA_H01_amplicon10_BFB_1	0.137791	63.3224	0.368922	0.25	0.0255816	1	0.102326	0	0	0.102326	0	0	1	12	235998	235998	2306324
LP6005690-DNA_F02_amplicon2_Linear amplification_1	LP6008051-DNA_E01_amplicon1_ecDNA_1	0.137787	63.3224	0.368933	0.25	0.0255739	1	0.102295	0	0	0.102295	0	0	1	7	303436	303436	2966271
TCGA-09bce96b9a5be47b076772cb94f102d7_amplicon6_Linear amplification_1	303-24660-41K-37_amplicon4_Linear amplification_1	0.137742	63.3224	0.369065	0.25	0.0254843	1	0.101937	0	0	0.101937	0	0	0	0	59977	59977	588371
TCGA-09bce96b9a5be47b076772cb94f102d7_amplicon6_Linear amplification_1	303-23602-162L-38_amplicon4_Linear amplification_1	0.137742	63.3224	0.369065	0.25	0.0254843	1	0.101937	0	0	0.101937	0	0	0	0	59977	59977	588371
TCGA-09bce96b9a5be47b076772cb94f102d7_amplicon6_Linear amplification_1	303-23599-41K-35_amplicon4_Linear amplification_1	0.137742	63.3224	0.369065	0.25	0.0254843	1	0.101937	0	0	0.101937	0	0	0	1	59977	59977	588371
LP6005690-DNA_E01_amplicon6_Complex non-cyclic_1	LP6005409-DNA_G03_amplicon1_Linear amplification_1	0.137729	63.3224	0.369105	0.0527126	0.222745	0.210851	0.890979	0	0	0.205547	0	0	4	0	518000	2456716	581383
TCGA-772ba6cf7583e12d3088feb90685bc2f_amplicon7_Linear amplification_1	387-23665-173L-29_amplicon1_Linear amplification_1	0.137715	63.3224	0.369145	0.25	0.0254297	1	0.101719	0	0	0.101719	0	0	0	0	209990	209990	2064415
LP6008267-DNA_F01_amplicon8_BFB_1	LP6005409-DNA_G03_amplicon2_Linear amplification_1	0.137707	63.3224	0.369169	0.0365541	0.23886	0.146217	0.955438	0	0	0.145226	0	0	5	1	439774	3007690	460285
LP6008280-DNA_E02_amplicon17_BFB_1	997-24601-184V-32_amplicon2_Complex non-cyclic_1	0.137702	63.3224	0.369183	0.25	0.0254044	1	0.101618	0	0	0.101618	0	0	3	4	664233	664233	6536590
LP6005935-DNA_E01_amplicon1_ecDNA_1	997-24601-184V-32_amplicon9_Complex non-cyclic_1	0.137673	63.3224	0.369268	0.0620195	0.213327	0.248078	0.853308	0	0	0.237931	0	0	28	3	1872803	7549245	2194755
TCGA-772ba6cf7583e12d3088feb90685bc2f_amplicon7_Linear amplification_1	43-25093-29P-30_amplicon1_Complex non-cyclic_1	0.137584	63.3224	0.369532	0.25	0.0251671	1	0.100668	0	0	0.100668	0	0	0	2	209990	209990	2085956
TCGA-81a92dfecc9f9efe0857d0a6a93de251_amplicon2_BFB_1	TCGA-09bce96b9a5be47b076772cb94f102d7_amplicon7_Complex non-cyclic_1	0.137557	63.3224	0.36961	0.25	0.025114	1	0.100456	0	0	0.100456	0	0	3	18	1104965	1104965	10999505
SM-4AX85_amplicon2_ecDNA_1	LP6005409-DNA_G03_amplicon1_Linear amplification_1	0.137499	63.3224	0.369782	0.0249976	0.25	0.0999904	1	0	0	0.0999904	0	0	16	0	581383	5814389	581383
TCGA-5de0badfb117487a6aa2b53510d0eb36_amplicon4_Linear amplification_1	LP6005690-DNA_B02_amplicon2_Linear amplification_1	0.137488	63.3224	0.369813	0.0249768	0.25	0.0999073	1	0	0	0.0999073	0	0	1	1	214801	2150003	214801
779-24094-67M-28_amplicon5_BFB_1	422-25123-221S-29_amplicon1_Linear amplification_1	0.137469	63.3224	0.369871	0.0249371	0.25	0.0997486	1	0	0	0.0997486	0	0	14	0	252990	2536277	252990
779-24091-67M-31_amplicon5_BFB_1	422-25123-221S-29_amplicon1_Linear amplification_1	0.137469	63.3224	0.369871	0.0249371	0.25	0.0997486	1	0	0	0.0997486	0	0	18	0	252990	2536277	252990
779-24085-103J-25_amplicon5_BFB_1	422-25123-221S-29_amplicon1_Linear amplification_1	0.137469	63.3224	0.369871	0.0249371	0.25	0.0997486	1	0	0	0.0997486	0	0	19	0	252990	2536277	252990
TCGA-2d662d4c66d34a152517911cd2f38cb2_amplicon1_ecDNA_1	LP6005409-DNA_F02_amplicon1_Linear amplification_1	0.137374	63.1579	0.37015	0.024748	0.25	0.0989919	1	0	0	0.0989919	0	0	10	2	349881	3534439	349881
LP6005500-DNA_G01_amplicon3_BFB_1	997-24598-184V-29_amplicon3_Complex non-cyclic_1	0.137356	63.1579	0.370202	0.207687	0.0670262	0.830746	0.268105	0	0	0.254219	0	0	5	8	2337171	2813339	8717372
LP6008341-DNA_B02_amplicon3_Complex non-cyclic_1	LP6005935-DNA_E01_amplicon1_ecDNA_1	0.137355	63.1579	0.370205	0.24681	0.0279005	0.98724	0.111602	0	0	0.111441	0	0	3	28	842511	853400	7549245
SS6003149_amplicon3_ecDNA_1	74-24714-230T-31_amplicon3_Complex non-cyclic_1	0.137301	63.1579	0.370366	0.25	0.024602	1	0.0984079	0	0	0.0984079	0	0	1	9	235998	235998	2398161
LP6005500-DNA_G01_amplicon3_BFB_1	997-24592-142W-30_amplicon3_Complex non-cyclic_1	0.13728	63.1579	0.370428	0.207687	0.0668728	0.830746	0.267491	0	0	0.253667	0	0	5	7	2337171	2813339	8737372
LP6007597_amplicon4_BFB_1	LP6005409-DNA_G03_amplicon2_Linear amplification_1	0.137277	63.1579	0.370436	0.0356943	0.23886	0.142777	0.955438	0	0	0.141833	0	0	6	1	439774	3080138	460285
LP6005500-DNA_G01_amplicon3_BFB_1	997-24595-142W-33_amplicon2_Complex non-cyclic_1	0.137277	63.1579	0.370437	0.207687	0.0668669	0.830746	0.267468	0	0	0.253646	0	0	5	9	2337171	2813339	8738142
LP6005500-DNA_E03_amplicon10_Linear amplification_1	SM-4B296_amplicon5_ecDNA_1	0.137255	63.1579	0.370502	0.25	0.0245096	1	0.0980386	0	0	0.0980386	0	0	0	3	104225	104225	1063102
LP6008267-DNA_F01_amplicon12_ecDNA_1	295-24175-215U-34_amplicon9_ecDNA_1	0.137236	63.1579	0.370558	0.0244714	0.25	0.0978857	1	0	0	0.0978857	0	0	28	2	1685234	17216352	1685234
LP2000108-DNA_A01_amplicon4_Linear amplification_1	184-24331-16R-29_amplicon1_Linear amplification_1	0.137235	63.1579	0.370559	0.25	0.024471	1	0.0978839	0	0	0.0978839	0	0	1	0	374612	374612	3827107
LP2000108-DNA_A01_amplicon4_Linear amplification_1	184-24325-148K-31_amplicon1_Linear amplification_1	0.137235	63.1579	0.370559	0.25	0.024471	1	0.0978839	0	0	0.0978839	0	0	1	0	374612	374612	3827107
74-23668-230T-33_amplicon2_BFB_1	623-23710-1O-36_amplicon4_Linear amplification_1	0.137091	63.1579	0.370987	0.0241814	0.25	0.0967257	1	0	0	0.0967257	0	0	9	0	1675566	17322855	1675566
LP6005500-DNA_G01_amplicon3_BFB_1	LP6005935-DNA_E01_amplicon1_ecDNA_1	0.13702	63.1579	0.371196	0.199641	0.0743991	0.798562	0.297596	0	0	0.276816	0	0	5	28	2246627	2813339	7549245
LP2000108-DNA_A01_amplicon3_Linear amplification_1	626-24780-238S-34_amplicon1_BFB_1	0.136864	63.1579	0.371657	0.25	0.0237285	1	0.0949142	0	0	0.0949142	0	0	1	14	1105273	1105273	11644973
LP6005935-DNA_F01_amplicon1_Linear amplification_1	184-24331-16R-29_amplicon1_Linear amplification_1	0.136822	63.1579	0.371783	0.25	0.0236431	1	0.0945722	0	0	0.0945722	0	0	2	0	361938	361938	3827107
LP6005935-DNA_F01_amplicon1_Linear amplification_1	184-24325-148K-31_amplicon1_Linear amplification_1	0.136822	63.1579	0.371783	0.25	0.0236431	1	0.0945722	0	0	0.0945722	0	0	2	0	361938	361938	3827107
LP6008269-DNA_G02_amplicon1_BFB_1	422-25123-221S-29_amplicon2_Linear amplification_1	0.136809	63.1579	0.371821	0.0236176	0.25	0.0944704	1	0	0	0.0944704	0	0	13	0	212157	2245750	212157
LP6008269-DNA_G03_amplicon1_BFB_1	422-25123-221S-29_amplicon1_Linear amplification_1	0.136778	63.1579	0.371912	0.0235564	0.25	0.0942256	1	0	0	0.0942256	0	0	10	0	252990	2684940	252990
TCGA-772ba6cf7583e12d3088feb90685bc2f_amplicon7_Linear amplification_1	169-23773-232V-31_amplicon1_ecDNA_1	0.136752	63.1579	0.371989	0.25	0.023504	1	0.094016	0	0	0.094016	0	0	0	1	209990	209990	2233556
TCGA-772ba6cf7583e12d3088feb90685bc2f_amplicon7_Linear amplification_1	169-23767-9T-29_amplicon1_ecDNA_1	0.136752	63.1579	0.371989	0.25	0.023504	1	0.094016	0	0	0.094016	0	0	0	1	209990	209990	2233556
TCGA-772ba6cf7583e12d3088feb90685bc2f_amplicon7_Linear amplification_1	169-23764-9T-31_amplicon1_ecDNA_1	0.136752	63.1579	0.371989	0.25	0.023504	1	0.094016	0	0	0.094016	0	0	0	1	209990	209990	2233556
LP6005690-DNA_D02_amplicon4_Linear amplification_1	LP2000108-DNA_A01_amplicon4_Linear amplification_1	0.136714	63.1579	0.372102	0.023428	0.25	0.0937118	1	0	0	0.0937118	0	0	3	1	374612	3997489	374612
SM-4B296_amplicon4_BFB_1	74-24714-230T-31_amplicon3_Complex non-cyclic_1	0.136702	63.1579	0.372139	0.210306	0.0630968	0.841225	0.252387	0	0	0.240911	0	0	5	9	605265	719504	2398161
SS6003149_amplicon3_ecDNA_1	779-24091-67M-31_amplicon5_BFB_1	0.136631	63.1579	0.372348	0.25	0.0232622	1	0.093049	0	0	0.093049	0	0	1	18	235998	235998	2536277
SS6003149_amplicon3_ecDNA_1	779-24085-103J-25_amplicon5_BFB_1	0.136631	63.1579	0.372348	0.25	0.0232622	1	0.093049	0	0	0.093049	0	0	1	19	235998	235998	2536277
TCGA-772ba6cf7583e12d3088feb90685bc2f_amplicon7_Linear amplification_1	43-23593-29P-28_amplicon1_Complex non-cyclic_1	0.136536	63.1579	0.372629	0.25	0.0230723	1	0.0922891	0	0	0.0922891	0	0	0	4	209990	209990	2275351
TCGA-a10f0e9c2d07b53a9b624701a0351175_amplicon6_ecDNA_2	LP6008267-DNA_F01_amplicon12_ecDNA_1	0.136523	63.1579	0.37267	0.197415	0.0756299	0.789661	0.30252	0	0	0.27996	0	0	11	28	5208283	6595595	17216352
TCGA-a10f0e9c2d07b53a9b624701a0351175_amplicon6_ecDNA_1	LP6008267-DNA_F01_amplicon12_ecDNA_1	0.136523	63.1579	0.37267	0.197415	0.0756299	0.789661	0.30252	0	0	0.27996	0	0	11	28	5208283	6595595	17216352
LP6005409-DNA_H01_amplicon10_BFB_1	422-25123-221S-29_amplicon2_Linear amplification_1	0.136499	63.1579	0.372741	0.0229973	0.25	0.0919892	1	0	0	0.0919892	0	0	12	0	212157	2306324	212157
LP6005690-DNA_F02_amplicon3_BFB_1	169-23773-232V-31_amplicon1_ecDNA_1	0.136497	63.1579	0.372745	0.21946	0.0535349	0.877839	0.21414	0	0	0.207943	0	0	3	1	478293	544853	2233556
LP6005690-DNA_F02_amplicon3_BFB_1	169-23767-9T-29_amplicon1_ecDNA_1	0.136497	63.1579	0.372745	0.21946	0.0535349	0.877839	0.21414	0	0	0.207943	0	0	3	1	478293	544853	2233556
LP6005690-DNA_F02_amplicon3_BFB_1	169-23764-9T-31_amplicon1_ecDNA_1	0.136497	63.1579	0.372745	0.21946	0.0535349	0.877839	0.21414	0	0	0.207943	0	0	3	1	478293	544853	2233556
LP6008267-DNA_C01_amplicon2_Complex non-cyclic_1	387-23665-173L-29_amplicon1_Linear amplification_1	0.13649	63.1579	0.372766	0.0692957	0.203684	0.277183	0.814737	0	0	0.260748	0	0	6	0	1681956	6068041	2064415
LP6007424-DNA_A01_amplicon8_ecDNA_1	LP6008280-DNA_E02_amplicon11_Complex non-cyclic_1	0.13642	63.1579	0.372973	0.25	0.0228405	1	0.0913622	0	0	0.0913622	0	0	2	17	1004965	1004965	10999790
LP6005935-DNA_F01_amplicon1_Linear amplification_1	LP6005690-DNA_D02_amplicon4_Linear amplification_1	0.136318	62.8289	0.373278	0.25	0.0226353	1	0.0905413	0	0	0.0905413	0	0	2	3	361938	361938	3997489
LP6005690-DNA_F02_amplicon3_BFB_1	LP6008267-DNA_C01_amplicon2_Complex non-cyclic_1	0.136224	62.8289	0.373557	0.25	0.0224476	1	0.0897906	0	0	0.0897906	0	0	3	6	544853	544853	6068041
LP6005935-DNA_F01_amplicon1_Linear amplification_1	43-23593-29P-28_amplicon1_Complex non-cyclic_1	0.136191	62.8289	0.373655	0.235	0.0373813	0.940001	0.149525	0	0	0.148111	0	0	2	4	340222	361938	2275351
LP6005500-DNA_E03_amplicon3_Linear amplification_1	LP6008267-DNA_F01_amplicon7_Linear amplification_1	0.136133	62.8289	0.373827	0.25	0.0222664	1	0.0890657	0	0	0.0890657	0	0	1	3	299956	299956	3367807
LP6007597_amplicon2_Complex non-cyclic_1	568-24888-191U-31_amplicon10_Linear amplification_1	0.136104	62.8289	0.373914	0.0222079	0.25	0.0888314	1	0	0	0.0888314	0	0	10	0	420959	4738853	420959
LP6007424-DNA_A01_amplicon9_Linear amplification_1	997-24595-142W-33_amplicon8_ecDNA_1	0.136049	62.8289	0.374077	0.0836066	0.188491	0.334426	0.753965	0	0	0.301521	0	0	1	1	74442	222596	98734
LP6007424-DNA_A01_amplicon9_Linear amplification_1	997-24592-142W-30_amplicon8_ecDNA_1	0.136049	62.8289	0.374077	0.0836066	0.188491	0.334426	0.753965	0	0	0.301521	0	0	1	1	74442	222596	98734
LP6007422-DNA_A01_amplicon6_BFB_1	LP6005409-DNA_H01_amplicon8_Complex non-cyclic_1	0.136009	62.8289	0.374195	0.0220186	0.25	0.0880743	1	0	0	0.0880743	0	0	7	2	847182	9618949	847182
SS6003115_amplicon5_ecDNA_1	422-25123-221S-29_amplicon1_Linear amplification_1	0.136	62.8289	0.374224	0.0219995	0.25	0.0879978	1	0	0	0.0879978	0	0	23	0	252990	2874958	252990
SS6003149_amplicon3_ecDNA_1	LP6008269-DNA_G03_amplicon1_BFB_1	0.135987	62.8289	0.374262	0.25	0.0219742	1	0.0878969	0	0	0.0878969	0	0	1	10	235998	235998	2684940
LP6005690-DNA_B02_amplicon3_ecDNA_1	LP6007401-DNA_A01_amplicon2_ecDNA_1	0.135926	62.8289	0.374445	0.179807	0.0920444	0.719227	0.368178	0	0	0.32191	0	0	31	36	1170422	1627334	3178959
LP6008280-DNA_E03_amplicon1_BFB_1	686-23635-1T-32_amplicon2_BFB_1	0.135878	62.8289	0.374586	0.21498	0.0567765	0.859919	0.227106	0	0	0.219004	0	0	7	27	723041	840825	3183714
SM-4B296_amplicon4_BFB_1	779-24094-67M-28_amplicon5_BFB_1	0.135868	62.8289	0.374618	0.211684	0.0600515	0.846735	0.240206	0	0	0.230197	0	0	5	14	609229	719504	2536277
SM-4B296_amplicon4_BFB_1	779-24091-67M-31_amplicon5_BFB_1	0.135868	62.8289	0.374618	0.211684	0.0600515	0.846735	0.240206	0	0	0.230197	0	0	5	18	609229	719504	2536277
SM-4B296_amplicon4_BFB_1	779-24085-103J-25_amplicon5_BFB_1	0.135868	62.8289	0.374618	0.211684	0.0600515	0.846735	0.240206	0	0	0.230197	0	0	5	19	609229	719504	2536277
TCGA-b3b81876992ec5dda2430b9fe506aca2_amplicon6_ecDNA_1	LP6008269-DNA_G03_amplicon1_BFB_1	0.135807	62.8289	0.374798	0.206011	0.0656029	0.824046	0.262411	0	0	0.248488	0	0	4	10	704559	855000	2684940
[truncated: 986 more rows]
