# Supplementary material for: Extrachromosomal DNA in the cancerous transformation of Barrett’s oesophagus
Source: Nature. 2023 Apr 12;616(7958):798–805. doi: 10.1038/s41586-023-05937-5 (PMC10132967; doi:10.1038/s41586-023-05937-5)
Supplement: Supplementary file 9 — This file contains a list of immunomodulatory genes used in this study. [file 41586_2023_5937_MOESM9_ESM.xlsx]

## Sheet: immuno_ecDNA_list
ecDNA_immunomodulation_gene	is_canonical_oncogene
ADA	FALSE
ANGPT2	FALSE
ANXA7	FALSE
APOC1	FALSE
APOE	FALSE
BCL2A1	TRUE
BCL3	TRUE
BCL6	TRUE
CA9	FALSE
CCL19	FALSE
CCL21	FALSE
CCR4	FALSE
CCR7	FALSE
CD40	FALSE
CIB1	FALSE
CIITA	TRUE
CNOT7	FALSE
CSF3	TRUE
CTNNB1	TRUE
CYP3A4	FALSE
CYP3A5	FALSE
DEFB103B	FALSE
EGFR	TRUE
ERBB2	TRUE
FKBP10	FALSE
FOS	TRUE
GABARAPL3	FALSE
GRIP1	FALSE
HRH4	FALSE
HSPH1	FALSE
HTR2A	FALSE
ICAM1	FALSE
ICAM5	FALSE
IFNG	TRUE
IGF2	TRUE
IL22	FALSE
INS	FALSE
KRAS	TRUE
LCP1	TRUE
LECT1	FALSE
MCM7	FALSE
MFGE8	FALSE
MMP1	FALSE
MMP12	TRUE
MMP9	FALSE
MSR1	FALSE
MYB	TRUE
MYC	TRUE
ORMDL3	FALSE
PDE4A	FALSE
PGR	FALSE
PLAU	FALSE
PRSS55	FALSE
PTGER4	FALSE
PTP4A2	TRUE
RARA	TRUE
RB1	TRUE
RECQL	FALSE
RFXAP	FALSE
RGMA	FALSE
SDC4	TRUE
SERP2	FALSE
SLCO1A2	FALSE
SLPI	FALSE
SMARCA4	TRUE
SOCS1	TRUE
SRC	TRUE
SRRT	FALSE
ST8SIA2	FALSE
STAT3	TRUE
SYK	TRUE
THPO	FALSE
TMBIM4	FALSE
TNFRSF11B	FALSE
TNFSF11	FALSE
TOB1	FALSE
TREM1	FALSE
TRPC6	FALSE
TYK2	FALSE
